# Supplementary material for: Effects of fecal microbiota transplantation and probiotics on the gut microbiome in antibiotic-treated septic patients: A pilot randomized controlled trial
Source: Virulence. 2026 May 22;17(1):2668764. doi: 10.1080/21505594.2026.2668764 (PMC13203059; doi:10.1080/21505594.2026.2668764)
Supplement: Supplemental Material [file KVIR_A_2668764_SM3958.zip]

Archive with 4 entries (4 files):
- Revised Supplementary Figure 1.tif
- Supplementary Figure 2.tif
- Supplementary Figure 3.tif
- Supplementary Tables.xlsx
