# Supplementary material for: Effects of fecal microbiota transplantation and probiotics on the gut microbiome in antibiotic-treated septic patients: A pilot randomized controlled trial
Source: Virulence. 2026 May 22;17(1):2668764. doi: 10.1080/21505594.2026.2668764 (PMC13203059; doi:10.1080/21505594.2026.2668764)
Supplement: Supplemental Material [file KVIR_A_2668764_SM3958.zip › Supplementary Tables.xlsx]

## Sheet: Supplementary Table 1
Supplementary Table 2 Clincial information of participants
ID	Group	Gender	Age	BMI (kg/m²)	SOFA	Heart failure	COPD	Chronic kidney disease	Diabetes	WBC (10^9/L)	CRP (mg/L)	IL-6 (ng/L)	IL-8 (ng/L)	IL-10 (ng/L)	TNF(ng/L)	Total T-cells/uL	Th-cells/uL	Ts/Tc-cells/uL	B-cells/uL	NK-cells/uL	Respiratory infection	Urinary infection	Abdomen infection	Blood infection	Bacteria infection	Fungi infection	Viruses infection	Beta-lactams	Aminoglycosides	Tetracyclines	Quinolones	macrolides	Peptides	Glycopeptides	SMZ	Antifungal drugs	Antivirus drugs	Outcome (28-day mortality)	Los_ICU (days)
1	Control	Male	71	17.3	4	No	No	No	Yes	12.13	114.47	60.18	55.08	7.09	1.47	1542	613	867	108	903	Yes	No	No	Yes	Yes	Yes	No	Yes	No	Yes	No	No	No	No	No	Yes	No	No	27
2	Control	Male	65	21.3	11	No	Yes	No	Yes	9.01	108	39.46	66.83	8.03	1.11	341	164	176	1	72	Yes	No	No	No	No	Yes	Yes	Yes	No	No	No	No	Yes	No	Yes	Yes	Yes	Yes	35
3	Control	Male	43	30.1	6	No	No	No	Yes	7.36	214	195.57	266.94	5.56	0.17	799	421	343	377	73	Yes	No	No	No	Yes	No	No	Yes	No	Yes	No	No	No	No	No	No	No	No	25
4	Control	Male	78	28.4	8	Yes	No	No	No	12.77	85.38	496.25	105.49	42.56	0.57	258	179	83	277	39	Yes	No	No	No	Yes	Yes	No	No	No	Yes	Yes	No	No	No	No	No	No	No	19
5	Control	Female	43	15.6	11	No	No	No	No	7.46	7.42	14.83	221.94	11.36	5.26						Yes	No	No	No	Yes	Yes	No	Yes	No	No	No	No	Yes	No	No	Yes	No	No	33
6	Control	Male	79	16.8	9	No	No	No	No	17.21	190.1										No	No	Yes	Yes	Yes	No	No	Yes	No	No	No	No	Yes	No	No	No	No	Yes	43
7	Control	Male	64	19	5	No	Yes	No	No	12.98	29.26	7.57	246.15	27.62	1.25	759	295	460	184	241	Yes	No	No	No	No	Yes	No	No	No	No	No	No	No	No	No	Yes	No	No	16
8	Control	Female	63	18.7	4	Yes	No	Yes	Yes	4.86	15.2	0.16	0.55	1.08	1.53	387	240	166	57	286	Yes	Yes	No	No	Yes	No	No	Yes	No	No	No	No	No	No	No	No	No	No	14
9	Control	Male	68	25.4	5	No	Yes	Yes	Yes	4.84	80.9										Yes	No	No	No	No	Yes	No	Yes	No	No	No	No	No	No	No	Yes	No	No	21
10	Control	Male	63	25.9	7	Yes	No	Yes	Yes	6.45	41.99	30.96	141.57	6.95	26.73	493	400	90	87	148	Yes	No	No	No	Yes	No	No	Yes	No	No	No	No	No	No	No	No	No	No	16
11	Control	Female	78	21	5	No	No	No	Yes	16.56	144										Yes	No	No	No	Yes	No	No	Yes	No	No	No	No	Yes	No	No	Yes	No	No	20
12	Control	Female	64	22.9	7	No	No	No	No	5.23	3.34	86.05	816.02	7.55	1.92	1333	846	437	326	204	Yes	No	No	No	Yes	No	No	No	No	Yes	Yes	No	No	No	No	No	No	No	22
13	Control	Male	79	20.2	5	Yes	No	No	Yes	9.22	68.18	119.92	1019.39	5.71	2.47	1876	1359	462	19	795	Yes	No	No	No	Yes	No	No	Yes	No	No	Yes	No	No	No	No	No	No	No	16
14	Control	Male	73	17.1	10	Yes	Yes	No	No	15.26	196.14	40.78	96.07	11.32	2.05						Yes	No	No	Yes	Yes	No	No	Yes	No	No	Yes	No	No	No	No	No	No	No	17
15	Control	Female	72	23.4	12	Yes	No	No	No	16.85	66.62	59	249.03	8.53	5.94	906	488	350	507	181	Yes	No	No	No	Yes	No	No	Yes	No	Yes	Yes	No	No	No	No	No	No	No	18
16	Control	Male	78	24.1	14	Yes	Yes	No	Yes	7.14	200	751.86	429.54	7.69	1.75	325	281	43	218	37	Yes	No	No	No	Yes	No	No	No	No	Yes	No	No	Yes	No	No	No	No	Yes	22
17	Control	Female	70	24.2	7	Yes	No	No	No	10.97	53.2	33.1	490.14	4.32	1.68	1092	653	472	236	529	Yes	No	No	Yes	Yes	Yes	No	Yes	No	No	No	No	Yes	No	Yes	Yes	No	No	16
18	Control	Female	76	22.3	10	No	No	No	Yes	4.35	89.6	210.74	771.17	3.14	16.66	855	556	267	121	92	Yes	No	No	No	Yes	No	No	Yes	No	No	Yes	No	No	No	No	Yes	No	No	22
19	Control	Female	73	17.1	6	Yes	No	No	Yes	9.13	95	279.8	458.51	3.3	2.92	642	461	164	62	116	Yes	No	No	No	Yes	No	No	Yes	No	Yes	No	No	Yes	No	No	No	No	Yes	15
20	Control	Male	63	19.7	12	Yes	No	Yes	Yes	16.82	183	491.95	144.03	4.38	2.15	325	154	136	55	17	Yes	No	No	No	Yes	No	No	Yes	No	No	No	No	No	No	No	No	No	Yes	27
21	Probiotics	Female	43	22	5	Yes	No	No	No	60.76	184.19	36.25	220.48	12.29	5.16	443	138	283	12	105	Yes	No	No	Yes	Yes	No	No	Yes	No	No	No	No	No	No	Yes	Yes	No	No	25
22	Probiotics	Male	68	22.3	2	Yes	No	No	No	13.78	25.86	31.09	147.28	4.6	7.18	849	589	166	284	488	Yes	No	No	Yes	Yes	No	No	No	No	No	No	No	No	Yes	No	No	No	No	28
23	Probiotics	Male	90	17.3	3	Yes	Yes	No	No	9.7	21.87	426.36	190	32.95	3.28	155	92	67	5	51	Yes	Yes	No	No	Yes	No	No	Yes	No	No	Yes	No	No	No	No	No	No	No	17
24	Probiotics	Female	79	16.6	7	Yes	No	No	Yes	13.7	7.95	176.57	350.83	69.8	2.91	552	355	180	167	122	Yes	No	No	No	Yes	No	No	Yes	No	Yes	No	No	No	No	No	No	No	Yes	28
25	Probiotics	Male	19	29.4	10	Yes	No	No	No	11.09	65.28	169.92	993.42	11.58	27.68	813	469	281	336	226	Yes	No	No	No	Yes	No	No	Yes	No	No	Yes	No	Yes	No	No	No	No	No	28
26	Probiotics	Male	71	20.8	7	Yes	No	Yes	Yes	10.34	146	76.85	104.3	6.58	7.75	715	387	340	75	236	Yes	No	No	No	Yes	No	No	Yes	No	No	Yes	No	No	No	No	Yes	No	No	13
27	Probiotics	Male	64	28.4	4	Yes	No	No	Yes	8.33	71.6	122.33	925.72	3.84	5.58	268	158	111	60	60	Yes	No	No	No	Yes	No	No	Yes	No	No	No	No	Yes	No	No	No	No	No	20
28	Probiotics	Male	57	24.5	5	No	No	No	Yes	11.69	214	723.99	874.43	21.13	10.87	408	317	82	185	163	No	No	Yes	No	Yes	No	No	Yes	No	No	Yes	No	No	No	No	No	No	Yes	46
29	Probiotics	Male	66	22	2	No	Yes	No	Yes	14.64	58	189.69	952.62	5.02	11.97	367	207	150	55	125	Yes	No	No	No	Yes	No	No	Yes	No	No	Yes	Yes	No	No	No	No	No	No	35
30	Probiotics	Male	78	18.4	9	Yes	Yes	No	Yes	12.62	33.46	602.44	918.86	26.05	9.88	659	525	111	365	399	Yes	No	No	Yes	Yes	No	No	Yes	No	No	No	Yes	No	No	No	No	No	No	13
31	FMT	Male	28	23.9	2	No	No	No	No	12.99	179										No	Yes	Yes	Yes	Yes	Yes	No	Yes	No	No	No	No	No	No	No	No	No	No	27
32	FMT	Male	33	20.1	9	No	No	No	No	7.97	5.29	12.09	130.39	1.82	3.86	846	480	314	41	301	Yes	No	No	No	Yes	No	No	Yes	No	No	No	No	Yes	No	No	No	No	No	14
33	FMT	Female	73	15.6	5	Yes	No	No	No	10.86	59.1	56.77	159.09	15.49	13.68	1210	707	526	143	149	Yes	No	No	No	Yes	No	No	No	Yes	No	No	No	Yes	No	No	No	No	No	17
34	FMT	Male	48	27.2	8	Yes	No	Yes	No	15.13	7.9	41.47	13.99	9.84	24.45	1128	668	358	48	60	Yes	No	No	No	No	Yes	No	Yes	No	No	Yes	No	No	No	No	Yes	No	No	18
35	FMT	Male	25	40.6	2	No	No	No	Yes	8.35	200	44.71	5.37	8.16	2.36						No	No	Yes	No	No	No	Yes	Yes	No	No	No	No	No	No	No	No	No	No	19
36	FMT	Female	60	22	11	Yes	No	No	Yes	11.78	108	152.94	50.72	13.97	10.31	1385	1023	277	471	53	No	No	Yes	No	Yes	No	No	No	Yes	No	No	Yes	No	No	No	No	No	No	27
37	FMT	Male	51	26.1	10	Yes	No	Yes	Yes	12.34	9.59	57.04	41.38	5.37	5.82	1018	629	357	67	43	Yes	No	No	No	Yes	No	No	No	Yes	No	No	Yes	No	No	Yes	Yes	No	No	14
38	FMT	Female	70	15.6	13	Yes	Yes	No	No	14.44	200	126.8	5.39	25.29	0.04	373	261	93	127	56	Yes	No	Yes	Yes	Yes	Yes	No	No	Yes	No	No	No	No	No	Yes	No	No	No	26
39	FMT	Female	68	36.5	11	Yes	Yes	Yes	Yes	27.95	184	200.27	53.49	23.59	3.99	416	238	129	80	191	Yes	Yes	No	Yes	Yes	Yes	No	No	Yes	No	No	No	No	Yes	No	Yes	No	No	19
40	FMT	Female	76	16.5	9	Yes	Yes	No	No	15.96	90.7	831.83	99.15	23.02	3.66	666	504	162	218	37	Yes	No	No	No	Yes	No	No	No	Yes	No	No	Yes	No	No	No	No	No	No	25.5

## Sheet: Supplementary Table 2
Supplementary Table 2 Alpha diversity of participants' gut microbiota in baseline, 1 week and 2 weeks
Group	ID	Time point	Shannon	Simpson	Chao1	Ace
Control	WWH1a1	Baseline	4.69889	0.927459	448.029	423.493
Control	WWH1a2	1 week	3.21918	0.763329	349.1	373.698
Control	WWH1a3	2 weeks	2.50955	0.736492	247	282.472
Control	CYM2a1	Baseline	4.57698	0.926249	428.154	427.192
Control	CYM2a2	1 week	3.52848	0.842749	304.559	357.87
Control	CYM2a3	2 weeks	0.692152	0.165574	271.043	294.078
Control	HFH5a1	Baseline	5.58954	0.953451	704.051	690.277
Control	HFH5a2	1 week	4.00843	0.881171	292.667	324.55
Control	HFH5a3	2 weeks	4.53856	0.91753	322.737	349.78
Control	CYM7a1	Baseline	2.78169	0.694061	344.404	394.602
Control	CYM7a2	1 week	3.50402	0.812777	292.738	332.004
Control	CYM7a3	2 weeks	3.10522	0.766611	285	267.637
Control	JYY8a1	Baseline	5.53793	0.952668	722.479	720.941
Control	JYY8a2	1 week	5.58	0.939246	763.258	737.174
Control	JYY8a3	2 weeks	4.26297	0.868093	471.227	467.375
Control	XN9a1	Baseline	3.27527	0.803902	388.609	455.419
Control	XN9a2	1 week	1.06503	0.275102	156.808	191.373
Control	XN9a3	2 weeks	3.5001	0.850223	272	265.689
Control	ZYM11a1	Baseline	4.42207	0.917715	527.357	502.351
Control	ZYM11a2	1 week	5.17877	0.948258	502.676	484.787
Control	ZYM11a3	2 weeks	3.47664	0.873169	289.031	287.302
Control	CMY14a1	Baseline	5.38885	0.948728	477.852	536.211
Control	CMY14a2	1 week	1.77057	0.533605	199.774	215.981
Control	CMY14a3	2 weeks	2.52794	0.747528	233.037	239.857
Control	ZGQ20a1	Baseline	4.26851	0.798696	659.328	660.578
Control	ZGQ20a2	1 week	5.14987	0.941692	543.554	556.926
Control	ZGQ20a3	2 weeks	4.03284	0.792266	603.522	589.78
Control	WJM21a1	Baseline	5.70678	0.96347	744.085	702.752
Control	WJM21a2	1 week	3.69022	0.850913	368.875	413.85
Control	WJM21a3	2 weeks	5.37067	0.95776	597.018	588.353
Control	LGD1	Baseline	4.36897	0.918744	414.636	401.078
Control	LGD2	1 week	2.95039	0.77473	369.056	316.957
Control	LGD3	2 weeks	2.97271	0.760361	223.571	242.455
Control	ZSL1	Baseline	5.20237	0.939466	719.85	691.601
Control	ZSL2	1 week	3.40957	0.696199	311.2	311.114
Control	ZSL3	2 weeks	2.68739	0.803573	251.55	234.406
Control	XGW1	Baseline	2.14188	0.587743	205.167	203.61
Control	XGW2	1 week	2.03247	0.648178	156.889	188.806
Control	XGW3	2 weeks	2.29619	0.723393	123.188	136.357
Control	ZFC1	Baseline	3.91621	0.865719	330	330
Control	ZFC2	1 week	3.02853	0.763888	375.536	351.217
Control	ZFC3	2 weeks	3.90053	0.89914	338.1	377.46
Control	CKD1	Baseline	2.22095	0.59101	256.857	292.341
Control	CKD2	1 week	3.25119	0.868972	174.935	204.172
Control	CKD3	2 weeks	2.46032	0.655131	147.615	170.29
Control	XSH1	Baseline	5.0432	0.927529	595	584.7
Control	XSH2	1 week	3.12726	0.837424	206.5	235.975
Control	XSH3	2 weeks	3.73974	0.87196	252	278.281
Control	FHM1	Baseline	5.00989	0.947715	425.692	467.434
Control	FHM2	1 week	4.0495	0.902061	350.182	346.886
Control	FHM3	2 weeks	1.71049	0.60721	144.091	143.297
Control	CXJ1	Baseline	4.3123	0.840727	230.44	241.555
Control	CXJ2	1 week	5.30456	0.948225	615.32	593.579
Control	CXJ3	2 weeks	0.166531	0.0276059	130.955	151.453
Control	LXL1	Baseline	3.71341	0.823568	424.488	429.244
Control	LXL2	1 week	0.914246	0.24184	209.222	222.27
Control	LXL3	2 weeks	1.091	0.477571	69.6667	81.3961
Control	PHL1	Baseline	5.67277	0.9475	703	703.118
Control	PHL2	1 week	2.40414	0.592915	439.233	490.217
Control	PHL3	2 weeks	4.99695	0.94009	426.034	472.197
Probiotics	ZL1	Baseline	2.71706	0.739021	211.056	204.856
Probiotics	ZL2	1 week	1.12346	0.337898	125.308	134.61
Probiotics	ZL3	2 weeks	1.62269	0.585046	107.5	112.347
Probiotics	ZJG1	Baseline	5.47044	0.929202	862.695	873.509
Probiotics	ZJG2	1 week	4.73096	0.899125	426.278	429.652
Probiotics	ZJG3	2 weeks	0.724012	0.246779	137.75	152.57
Probiotics	TGF1	Baseline	5.62504	0.950763	820.511	820.628
Probiotics	TGF2	1 week	3.30141	0.814615	246.636	255.787
Probiotics	TGF3	2 weeks	4.12352	0.912837	349.283	365.723
Probiotics	YMM1	Baseline	4.77288	0.917084	495	495
Probiotics	YMM2	1 week	4.5257	0.911925	321.476	322.171
Probiotics	YMM3	2 weeks	1.52984	0.540364	287.556	325.025
Probiotics	JY1	Baseline	3.94158	0.848796	465.305	496.258
Probiotics	JY2	1 week	4.41628	0.880649	575.13	587.355
Probiotics	JY3	2 weeks	3.35572	0.747191	330.164	369.663
Probiotics	LBX1	Baseline	3.11526	0.738548	469.61	449.423
Probiotics	LBX2	1 week	0.751358	0.255627	57.5714	64.8853
Probiotics	LBX3	2 weeks	1.0838	0.364754	107.833	112.375
Probiotics	YLN1	Baseline	6.05952	0.962414	792.466	786.101
Probiotics	YLN2	1 week	4.436	0.915125	550.615	566.537
Probiotics	YLN3	2 weeks	3.81785	0.895319	374.452	360.658
Probiotics	QWB1	Baseline	4.9208	0.929169	669.255	630.276
Probiotics	QWB2	1 week	2.74727	0.58402	401.161	425.352
Probiotics	QWB3	2 weeks	0.785216	0.160483	310.303	309.538
Probiotics	ZGW1	Baseline	5.4788	0.932941	747.016	725.373
Probiotics	ZGW2	1 week	1.85238	0.378344	308.969	313.538
Probiotics	ZGW3	2 weeks	0.834679	0.215217	233.053	225.805
Probiotics	WSZ1	Baseline	4.39818	0.856057	710.333	726.008
Probiotics	WSZ2	1 week	0.287864	0.0539636	105	105.624
Probiotics	WSZ3	2 weeks	1.3103	0.410543	228.646	261.612
FMT	CX41a1	Baseline	3.61827	0.769597	317.176	286.642
FMT	CX41a2	1 week	3.03734	0.764316	163.083	159.58
FMT	CX41a3	2 weeks	3.32324	0.809896	282	257.63
FMT	XLF54a1	Baseline	4.56766	0.866801	288.773	289.522
FMT	XLF54a2	1 week	5.32442	0.948613	531.774	498.819
FMT	XLF54a3	2 weeks	4.30669	0.872935	639.2	525.833
FMT	CYL60a1	Baseline	3.56148	0.867671	276.333	225.729
FMT	CYL60a2	1 week	2.83262	0.756565	165.5	162.104
FMT	CYL60a3	2 weeks	4.35724	0.914033	534.387	494.221
FMT	ZJ80a1	Baseline	1.60472	0.56507	175	102.683
FMT	ZJ80a2	1 week	0.974041	0.362029	94.8571	85.7997
FMT	ZJ80a3	2 weeks	3.48385	0.835447	544.2	465.549
FMT	WSY81a1	Baseline	4.30133	0.894623	476.059	382.356
FMT	WSY81a2	1 week	2.52074	0.739455	111.667	120.44
FMT	WSY81a3	2 weeks	3.21812	0.801347	310.4	272.896
FMT	WXY82a1	Baseline	1.80843	0.451927	475.077	349.789
FMT	WXY82a2	1 week	3.51669	0.842979	440.857	284.672
FMT	WXY82a3	2 weeks	1.13373	0.258264	320	281.829
FMT	YJ85a1	Baseline	5.72008	0.958889	797.516	667.408
FMT	YJ85a2	1 week	3.01196	0.805119	254.2	180.107
FMT	YJ85a3	2 weeks	4.02948	0.851472	398.714	344.049
FMT	HJY89a1	Baseline	2.74737	0.692803	410.038	360.137
FMT	HJY89a2	1 week	1.33817	0.41024	156.2	105.872
FMT	HJY89a3	2 weeks	1.97306	0.622177	314	252.761
FMT	TXM92a1	Baseline	4.75698	0.873338	775.708	705.87
FMT	TXM92a2	1 week	4.87555	0.914186	667.364	577.051
FMT	TXM92a3	2 weeks	3.13492	0.762557	445.688	359.428
FMT	ZMJ94a1	Baseline	4.56838	0.926385	348.4	301.634
FMT	ZMJ94a2	1 week	0.47444	0.0954185	185.75	168.341
FMT	ZMJ94a3	2 weeks	4.40238	0.924257	367.625	326.639

## Sheet: Supplementary Table 3
Supplementary Table 3 The relative abundance of microorganisms at each taxonomic level
Full_name	Short_name	Levels	WWH1a1	WWH1a2	WWH1a3	CYM2a1	CYM2a2	CYM2a3	HFH5a1	HFH5a2	HFH5a3	CYM7a1	CYM7a2	CYM7a3	JYY8a1	JYY8a2	JYY8a3	XN9a1	XN9a2	XN9a3	ZYM11a1	ZYM11a2	ZYM11a3	CMY14a1	CMY14a2	CMY14a3	ZGQ20a1	ZGQ20a2	ZGQ20a3	WJM21a1	WJM21a2	WJM21a3	LGD1	LGD2	LGD3	ZSL1	ZSL2	ZSL3	XGW1	XGW2	XGW3	ZFC1	ZFC2	ZFC3	CKD1	CKD2	CKD3	XSH1	XSH2
d__Bacteria;p__Bacteroidota	Bac_Bacteroidota	Phylum	0.3445	0.57319	0.0075	0.43741	0.65216	0.00584	0.46036	0.76341	0.74181	0.87202	0.86255	0.34953	0.22757	0.13159	0.39286	0.56897	0.05227	0.2884	0.51128	0.34833	0.91409	0.31038	0.00081	0.00088	0.2362	0.21587	0.34619	0.37931	0.75014	0.52779	0.12905	0.35056	0.46437	0.10513	0.0514	0.63372	0.00063	0.00034	0.00019	0.51863	0.62242	0.40799	0.97535	0.67928	0.84179	0.53384	0.69873
d__Bacteria;p__Firmicutes	Bac_Firmicutes	Phylum	0.27909	0.06372	0.44252	0.49451	0.26563	0.95735	0.38085	0.08089	0.14869	0.02494	0.02265	0.06483	0.35163	0.43259	0.46075	0.11579	0.00116	0.27894	0.3171	0.51498	0.00762	0.28861	0.96955	0.89354	0.26895	0.72685	0.21387	0.41717	0.09914	0.30228	0.22163	0.21444	0.04848	0.486	0.8082	0.01582	0.17233	0.43306	0.54974	0.27261	0.2893	0.49436	0.00265	0.00381	0.00359	0.37073	0.11021
d__Bacteria;p__Proteobacteria	Bac_Proteobacteria	Phylum	0.07225	0.31472	0.54587	0.05994	0.07946	0.03575	0.1234	0.05336	0.03102	0.09755	0.11452	0.10702	0.02185	0.00499	0.12004	0.14432	0.04659	0.13575	0.12761	0.08852	0.07834	0.02594	0.01681	0.10172	0.47319	0.05683	0.43987	0.08842	0.1298	0.11838	0.14138	0.05109	0.11996	0.2027	0.06407	0.35032	0.2178	0.56325	0.44792	0.18885	0.08257	0.08569	0.02106	0.31679	0.15435	0.03723	0.00568
d__Bacteria;p__Actinobacteriota	Bac_Actinobacteriota	Phylum	0.08763	0.04476	0.00302	0.00262	0.00252	0.00035	0.00184	0.07825	0.00679	0.00096	9e-05	2e-05	0.27378	0.37587	0.0262	0.00205	2e-05	1e-05	0.04382	0.0098	8e-05	0.35791	0.01287	0.00379	0.00441	0.00068	0.00014	0.10317	0.00486	0.00156	0.29877	0.01816	0.00052	0.19745	0.06354	0.00019	0.00035	6e-05	3e-05	0.0117	0.00453	0.00788	0.00034	6e-05	3e-05	0.03792	0.18536
d__Bacteria;p__Verrucomicrobiota	Bac_Verrucomicrobiota	Phylum	0.18618	0.00019	3e-05	4e-05	3e-05	0.00025	2e-05	2e-05	0	0.00264	4e-05	0.47861	0.08837	0.03928	1e-05	0.16606	0.90003	0.28671	2e-05	0	8e-05	1e-05	0	7e-05	0.01274	0	1e-05	3e-05	3e-05	0	0.16999	0.36312	0.35832	2e-05	0.00101	3e-05	0.60851	0.00169	4e-05	0	0.00035	0.00135	0	0	0.00031	0	0
d__Bacteria;p__Fusobacteriota	Bac_Fusobacteriota	Phylum	5e-05	3e-05	1e-05	0.00546	2e-05	0	0.00732	0.02408	0.04748	0.00027	3e-05	1e-05	1e-05	1e-05	0	0.00052	2e-05	0.01044	0.00052	0.03463	0	0.0057	2e-05	4e-05	4e-05	6e-05	3e-05	0.00456	0.01589	0.02761	0	0	0	0	0.00214	0	0.00033	2e-05	0	0	0	0	1e-05	0	0	0.00669	1e-05
d__Bacteria;p__Desulfobacterota	Bac_Desulfobacterota	Phylum	0.0306	0.00345	0.00029	0	0	0	0.02237	7e-05	0.00172	0.00145	0	0	0.00366	0.00032	0.00013	1e-05	0	0	0	0	1e-05	0.01147	3e-05	1e-05	0.00155	1e-05	0	0.00653	0.00016	0.02259	0.03933	0.00259	0.00846	0.00807	0.00102	0	0	0	0	0.00767	0.001	0.00268	0.00017	3e-05	0	0.00026	0
d__Bacteria;p__Synergistota	Bac_Synergistota	Phylum	0	0	0	0.00026	0.00022	0.00013	0.00219	6e-05	0.02262	0	2e-05	0	0.03311	0.01541	0.00027	0.00205	0	0	5e-05	0.00391	0	0	0	0	0.00279	0.00016	3e-05	0.00044	1e-05	4e-05	0	0	0	0	0.00053	0	0	0	0	0	0	0	0.00048	4e-05	0	1e-05	2e-05
d__Archaea;p__Euryarchaeota	Arc_Euryarchaeota	Phylum	0	0	0	1e-05	1e-05	1e-05	0	0	0	0	0	0	0.00038	0.00026	0	0	0	0	1e-05	2e-05	0	0	0	0	0	0	0	0	0	0	0	0	0	0	0	0	0	0	0	0	0	0	0	0	0	0	0
d__Bacteria;p__Patescibacteria	Bac_Patescibacteria	Phylum	0	0	0	0	0	0	0	0	0	0.00034	0	0	3e-05	0.00012	0	0	0	0	0	0	0	9e-05	4e-05	1e-05	7e-05	0	1e-05	0.00075	2e-05	3e-05	5e-05	0	0	0.00066	0.00021	0	0	0	0	0	0	0	5e-05	4e-05	0	9e-05	0
d__Bacteria;p__Campilobacterota	Bac_Campilobacterota	Phylum	0	0	0	0	0	0	0	0	0	0	1e-05	0	0	0	0	0	0	0	1e-05	0	0	0	0	0	0	0	0	0	0	0	0	0	0	0	0	0	0	0	0	0	0	0	2e-05	0	0	0.01364	0
d__Bacteria;p__	d__Bacteria;p__	Phylum	0	2e-05	0.00083	2e-05	1e-04	0	1e-05	1e-05	0	0	3e-05	0	7e-05	0.00016	0.00017	0	0	0	2e-05	1e-05	0	1e-05	3e-05	7e-05	0.00059	1e-05	0.00027	0.00013	2e-05	1e-05	1e-05	0.00016	2e-05	0.00031	0	5e-05	1e-05	0.00162	0.00211	0.00056	6e-05	0.00011	0	1e-05	1e-05	0	0
d__Bacteria;p__Deinococcota	Bac_Deinococcota	Phylum	0	6e-05	0	0	0	0.00022	1e-05	0	0	0	2e-05	0	1e-05	1e-05	0	0.00012	0	0	0	0	4e-05	0	0	1e-05	0	0	0	0	0	0	1e-05	0	0	5e-05	0.00763	0	0	0	2e-05	5e-05	0	0	0	0	0	0	3e-05
d__Bacteria;p__Bacteroidota;c__Bacteroidia	Bac_Bacteroidia	Class	0.3445	0.57319	0.0075	0.43741	0.65216	0.00584	0.46036	0.76341	0.74181	0.87202	0.86255	0.34953	0.22757	0.13159	0.39286	0.56897	0.05227	0.2884	0.51128	0.34833	0.91409	0.31038	0.00081	0.00088	0.2362	0.21587	0.34619	0.37931	0.75014	0.52779	0.12905	0.35056	0.46437	0.10513	0.0514	0.63372	0.00063	0.00034	0.00019	0.51863	0.62242	0.40799	0.97535	0.67928	0.84179	0.53384	0.69873
d__Bacteria;p__Proteobacteria;c__Gammaproteobacteria	Pro_Gammaproteobacteria	Class	0.07225	0.31471	0.54587	0.05994	0.07944	0.03575	0.1234	0.05336	0.03102	0.09755	0.11452	0.10702	0.02185	0.00498	0.12004	0.1443	0.04659	0.13575	0.12759	0.08852	0.07834	0.02594	0.01681	0.10171	0.47319	0.05683	0.43987	0.08841	0.12979	0.11838	0.14135	0.05105	0.11996	0.20239	0.05699	0.35031	0.21776	0.56324	0.44786	0.18885	0.08245	0.08565	0.02105	0.31676	0.15434	0.03721	0.00566
d__Bacteria;p__Firmicutes;c__Bacilli	Fir_Bacilli	Class	0.01947	0.01218	0.4045	0.01462	0.06073	0.95402	0.0056	0.03602	0.00887	0.00589	0.02184	0.00329	0.00812	0.0321	0.08603	0.01413	0.00075	0.00647	0.05738	0.01333	0.00704	0.01846	0.96861	0.89248	0.01707	0.01934	0.00091	0.14454	0.02365	0.01158	0.07632	0.01213	0.0053	0.21638	0.75448	0.01351	0.01402	0.06995	0.32519	0.01098	0.0031	0.12993	0.00039	0.00355	0.00346	0.00317	0.0183
d__Bacteria;p__Firmicutes;c__Clostridia	Fir_Clostridia	Class	0.23921	0.01236	0.00035	0.31524	0.01115	0.00241	0.31763	0.01417	0.05025	0.00847	0.00045	0.00037	0.28588	0.3887	0.21129	0.06252	0.00017	0.00025	0.23531	0.4745	0.00047	0.22251	0.00063	0.00079	0.19739	0.6816	0.18185	0.23259	0.07519	0.29059	0.13532	0.05523	0.04318	0.26579	0.04931	0.00022	0.14806	0.36308	0.22455	0.15694	0.14058	0.20503	0.00061	0.00023	9e-05	0.32204	0.09191
d__Bacteria;p__Verrucomicrobiota;c__Verrucomicrobiae	Ver_Verrucomicrobiae	Class	0.18618	0.00019	3e-05	0	3e-05	0.00025	2e-05	2e-05	0	0.00264	4e-05	0.47861	0.088	0.03925	1e-05	0.16606	0.90003	0.28671	2e-05	0	8e-05	1e-05	0	7e-05	0.01274	0	1e-05	3e-05	3e-05	0	0.16999	0.36312	0.35832	2e-05	0.00101	3e-05	0.60851	0.00169	4e-05	0	0.00035	0.00135	0	0	0.00031	0	0
d__Bacteria;p__Actinobacteriota;c__Actinobacteria	Act_Actinobacteria	Class	0.0822	0.04392	0.00297	0.00037	0.00012	2e-04	0.00068	5e-05	0	0.00061	8e-05	2e-05	0.23937	0.32736	0.01711	0.00171	1e-05	1e-05	7e-05	3e-05	7e-05	0.24635	0.01226	0.00379	0.00415	0.00014	2e-05	0.10037	0.00447	0.00133	0.19913	0.00071	0.00014	0.15967	0.06079	0.00015	2e-04	6e-05	3e-05	0.0017	0.00139	0.00357	0.00018	4e-05	1e-05	0.02158	0.17579
d__Bacteria;p__Firmicutes;c__Negativicutes	Fir_Negativicutes	Class	0.02041	0.03918	0.03767	0.16465	0.19375	0.00092	0.0576	0.0307	0.08957	0.01058	0.00036	0.06117	0.05763	0.01179	0.16343	0.03914	0.00024	0.27222	0.02441	0.02715	0.00011	0.04764	0.00031	0.00027	0.05449	0.02591	0.0311	0.04004	3e-04	0.00011	0.00999	0.14708	0	0.00383	0.00441	0.00209	0.01025	3e-05	0	0.10469	0.14562	0.1594	0.00165	3e-05	4e-05	0.04552	0
d__Bacteria;p__Actinobacteriota;c__Coriobacteriia	Act_Coriobacteriia	Class	0.00543	0.00084	5e-05	0.00225	0.0024	0.00015	0.00116	0.0782	0.00679	0.00035	1e-05	0	0.03441	0.04851	0.00909	0.00034	1e-05	0	0.04375	0.00977	1e-05	0.11156	0.00061	0	0.00026	0.00054	0.00012	0.0028	0.00039	0.00023	0.09964	0.01745	0.00038	0.03778	0.00275	4e-05	0.00015	0	0	0.01	0.00314	0.00431	0.00016	2e-05	2e-05	0.01634	0.00957
d__Bacteria;p__Fusobacteriota;c__Fusobacteriia	Fus_Fusobacteriia	Class	5e-05	3e-05	1e-05	0.00546	2e-05	0	0.00732	0.02408	0.04748	0.00027	3e-05	1e-05	1e-05	1e-05	0	0.00052	2e-05	0.01044	0.00052	0.03463	0	0.0057	2e-05	4e-05	4e-05	6e-05	3e-05	0.00456	0.01589	0.02761	0	0	0	0	0.00214	0	0.00033	2e-05	0	0	0	0	1e-05	0	0	0.00669	1e-05
d__Bacteria;p__Desulfobacterota;c__Desulfovibrionia	Des_Desulfovibrionia	Class	0.0306	0.00345	0.00029	0	0	0	0.02237	7e-05	0.00172	0.00145	0	0	0.00366	0.00032	0.00013	1e-05	0	0	0	0	1e-05	0.01147	3e-05	1e-05	0.00155	1e-05	0	0.00653	0.00016	0.02259	0.03933	0.00259	0.00846	0.00807	0.00102	0	0	0	0	0.00767	0.001	0.00268	0.00017	3e-05	0	0.00026	0
d__Bacteria;p__Synergistota;c__Synergistia	Syn_Synergistia	Class	0	0	0	0.00026	0.00022	0.00013	0.00219	6e-05	0.02262	0	2e-05	0	0.03311	0.01541	0.00027	0.00205	0	0	5e-05	0.00391	0	0	0	0	0.00279	0.00016	3e-05	0.00044	1e-05	4e-05	0	0	0	0	0.00053	0	0	0	0	0	0	0	0.00048	4e-05	0	1e-05	2e-05
d__Bacteria;p__Proteobacteria;c__Alphaproteobacteria	Pro_Alphaproteobacteria	Class	0	1e-05	0	0	2e-05	0	0	0	0	0	0	0	0	1e-05	0	2e-05	0	0	2e-05	0	0	0	0	1e-05	0	0	0	1e-05	1e-05	0	3e-05	4e-05	0	0.00031	0.00708	1e-05	4e-05	1e-05	6e-05	0	0.00012	4e-05	1e-05	3e-05	1e-05	2e-05	2e-05
d__Archaea;p__Euryarchaeota;c__Methanobacteria	Eur_Methanobacteria	Class	0	0	0	1e-05	1e-05	1e-05	0	0	0	0	0	0	0.00038	0.00026	0	0	0	0	1e-05	2e-05	0	0	0	0	0	0	0	0	0	0	0	0	0	0	0	0	0	0	0	0	0	0	0	0	0	0	0
d__Bacteria;p__Patescibacteria;c__Saccharimonadia	Pat_Saccharimonadia	Class	0	0	0	0	0	0	0	0	0	0.00034	0	0	3e-05	0.00012	0	0	0	0	0	0	0	9e-05	4e-05	1e-05	7e-05	0	1e-05	0.00075	2e-05	3e-05	5e-05	0	0	0.00066	0.00021	0	0	0	0	0	0	0	5e-05	4e-05	0	9e-05	0
d__Bacteria;p__Campilobacterota;c__Campylobacteria	Cam_Campylobacteria	Class	0	0	0	0	0	0	0	0	0	0	1e-05	0	0	0	0	0	0	0	1e-05	0	0	0	0	0	0	0	0	0	0	0	0	0	0	0	0	0	0	0	0	0	0	0	2e-05	0	0	0.01364	0
d__Bacteria;p__;c__	d__Bacteria;p__;c__	Class	0	2e-05	0.00083	2e-05	1e-04	0	1e-05	1e-05	0	0	3e-05	0	7e-05	0.00016	0.00017	0	0	0	2e-05	1e-05	0	1e-05	3e-05	7e-05	0.00059	1e-05	0.00027	0.00013	2e-05	1e-05	1e-05	0.00016	2e-05	0.00031	0	5e-05	1e-05	0.00162	0.00211	0.00056	6e-05	0.00011	0	1e-05	1e-05	0	0
d__Bacteria;p__Deinococcota;c__Deinococci	Dei_Deinococci	Class	0	6e-05	0	0	0	0.00022	1e-05	0	0	0	2e-05	0	1e-05	1e-05	0	0.00012	0	0	0	0	4e-05	0	0	1e-05	0	0	0	0	0	0	1e-05	0	0	5e-05	0.00763	0	0	0	2e-05	5e-05	0	0	0	0	0	0	3e-05
d__Bacteria;p__Verrucomicrobiota;c__Lentisphaeria	Ver_Lentisphaeria	Class	0	0	0	4e-05	0	0	0	0	0	0	0	0	0.00037	3e-05	0	0	0	0	0	0	0	0	0	0	0	0	0	0	0	0	0	0	0	0	0	0	0	0	0	0	0	0	0	0	0	0	0
d__Bacteria;p__Bacteroidota;c__Bacteroidia;o__Bacteroidales	Bac_Bacteroidales	Order	0.3445	0.57319	0.0075	0.43741	0.65216	0.00584	0.46036	0.76341	0.74181	0.87202	0.86255	0.34953	0.22757	0.13159	0.39286	0.56897	0.05227	0.2884	0.51128	0.34833	0.91409	0.31038	0.00081	0.00086	0.2362	0.21587	0.34619	0.37931	0.75014	0.52779	0.12905	0.35056	0.46437	0.10507	0.05103	0.63372	0.00063	0.00034	0.00019	0.51863	0.62242	0.40799	0.97535	0.67928	0.84179	0.53384	0.69872
d__Bacteria;p__Proteobacteria;c__Gammaproteobacteria;o__Enterobacterales	Gam_Enterobacterales	Order	0.00274	0.22802	0.51468	0.05987	0.07837	0.00426	0.10641	0.00854	0.0108	0.09751	0.11446	0.10701	0.01995	0.00419	0.07298	0.14258	0.04203	0.1328	0.07827	0.02455	0.07825	0.01462	0.01672	0.10162	0.47124	0.05665	0.43945	0.07994	0.10549	0.0995	0.1382	0.03906	0.09911	0.20121	0.02553	0.34717	0.21761	0.56318	0.44778	0.18885	0.08199	0.08484	0.02029	0.31659	0.15419	0.0291	0.00532
d__Bacteria;p__Firmicutes;c__Bacilli;o__Lactobacillales	Bac_Lactobacillales	Order	0.00131	0.01164	0.40424	0.01171	0.01285	0.95291	0.00445	0.03537	0.00865	0.00582	0.02184	0.00328	0.0054	0.01826	0.08285	0.01232	0.00075	0.00647	0.03142	0.00619	0.00698	0.01656	0.96858	0.89173	0.00944	0.01492	0.00076	0.13805	0.02312	0.00806	0.07447	0.01212	0.00518	0.15147	0.74129	0.01345	0.00278	0.06978	0.32519	0.00862	0.00248	0.12915	0.00028	0.00347	0.00346	0.0018	0.01812
d__Bacteria;p__Firmicutes;c__Clostridia;o__Lachnospirales	Clo_Lachnospirales	Order	0.14905	0.00577	0.00024	0.13053	0.00661	0.00167	0.2835	0.00149	0.0468	0.00209	0.00013	0.00019	0.0413	0.10664	0.14763	0.05053	0.00012	0.00017	0.22218	0.37078	0.00024	0.12758	0.00034	0.00051	0.07902	0.49104	0.05927	0.10155	0.03285	0.11937	0.00978	5e-05	8e-05	0.0988	0.01573	8e-05	0.11208	0.35461	4e-05	0.06021	0.03416	0.10054	0.00037	0.00016	3e-05	0.20511	0.06124
d__Bacteria;p__Firmicutes;c__Clostridia;o__Oscillospirales	Clo_Oscillospirales	Order	0.07281	8e-04	0.00011	0.18419	0.00425	7e-04	0.03322	1e-04	0.00029	0.0056	0.00028	0.00011	0.1746	0.24008	0.06237	0.01177	5e-05	7e-05	0.00725	0.09236	0.00022	0.08974	0.00017	0.00027	0.11028	0.18424	0.1215	0.12104	0.0412	0.17072	0.09076	0.02745	0.02541	0.12372	0.02551	0.00014	0.02958	9e-05	0.11962	0.09045	0.10146	0.09005	0.00016	4e-05	6e-05	0.11492	0.02607
d__Bacteria;p__Verrucomicrobiota;c__Verrucomicrobiae;o__Verrucomicrobiales	Ver_Verrucomicrobiales	Order	0.18618	0.00019	3e-05	0	3e-05	0.00025	2e-05	2e-05	0	0.00264	4e-05	0.47861	0.088	0.03925	1e-05	0.16606	0.90003	0.28671	2e-05	0	8e-05	1e-05	0	7e-05	0.01274	0	1e-05	3e-05	3e-05	0	0.16999	0.36312	0.35832	2e-05	0.00101	3e-05	0.60851	0.00169	4e-05	0	0.00035	0.00135	0	0	0.00031	0	0
d__Bacteria;p__Actinobacteriota;c__Actinobacteria;o__Bifidobacteriales	Act_Bifidobacteriales	Order	0.0822	0.04389	0.00255	1e-05	6e-05	6e-05	0.00063	1e-05	0	0.00024	3e-05	0	0.23929	0.32728	0.01711	0.00073	1e-05	0	2e-05	0	3e-05	0.24617	0.0101	0.00035	0.00407	1e-05	0	0.09731	0.00097	0.00018	0.19898	0.00065	0.00012	0.15491	0.01301	0.00011	0.00016	3e-05	0	0.0017	0.0013	0.00351	4e-05	1e-05	0	0.02107	0.17577
d__Bacteria;p__Firmicutes;c__Negativicutes;o__Acidaminococcales	Neg_Acidaminococcales	Order	0.02038	0.03907	0.03766	0.16233	0.19368	0.00034	0.00979	0.03038	0.05799	0.01031	6e-05	0.06103	0.05218	0.01157	0.12333	3e-04	9e-05	2e-05	0.02432	0.02712	6e-05	0.04609	0.00011	5e-05	0.05444	0.02578	0.03109	4e-05	8e-05	0	0.00973	0.14708	0	0.00211	0.0022	0.00182	0	1e-05	0	0.08826	0.14546	0.15912	4e-05	3e-05	4e-05	0.00059	0
d__Bacteria;p__Firmicutes;c__Negativicutes;o__Veillonellales-Selenomonadales	Neg_Veillonellales-Selenomonadales	Order	3e-05	0.00011	1e-05	0.00232	7e-05	0.00058	0.04781	0.00032	0.03158	0.00027	3e-04	0.00014	0.00545	0.00022	0.0401	0.03884	0.00015	0.2722	9e-05	3e-05	5e-05	0.00155	2e-04	0.00022	5e-05	0.00013	1e-05	0.04	0.00022	0.00011	0.00026	0	0	0.00172	0.00221	0.00027	0.01025	2e-05	0	0.01643	0.00016	0.00028	0.00161	0	0	0.04493	0
d__Bacteria;p__Actinobacteriota;c__Coriobacteriia;o__Coriobacteriales	Cor_Coriobacteriales	Order	0.00543	0.00084	5e-05	0.00225	0.0024	0.00015	0.00116	0.0782	0.00679	0.00035	1e-05	0	0.03441	0.04851	0.00909	0.00034	1e-05	0	0.04375	0.00977	1e-05	0.11156	0.00061	0	0.00026	0.00054	0.00012	0.0028	0.00039	0.00023	0.09964	0.01745	0.00038	0.03778	0.00275	4e-05	0.00015	0	0	0.01	0.00314	0.00431	0.00016	2e-05	2e-05	0.01634	0.00957
d__Bacteria;p__Proteobacteria;c__Gammaproteobacteria;o__Burkholderiales	Gam_Burkholderiales	Order	0.06951	0.05608	0.02986	2e-05	5e-05	0.00013	0.01557	0.04476	0.01962	3e-05	6e-05	1e-05	0.00186	0.00075	0.04703	1e-04	0	3e-05	0.04922	0.0639	5e-05	0.0113	3e-05	9e-05	0.00152	2e-05	1e-05	0.00839	0.02427	0.01885	0.00295	0.01185	0.01846	0.00056	0.00777	0.00299	0	0	2e-05	0	3e-05	0	0.00013	3e-05	4e-05	0.00785	1e-05
d__Bacteria;p__Proteobacteria;c__Gammaproteobacteria;o__Pseudomonadales	Gam_Pseudomonadales	Order	0	7e-05	5e-05	0	0.00101	0.03112	2e-05	4e-05	0.00017	0	0	0	3e-05	1e-05	3e-05	1e-05	0.00455	0.00281	1e-05	0	2e-05	0	3e-05	0	0	2e-05	0	0	1e-05	0	6e-05	3e-05	0.00232	3e-05	0.00127	0	0	0	0	0	0.00017	0.00062	0.00049	2e-05	1e-05	0	0.00031
d__Bacteria;p__Firmicutes;c__Bacilli;o__Erysipelotrichales	Bac_Erysipelotrichales	Order	0.01816	0.00047	0.00023	0.00291	0.04788	0.00088	0.00115	0.00064	0.00022	4e-05	0	1e-05	0.00271	0.0138	0.00317	0.00136	0	0	0.02594	0.00713	5e-05	0.00189	2e-05	3e-05	0.0076	0.00391	0.00015	0.00636	0.00052	0.00352	0.00182	0	0	0.06417	0.00896	6e-05	0.01124	0.00017	0	0.00212	5e-04	0.00071	1e-04	4e-05	0	0.00135	1e-05
d__Bacteria;p__Fusobacteriota;c__Fusobacteriia;o__Fusobacteriales	Fus_Fusobacteriales	Order	5e-05	3e-05	1e-05	0.00546	2e-05	0	0.00732	0.02408	0.04748	0.00027	3e-05	1e-05	1e-05	1e-05	0	0.00052	2e-05	0.01044	0.00052	0.03463	0	0.0057	2e-05	4e-05	4e-05	6e-05	3e-05	0.00456	0.01589	0.02761	0	0	0	0	0.00214	0	0.00033	2e-05	0	0	0	0	1e-05	0	0	0.00669	1e-05
d__Bacteria;p__Firmicutes;c__Clostridia;o__Peptostreptococcales-Tissierellales	Clo_Peptostreptococcales-Tissierellales	Order	0.00271	4e-05	0	5e-04	0.00026	1e-05	0.00072	2e-05	0.00012	0.00026	1e-05	0	0.00135	0.00278	0.00017	0.00021	0	0	0.00408	0.00962	1e-05	0.00302	9e-05	0	0.00135	0.00465	0.00025	0.00086	2e-05	0.00013	0.00346	0.02632	0.01754	0.01034	0.00692	0	0.00284	0.0082	0.10487	4e-04	0.00106	0.00629	6e-05	1e-05	0	0.00098	0
d__Bacteria;p__Desulfobacterota;c__Desulfovibrionia;o__Desulfovibrionales	Des_Desulfovibrionales	Order	0.0306	0.00345	0.00029	0	0	0	0.02237	7e-05	0.00172	0.00145	0	0	0.00366	0.00032	0.00013	1e-05	0	0	0	0	1e-05	0.01147	3e-05	1e-05	0.00155	1e-05	0	0.00653	0.00016	0.02259	0.03933	0.00259	0.00846	0.00807	0.00102	0	0	0	0	0.00767	0.001	0.00268	0.00017	3e-05	0	0.00026	0
d__Bacteria;p__Proteobacteria;c__Gammaproteobacteria;o__Oceanospirillales	Gam_Oceanospirillales	Order	0	0	0	0	0	0	0	0	0	0	0	0	0	0	0	1e-05	0	0	0	0	0	0	1e-05	0	0	0	0	0	0	0	0.00013	0.00011	7e-05	0.00051	0.02197	0.00015	0.00015	5e-05	4e-05	0	0.00024	0.00019	4e-05	0.00012	1e-04	4e-05	2e-05
d__Bacteria;p__Firmicutes;c__Clostridia;o__Clostridia_vadinBB60_group	Clo_Clostridia_vadinBB60_group	Order	0	0	0	0	0	0	0	0	0	2e-05	0	0	0.05438	0.01704	0	0	0	0	0	0	0	0	0	0	0.00338	3e-05	9e-05	1e-05	0	0	0	0	0	7e-05	0	0	0	0	0	0	0	1e-05	0	0	0	0	0
d__Bacteria;p__Firmicutes;c__Clostridia;o__Christensenellales	Clo_Christensenellales	Order	0	4e-05	0	1e-05	0	0	3e-05	2e-05	0.00086	1e-05	1e-05	0	0.01131	0.01048	0.00068	1e-05	0	1e-05	5e-05	0.0012	0	0.0012	0	1e-05	0.00146	0.0014	0.00028	0.00219	2e-05	0.00013	1e-05	0	0	0.02746	0.00039	0	0	0	1e-05	0	0	0	0	0	0	0.00014	0
d__Bacteria;p__Actinobacteriota;c__Actinobacteria;o__Corynebacteriales	Act_Corynebacteriales	Order	0	1e-05	0	3e-05	1e-05	0.00013	3e-05	0	0	0.00028	1e-05	0	0	1e-05	0	0.00045	0	0	0	0	1e-05	3e-05	0.00016	0.00042	0	0.00013	1e-05	0.00138	0.00182	2e-04	3e-05	2e-05	1e-05	5e-05	0.00273	3e-05	4e-05	3e-05	3e-05	0	5e-05	4e-05	6e-05	1e-05	1e-05	0	2e-05
d__Bacteria;p__Synergistota;c__Synergistia;o__Synergistales	Syn_Synergistales	Order	0	0	0	0.00026	0.00022	0.00013	0.00219	6e-05	0.02262	0	2e-05	0	0.03311	0.01541	0.00027	0.00205	0	0	5e-05	0.00391	0	0	0	0	0.00279	0.00016	3e-05	0.00044	1e-05	4e-05	0	0	0	0	0.00053	0	0	0	0	0	0	0	0.00048	4e-05	0	1e-05	2e-05
d__Bacteria;p__Firmicutes;c__Clostridia;o__Eubacteriales	Clo_Eubacteriales	Order	0.01463	0.00571	0	1e-05	2e-05	3e-05	0	0.00136	3e-05	0.00046	1e-05	7e-05	0.00074	0.0105	0.00037	0	0	0	5e-05	3e-04	0	0.00084	3e-05	0	3e-05	6e-05	0.00012	0.00111	2e-05	0.00016	0.03121	0.00141	0.00015	0.00053	0.00067	0	0.00352	1e-05	1e-05	0.0056	0.00387	0.00811	2e-05	2e-05	0	3e-05	0
d__Bacteria;p__Actinobacteriota;c__Actinobacteria;o__Micrococcales	Act_Micrococcales	Order	0	1e-05	3e-05	0.00025	3e-05	1e-05	1e-05	0	0	2e-05	3e-05	1e-05	3e-05	1e-05	0	0.00045	0	0	0	0	3e-05	1e-05	0.00034	3e-05	1e-05	0	0	1e-04	4e-05	4e-05	7e-05	4e-05	1e-05	0.00052	0.00103	0	0	0	0	0	2e-05	2e-05	4e-05	1e-05	0	1e-04	0
d__Bacteria;p__Actinobacteriota;c__Actinobacteria;o__Actinomycetales	Act_Actinomycetales	Order	0	1e-05	0	8e-05	2e-05	0	1e-05	4e-05	0	7e-05	1e-05	1e-05	5e-05	5e-05	0	5e-05	0	0	2e-05	3e-05	0	0.00014	0.00166	0.00299	6e-05	0	1e-05	0.00157	0.00164	0.00091	4e-05	0	0	0.00416	0.04295	1e-05	0	0	0	0	0	0	4e-05	0	0	0.00041	0
d__Bacteria;p__Proteobacteria;c__Alphaproteobacteria;o__Rhizobiales	Alp_Rhizobiales	Order	0	0	0	0	0	0	0	0	0	0	0	0	0	1e-05	0	0	0	0	0	0	0	0	0	1e-05	0	0	0	1e-05	0	0	0	4e-05	0	0.00028	0.00467	1e-05	3e-05	1e-05	4e-05	0	8e-05	4e-05	0	3e-05	1e-05	2e-05	1e-05
d__Archaea;p__Euryarchaeota;c__Methanobacteria;o__Methanobacteriales	Met_Methanobacteriales	Order	0	0	0	1e-05	1e-05	1e-05	0	0	0	0	0	0	0.00038	0.00026	0	0	0	0	1e-05	2e-05	0	0	0	0	0	0	0	0	0	0	0	0	0	0	0	0	0	0	0	0	0	0	0	0	0	0	0
d__Bacteria;p__Firmicutes;c__Bacilli;o__Staphylococcales	Bac_Staphylococcales	Order	0	6e-05	1e-05	0	0	0.00023	0	1e-05	0	3e-05	0	0	0	4e-05	1e-05	0.00045	0	0	0	1e-05	0	1e-05	1e-05	0.00072	0	0.00051	0	0.00013	1e-05	0	2e-05	1e-05	0	0.00066	0.00375	0	0	0	0	0.00024	3e-05	0	1e-05	2e-05	0	0	0.00016
d__Bacteria;p__Firmicutes;c__Clostridia;o__Clostridiales	Clo_Clostridiales	Order	0	0	0	0	1e-05	0	0	0.01118	0.00215	0	0	0	0	0	0	0	0	0	0.00167	0	0	0	0	0	1e-05	0	0	0	0.00105	0	1e-04	0	0	4e-04	9e-05	0	4e-05	0.00017	0	0	2e-05	0	0	0	0	9e-05	0
d__Bacteria;p__Firmicutes;c__Bacilli;o__Bacillales	Bac_Bacillales	Order	0	1e-05	2e-05	0	0	0	0	0	0	0	0	0	1e-05	0	0	0	0	0	0	0	1e-05	0	0	0	3e-05	0	0	0	0	0	1e-05	0	0.00012	8e-05	0.00048	0	0	0	0	0	9e-05	7e-05	0	2e-05	0	2e-05	1e-05
d__Bacteria;p__Proteobacteria;c__Gammaproteobacteria;o__Aeromonadales	Gam_Aeromonadales	Order	0	0.03053	0.00128	0	0	0.00019	0.00117	2e-05	0.00043	0	0	0	0	0	0	0	0	0	1e-05	0	1e-05	0	0	0	0	0	0	0	0	0	0	0	0	0	0	0	0	0	0	0	0	0	0	0	0	0	0
d__Bacteria;p__Patescibacteria;c__Saccharimonadia;o__Saccharimonadales	Sac_Saccharimonadales	Order	0	0	0	0	0	0	0	0	0	0.00034	0	0	3e-05	0.00012	0	0	0	0	0	0	0	9e-05	4e-05	1e-05	7e-05	0	1e-05	0.00075	2e-05	3e-05	5e-05	0	0	0.00066	0.00021	0	0	0	0	0	0	0	5e-05	4e-05	0	9e-05	0
d__Bacteria;p__Firmicutes;c__Clostridia;o__Monoglobales	Clo_Monoglobales	Order	0	0	0	0	0	0	0.00011	0	0	0	0	0	0.00191	0.00073	0	0	0	0	0	0	0	0.00012	0	0	0.00037	0	1e-05	0.00524	1e-05	0	0	0	0	0.00178	0	0	0	0	0	0	0	0	0	0	0	0.00074	0.00455
d__Bacteria;p__Campilobacterota;c__Campylobacteria;o__Campylobacterales	Cam_Campylobacterales	Order	0	0	0	0	0	0	0	0	0	0	1e-05	0	0	0	0	0	0	0	1e-05	0	0	0	0	0	0	0	0	0	0	0	0	0	0	0	0	0	0	0	0	0	0	0	2e-05	0	0	0.01364	0
d__Bacteria;p__;c__;o__	d__Bacteria;p__;c__;o__	Order	0	2e-05	0.00083	2e-05	1e-04	0	1e-05	1e-05	0	0	3e-05	0	7e-05	0.00016	0.00017	0	0	0	2e-05	1e-05	0	1e-05	3e-05	7e-05	0.00059	1e-05	0.00027	0.00013	2e-05	1e-05	1e-05	0.00016	2e-05	0.00031	0	5e-05	1e-05	0.00162	0.00211	0.00056	6e-05	0.00011	0	1e-05	1e-05	0	0
d__Bacteria;p__Firmicutes;c__Clostridia;o__Clostridia_UCG-014	Clo_Clostridia_UCG-014	Order	0	0	0	0	0	0	0	0	0	2e-05	1e-05	0	0	0	1e-05	0	0	0	1e-05	0	0	0	0	0	1e-05	0	0	0	2e-05	0	0	0	0	0.00265	0	0	0	0	0	0	0	0	0	0	0	0	2e-05
d__Bacteria;p__Proteobacteria;c__Alphaproteobacteria;o__Rhodospirillales	Alp_Rhodospirillales	Order	0	0	0	0	2e-05	0	0	0	0	0	0	0	0	0	0	0	0	0	0	0	0	0	0	0	0	0	0	0	0	0	0	0	0	0	0.00047	0	1e-05	0	0	0	0	0	0	0	0	0	0
d__Bacteria;p__Firmicutes;c__Bacilli;o__RF39	Bac_RF39	Order	0	0	0	0	0	0	0	0	0	0	0	0	0	0	0	0	0	0	2e-05	0	0	0	0	0	0	0	0	0	0	0	0	0	0	0	0	0	0	0	0	0	0	0	0	0	0	0	0
d__Bacteria;p__Firmicutes;c__Clostridia;o__	d__Bacteria;p__Firmicutes;c__Clostridia;o__	Order	1e-05	0	0	0	0	0	1e-05	0	0	1e-05	0	0	0.00014	6e-05	6e-05	0	0	0	2e-05	0.00024	0	1e-05	0	0	0.00134	0.00014	0.00033	0.00052	0	8e-05	0	0	0	3e-05	0	0	0	0	0	0.00028	1e-05	3e-05	0	0	0	3e-05	3e-05
d__Bacteria;p__Verrucomicrobiota;c__Lentisphaeria;o__Victivallales	Len_Victivallales	Order	0	0	0	4e-05	0	0	0	0	0	0	0	0	0.00037	3e-05	0	0	0	0	0	0	0	0	0	0	0	0	0	0	0	0	0	0	0	0	0	0	0	0	0	0	0	0	0	0	0	0	0
d__Bacteria;p__Deinococcota;c__Deinococci;o__Thermales	Dei_Thermales	Order	0	6e-05	0	0	0	0.00022	1e-05	0	0	0	2e-05	0	1e-05	1e-05	0	0.00012	0	0	0	0	4e-05	0	0	1e-05	0	0	0	0	0	0	0	0	0	5e-05	0.00763	0	0	0	2e-05	5e-05	0	0	0	0	0	0	3e-05
d__Bacteria;p__Bacteroidota;c__Bacteroidia;o__Flavobacteriales	Bac_Flavobacteriales	Order	0	0	0	0	0	0	0	0	0	0	0	0	0	0	0	0	0	0	0	0	0	0	0	2e-05	0	0	0	0	0	0	0	0	0	5e-05	0.00037	0	0	0	0	0	0	0	0	0	0	0	0
d__Bacteria;p__Bacteroidota;c__Bacteroidia;o__Bacteroidales;f__Bacteroidaceae	Bac_Bacteroidaceae	Family	0.27097	0.53543	0.00486	0.24125	0.48116	0.00216	0.39301	0.41139	0.32245	0.76155	0.80045	0.29488	0.12592	0.04984	0.34872	0.55889	0.04066	0.2645	0.30648	0.2277	0.63578	0.18396	0.00037	0.00066	0.16424	0.16609	0.31667	0.32719	0.32686	0.31211	0.1129	0.28596	0.40277	0.02652	0.0295	0.45774	0	9e-05	1e-04	0.41637	0.47469	0.26355	0.97502	0.64127	0.83842	0.45383	0.39583
d__Bacteria;p__Proteobacteria;c__Gammaproteobacteria;o__Enterobacterales;f__Enterobacteriaceae	Ent_Enterobacteriaceae	Family	0.00272	0.22796	0.51462	0.05987	0.04486	0.00394	0.10637	0.00854	0.0108	0.09751	0.11446	0.10701	0.01995	0.00419	0.07295	0.14257	0.04203	0.1328	0.07819	0.02445	0.07823	0.01462	0.01672	0.10162	0.47082	0.05665	0.43916	0.079	0.1054	0.09923	0.1382	0.03905	0.06836	0.20107	0.02553	0.34712	0.21761	0.56318	0.44778	0.18885	0.08199	0.08484	0.02029	0.28004	0.15411	0.02851	0.00532
d__Bacteria;p__Firmicutes;c__Bacilli;o__Lactobacillales;f__Enterococcaceae	Lac_Enterococcaceae	Family	0.00104	0.00949	0.35912	0.00039	0.01092	0.91582	0.00019	0.03524	0.00864	0.00488	0.0152	0.00064	5e-05	0.00683	0.07528	0.00485	0.00023	4e-05	0.03114	0.00051	0.00141	0.00013	0.65391	0.40995	0.00031	0.011	0.00075	0.03143	0.01474	0.00157	0.00117	0.01212	0.00518	0.13263	0.01175	0.01198	0.00131	0.06974	0.32463	0.00457	0.00148	0.11977	1e-05	0.00289	0.00346	8e-05	0.01812
d__Bacteria;p__Bacteroidota;c__Bacteroidia;o__Bacteroidales;f__Tannerellaceae	Bac_Tannerellaceae	Family	0.06188	0.03685	0.00243	0.09587	0.03244	0.0026	0.0224	0.31442	0.34033	0.10175	0.05267	0.05147	0.0255	0.03436	0.03453	0.00023	0.00991	0.0081	0.19541	0.03159	0.19339	0.07167	3e-04	5e-05	0.0118	0.02234	0.01369	0.03336	0.42215	0.17252	0.01559	0.06128	0.05983	0.01867	0.01385	0.17448	0	5e-05	8e-05	0	0.00096	0.00056	0.00015	6e-05	7e-05	0.06321	0.30281
d__Bacteria;p__Firmicutes;c__Clostridia;o__Lachnospirales;f__Lachnospiraceae	Lac_Lachnospiraceae	Family	0.14899	0.00577	0.00024	0.13053	0.00661	0.00167	0.28346	0.00149	0.0468	0.00209	0.00013	0.00019	0.0408	0.10383	0.14678	0.05053	0.00012	0.00017	0.22218	0.37072	0.00024	0.12758	0.00034	0.00051	0.07901	0.49104	0.05927	0.10148	0.03285	0.11749	0.00978	5e-05	8e-05	0.09865	0.01573	8e-05	0.11208	0.35461	4e-05	0.06021	0.03416	0.10054	0.00037	0.00016	3e-05	0.20511	0.06124
d__Bacteria;p__Verrucomicrobiota;c__Verrucomicrobiae;o__Verrucomicrobiales;f__Akkermansiaceae	Ver_Akkermansiaceae	Family	0.18618	0.00019	3e-05	0	3e-05	0.00025	2e-05	2e-05	0	0.00264	4e-05	0.47861	0.088	0.03925	1e-05	0.16606	0.90003	0.28671	2e-05	0	8e-05	1e-05	0	7e-05	0.01274	0	1e-05	3e-05	3e-05	0	0.16999	0.36312	0.35832	2e-05	0.00101	3e-05	0.60851	0.00169	4e-05	0	0.00035	0.00135	0	0	0.00031	0	0
d__Bacteria;p__Firmicutes;c__Clostridia;o__Oscillospirales;f__Ruminococcaceae	Osc_Ruminococcaceae	Family	0.05123	0.00045	3e-05	0.17492	0.00342	0.00032	0.01091	5e-05	0.00029	0.00057	0.00016	8e-05	0.04085	0.07839	0.00862	0.00721	3e-05	5e-05	0.00248	0.02378	2e-04	0.05117	0.00014	0.00021	0.03126	0.0564	0.04925	0.07031	0.00235	0.04845	0.07104	0.01922	0.01572	0.03816	0.02141	0.00011	0.02538	6e-05	0.03555	0.05801	0.06504	0.06015	0.00012	1e-05	4e-05	0.08058	0.02411
d__Bacteria;p__Actinobacteriota;c__Actinobacteria;o__Bifidobacteriales;f__Bifidobacteriaceae	Bif_Bifidobacteriaceae	Family	0.0822	0.04389	0.00255	1e-05	6e-05	6e-05	0.00063	1e-05	0	0.00024	3e-05	0	0.23929	0.32728	0.01711	0.00073	1e-05	0	2e-05	0	3e-05	0.24617	0.0101	0.00035	0.00407	1e-05	0	0.09731	0.00097	0.00018	0.19898	0.00065	0.00012	0.15491	0.01301	0.00011	0.00016	3e-05	0	0.0017	0.0013	0.00351	4e-05	1e-05	0	0.02107	0.17577
d__Bacteria;p__Firmicutes;c__Clostridia;o__Oscillospirales;f__Oscillospiraceae	Osc_Oscillospiraceae	Family	0.02068	0.00014	5e-05	0.00625	0.00082	0.00024	0.01944	2e-05	0	0.00499	8e-05	3e-05	0.12604	0.15868	0.0527	0.00261	1e-05	2e-05	0.00443	0.06368	2e-05	0.01368	0	5e-05	0.06959	0.05017	0.06082	0.03378	0.00051	0.0753	0.00943	0.00782	0.00913	0.05668	0.00276	3e-05	0.00288	1e-05	0.08407	0.03194	0.02705	0.02015	4e-05	3e-05	2e-05	0.02862	0.00041
d__Bacteria;p__Firmicutes;c__Negativicutes;o__Acidaminococcales;f__Acidaminococcaceae	Aci_Acidaminococcaceae	Family	0.02038	0.03907	0.03766	0.16233	0.19368	0.00034	0.00979	0.03038	0.05799	0.01031	6e-05	0.06103	0.05218	0.01157	0.12333	3e-04	9e-05	2e-05	0.02432	0.02712	6e-05	0.04609	0.00011	5e-05	0.05444	0.02578	0.03109	4e-05	8e-05	0	0.00973	0.14708	0	0.00211	0.0022	0.00182	0	1e-05	0	0.08826	0.14546	0.15912	4e-05	3e-05	4e-05	0.00059	0
d__Bacteria;p__Firmicutes;c__Bacilli;o__Lactobacillales;f__Lactobacillaceae	Lac_Lactobacillaceae	Family	0.00015	0.00165	0.02245	0.00401	0.0011	0.00045	0.00416	5e-05	0	7e-05	0.00132	1e-05	0.00391	0.00815	0.00755	0.00273	0.00051	0.00639	2e-05	0.00557	2e-05	0.01347	0.23785	0.34886	0.00677	0.00133	0	0.00541	0.00035	0.00044	0.00015	0	0	0.00344	0.00017	0.00013	0.00028	2e-05	0.00056	0.00292	0.00091	0.00908	0	1e-05	0	0	0
d__Bacteria;p__Bacteroidota;c__Bacteroidia;o__Bacteroidales;f__Rikenellaceae	Bac_Rikenellaceae	Family	1e-05	4e-05	4e-05	0.03151	0.02066	0	0.03477	0.02994	0.04817	0.0085	0.00862	0.00266	0.05627	0.03437	0.00071	0.0032	0.00159	0.01543	0.00206	0.06149	0.03425	0.02019	1e-05	2e-05	0.05013	0.02096	0.01289	0.01065	3e-05	0.00145	9e-05	0	0	0.05017	0.00063	1e-05	0	0	1e-05	0.10191	0.14624	0.14368	8e-05	0	0	0.00703	0
d__Bacteria;p__Firmicutes;c__Bacilli;o__Lactobacillales;f__Streptococcaceae	Lac_Streptococcaceae	Family	1e-04	0.00013	0.00246	0.00641	0.00025	0.00011	1e-04	8e-05	1e-05	0.00085	0.00528	0.00258	0.00136	0.00325	2e-05	0.00421	1e-05	3e-05	0.00025	1e-04	0.00554	0.00294	0.00743	0.06459	0.00217	0.00259	1e-05	0.1007	0.0067	0.00406	0.02857	0	0	0.01459	0.53727	6e-05	0.00113	2e-05	0	0.00103	8e-05	3e-04	0.00024	0.00055	0	0.00164	0
d__Bacteria;p__Firmicutes;c__Negativicutes;o__Veillonellales-Selenomonadales;f__Veillonellaceae	Vei_Veillonellaceae	Family	0	0	1e-05	0.0023	7e-05	0.00051	0.01944	5e-05	0.03002	0.00026	0.00028	0.00014	0.00182	9e-05	0	0.03851	1e-04	0.26099	6e-05	0	5e-05	0.00153	2e-04	0.00016	5e-05	9e-05	1e-05	0.03994	2e-04	0.00011	0.00026	0	0	0.00058	0.00097	0.00027	0.01025	1e-05	0	0.01643	0.00016	0.00028	0.00157	0	0	0.04493	0
d__Bacteria;p__Bacteroidota;c__Bacteroidia;o__Bacteroidales;f__Prevotellaceae	Bac_Prevotellaceae	Family	3e-05	0.00028	5e-05	0.04387	0.11735	0.00105	3e-05	4e-05	0.00017	5e-05	1e-05	8e-05	0.00126	0.00202	0.00029	0.00662	6e-05	2e-05	6e-05	2e-05	0.00016	0.00022	5e-05	0.00011	0	3e-05	1e-04	0.00016	7e-05	1e-05	0.00039	0	0	0.00058	0.00496	0.00015	0.00063	0.00018	0	0	1e-05	3e-05	6e-05	2e-05	0	4e-05	5e-05
d__Bacteria;p__Proteobacteria;c__Gammaproteobacteria;o__Burkholderiales;f__Sutterellaceae	Bur_Sutterellaceae	Family	0.06932	0.03808	0.02566	2e-05	1e-05	8e-05	0.01543	0.04472	0.01959	2e-05	4e-05	1e-05	0.00058	8e-05	0.01444	8e-05	0	1e-05	0.04922	0.06389	2e-05	0.01128	3e-05	6e-05	0.00152	1e-05	1e-05	0.00835	0.02423	0.01882	0.00294	0.01184	0.01846	0.00055	0.00314	0.00296	0	0	1e-05	0	2e-05	0	4e-05	1e-05	2e-05	0.00783	1e-05
d__Bacteria;p__Fusobacteriota;c__Fusobacteriia;o__Fusobacteriales;f__Fusobacteriaceae	Fus_Fusobacteriaceae	Family	5e-05	3e-05	1e-05	0.00546	2e-05	0	0.00732	0.02408	0.04748	0.00027	3e-05	1e-05	1e-05	1e-05	0	0.00052	2e-05	0.01044	0.00052	0.03463	0	0.0057	2e-05	4e-05	4e-05	6e-05	3e-05	0.00456	0.01589	0.02761	0	0	0	0	0.00214	0	0.00033	2e-05	0	0	0	0	1e-05	0	0	0.00669	1e-05
d__Bacteria;p__Actinobacteriota;c__Coriobacteriia;o__Coriobacteriales;f__Coriobacteriaceae	Cor_Coriobacteriaceae	Family	0.00516	0.00046	5e-05	0	0	0.00011	0.00106	0.00092	8e-04	0.00012	0	0	0.03165	0.04259	0.00799	1e-04	1e-05	0	0.04323	0.00967	0	0.02969	0.00056	0	0	2e-05	0	0	3e-05	0	0.09082	0.0174	0	0.02129	0.00214	4e-05	0	0	0	0	8e-05	0.00022	0	0	2e-05	0.01537	2e-05
d__Bacteria;p__Firmicutes;c__Bacilli;o__Erysipelotrichales;f__Erysipelatoclostridiaceae	Ery_Erysipelatoclostridiaceae	Family	0.01577	8e-05	2e-05	0.00044	0.00029	0.00024	0.00079	1e-05	5e-05	4e-05	0	0	0.00106	0.00516	0.00112	0.00016	0	0	0.01001	0.00056	4e-05	0.00115	0	1e-05	0.00724	0.00075	1e-05	0.00209	0.00043	0.0019	0.00032	0	0	0.05909	0.00754	1e-05	0.01124	0.00017	0	0.00189	0.00049	0.00071	7e-05	2e-05	0	0.00073	1e-05
d__Bacteria;p__Bacteroidota;c__Bacteroidia;o__Bacteroidales;f__Marinifilaceae	Bac_Marinifilaceae	Family	0.01131	0.00026	0.00011	0.00888	9e-05	2e-05	0.00958	0.00756	0.03022	7e-05	0	0	0.00942	0.0051	0.00565	3e-05	0	0	0.00056	0.0156	0	0.02766	8e-05	0	0.00989	0.00637	0.00196	0.00775	8e-05	0.03861	0	0	0	0.00903	5e-05	1e-05	0	0	0	0	0	0	2e-05	0.03792	0.00329	0.0012	0
d__Bacteria;p__Proteobacteria;c__Gammaproteobacteria;o__Pseudomonadales;f__Moraxellaceae	Pse_Moraxellaceae	Family	0	7e-05	5e-05	0	0	0	1e-05	4e-05	0.00017	0	0	0	3e-05	1e-05	3e-05	0	0.00067	0	1e-05	0	1e-05	0	3e-05	0	0	0	0	0	0	0	6e-05	2e-05	0	3e-05	0.00118	0	0	0	0	0	0.00016	0.00061	1e-05	0	1e-05	0	0.00028
d__Bacteria;p__Proteobacteria;c__Gammaproteobacteria;o__Enterobacterales;f__Morganellaceae	Ent_Morganellaceae	Family	0	0	0	0	0.03351	0.00032	0	0	0	0	0	0	0	0	0	1e-05	0	0	0	0	2e-05	0	0	0	0	0	0	0.00089	3e-05	0	0	0	0.03075	0.00012	0	5e-05	0	0	0	0	0	0	0	0.03655	8e-05	0.00043	0
d__Bacteria;p__Proteobacteria;c__Gammaproteobacteria;o__Pseudomonadales;f__Pseudomonadaceae	Pse_Pseudomonadaceae	Family	0	0	0	0	0.00101	0.03112	1e-05	0	0	0	0	0	0	0	0	1e-05	0.00388	0.00281	0	0	1e-05	0	0	0	0	2e-05	0	0	1e-05	0	0	1e-05	0.00232	0	9e-05	0	0	0	0	0	1e-05	1e-05	0.00048	2e-05	0	0	3e-05
d__Bacteria;p__Desulfobacterota;c__Desulfovibrionia;o__Desulfovibrionales;f__Desulfovibrionaceae	Des_Desulfovibrionaceae	Family	0.0306	0.00345	0.00029	0	0	0	0.02237	7e-05	0.00172	0.00145	0	0	0.00366	0.00032	0.00013	1e-05	0	0	0	0	1e-05	0.01147	3e-05	1e-05	0.00155	1e-05	0	0.00653	0.00016	0.02259	0.03933	0.00259	0.00846	0.00807	0.00102	0	0	0	0	0.00767	0.001	0.00268	0.00017	3e-05	0	0.00026	0
d__Bacteria;p__Firmicutes;c__Clostridia;o__Peptostreptococcales-Tissierellales;f__Peptostreptococcaceae	Pep_Peptostreptococcaceae	Family	0.00263	1e-05	0	0.00045	0.00024	1e-05	0	0	0	2e-04	1e-05	0	1e-05	3e-05	0	0.00019	0	0	0.00405	0.0095	0	0.00161	0	0	0.00022	0.00257	0	0.00027	0	1e-05	0.00171	0.02632	0.01753	0.00184	0.0042	0	0.00284	0.0082	0.10484	0	2e-05	0	0	1e-05	0	0.00089	0
d__Bacteria;p__Firmicutes;c__Bacilli;o__Erysipelotrichales;f__Erysipelotrichaceae	Ery_Erysipelotrichaceae	Family	0.00239	0.00039	0.00021	0.00247	0.04759	0.00064	0.00036	0.00063	0.00017	0	0	1e-05	0.00165	0.00864	0.00205	0.0012	0	0	0.01593	0.00657	1e-05	0.00074	2e-05	2e-05	0.00036	0.00316	0.00014	0.00427	9e-05	0.00162	0.0015	0	0	0.00508	0.00142	5e-05	0	0	0	0.00023	1e-05	0	3e-05	2e-05	0	0.00062	0
d__Bacteria;p__Actinobacteriota;c__Coriobacteriia;o__Coriobacteriales;f__Atopobiaceae	Cor_Atopobiaceae	Family	0	0	0	4e-05	1e-05	2e-05	0	0	0	2e-05	0	0	6e-04	0.00071	0	0	0	0	0	0	0	0.08005	2e-05	0	2e-05	2e-05	0	0.00013	4e-05	3e-05	0.00398	0	0	7e-05	3e-04	0	1e-05	0	0	0	0.00016	0.00097	9e-05	0	0	0.00038	0
d__Bacteria;p__Firmicutes;c__Clostridia;o__Oscillospirales;f__[Eubacterium]_coprostanoligenes_group	Osc_[Eubacterium]_coprostanoligenes_group	Family	0.00071	2e-04	1e-05	0	0	0.00012	0.00176	3e-05	0	0	1e-05	0	0.00712	0.00263	1e-05	0.00187	0	0	1e-05	0.0029	0	0.02223	0	0	0.009	0.00255	0.00078	0.01638	0	0	0.00959	0	1e-05	0.02361	0.00073	0	0	2e-05	0	0	0	1e-05	0	0	0	0.0045	4e-05
d__Bacteria;p__Firmicutes;c__Clostridia;o__Oscillospirales;f__Butyricicoccaceae	Osc_Butyricicoccaceae	Family	0.00019	1e-05	2e-05	0.00263	1e-05	2e-05	0.00103	0	0	2e-05	3e-05	0	0.00051	0.00028	0.00091	8e-05	1e-05	0	0.00033	0.00191	0	0.00086	3e-05	1e-05	0.00029	0.075	0.01058	0.00047	0.03833	0.04688	7e-04	0.00041	0.00055	0.00357	0.00061	0	0.00132	0	0	0	3e-05	1e-05	0	0	0	0.00116	0.00053
d__Bacteria;p__Proteobacteria;c__Gammaproteobacteria;o__Oceanospirillales;f__Halomonadaceae	Oce_Halomonadaceae	Family	0	0	0	0	0	0	0	0	0	0	0	0	0	0	0	1e-05	0	0	0	0	0	0	1e-05	0	0	0	0	0	0	0	0.00013	0.00011	7e-05	0.00051	0.02197	0.00015	0.00015	5e-05	4e-05	0	0.00024	0.00019	4e-05	0.00012	1e-04	4e-05	2e-05
d__Bacteria;p__Firmicutes;c__Bacilli;o__Lactobacillales;f__Leuconostocaceae	Lac_Leuconostocaceae	Family	2e-05	0.00035	0.02019	0.00017	2e-05	0.03608	0	0	0	1e-05	4e-05	5e-05	8e-05	3e-05	0	2e-05	0	0	0	0	1e-05	0	0.06673	0.06792	0.00019	0	0	4e-05	5e-05	5e-05	0.04446	0	0	7e-05	0.00024	0	1e-05	0	0	0	0	0	0	0	0	1e-05	0
d__Bacteria;p__Firmicutes;c__Negativicutes;o__Veillonellales-Selenomonadales;f__Selenomonadaceae	Vei_Selenomonadaceae	Family	3e-05	0.00011	0	2e-05	0	7e-05	0.02837	0.00027	0.00156	1e-05	2e-05	0	0.00363	0.00013	0.0401	0.00033	5e-05	0.01121	3e-05	3e-05	0	2e-05	0	6e-05	0	4e-05	0	6e-05	2e-05	0	0	0	0	0.00114	0.00124	0	0	1e-05	0	0	0	0	4e-05	0	0	0	0
d__Bacteria;p__Bacteroidota;c__Bacteroidia;o__Bacteroidales;f__Barnesiellaceae	Bac_Barnesiellaceae	Family	0	0	0	0.01588	0	0	0	0	0	1e-05	0	0	0.00893	0.00574	0.00216	0	0	0	0.0051	0.01099	0.04881	0.0032	0	0	1e-05	0	0	0	0	0	0	0	0	4e-05	1e-04	1e-05	0	0	0	0	0	0	1e-05	1e-05	0	0.00822	0
d__Bacteria;p__Firmicutes;c__Clostridia;o__Clostridia_vadinBB60_group;f__Clostridia_vadinBB60_group	Clo_Clostridia_vadinBB60_group	Family	0	0	0	0	0	0	0	0	0	2e-05	0	0	0.05438	0.01704	0	0	0	0	0	0	0	0	0	0	0.00338	3e-05	9e-05	1e-05	0	0	0	0	0	7e-05	0	0	0	0	0	0	0	1e-05	0	0	0	0	0
d__Bacteria;p__Actinobacteriota;c__Coriobacteriia;o__Coriobacteriales;f__Eggerthellaceae	Cor_Eggerthellaceae	Family	0.00027	0.00038	0	0.00213	0.00239	2e-05	7e-05	0.07728	0.00599	0.00021	1e-05	0	0.00154	0.00294	0.00109	0.00022	0	0	0.00052	1e-04	1e-05	0.0016	3e-05	0	0.00021	0.00049	0.00011	0.00262	0.00031	2e-04	0.00467	5e-05	0.00038	0.01471	0.00031	0	0.00014	0	0	0.01	0.00283	0.00302	7e-05	2e-05	0	0.00059	0.00955
d__Bacteria;p__Firmicutes;c__Clostridia;o__Christensenellales;f__Christensenellaceae	Chr_Christensenellaceae	Family	0	4e-05	0	1e-05	0	0	3e-05	2e-05	0.00086	1e-05	1e-05	0	0.01131	0.01048	0.00068	1e-05	0	1e-05	5e-05	0.0012	0	0.0012	0	1e-05	0.00146	0.0014	0.00028	0.00219	2e-05	0.00013	1e-05	0	0	0.02746	0.00039	0	0	0	1e-05	0	0	0	0	0	0	0.00014	0
d__Bacteria;p__Synergistota;c__Synergistia;o__Synergistales;f__Synergistaceae	Syn_Synergistaceae	Family	0	0	0	0.00026	0.00022	0.00013	0.00219	6e-05	0.02262	0	2e-05	0	0.03311	0.01541	0.00027	0.00205	0	0	5e-05	0.00391	0	0	0	0	0.00279	0.00016	3e-05	0.00044	1e-05	4e-05	0	0	0	0	0.00053	0	0	0	0	0	0	0	0.00048	4e-05	0	1e-05	2e-05
d__Bacteria;p__Firmicutes;c__Clostridia;o__Eubacteriales;f__Eubacteriaceae	Eub_Eubacteriaceae	Family	0.01457	0.00564	0	1e-05	2e-05	3e-05	0	0.00136	3e-05	0.00045	1e-05	7e-05	0.00069	0.01039	0.00037	0	0	0	5e-05	0.00025	0	0.00084	3e-05	0	3e-05	6e-05	0.00012	0.00111	2e-05	0.00016	0.03121	0.00141	0.00015	0	0.00067	0	0.00352	1e-05	1e-05	0.0056	0.00387	0.00811	2e-05	2e-05	0	1e-05	0
d__Bacteria;p__Firmicutes;c__Bacilli;o__Lactobacillales;f__Aerococcaceae	Lac_Aerococcaceae	Family	0	0	0	0	0	2e-05	0	0	0	0	0	0	0	0	0	0	0	0	0	0	0	1e-05	1e-05	0	0	0	0	8e-05	0.00104	0.00165	1e-05	0	0	2e-05	0.11496	0.00128	0	0	0	0	0	0	0	0	0	0	0
d__Bacteria;p__Firmicutes;c__Bacilli;o__Lactobacillales;f__P5D1-392	Lac_P5D1-392	Family	0	0	2e-05	0.00073	0.00056	0.00014	0	0	0	1e-05	0	0	0	0	0	0.00051	0	1e-05	1e-05	1e-05	0	1e-05	2e-05	0	0	0	0	0.00039	0.00024	0.00029	0	0	0	0.00072	0.0769	0	5e-05	0	0	1e-04	0	0	3e-05	0	0	7e-05	0
d__Bacteria;p__Actinobacteriota;c__Actinobacteria;o__Actinomycetales;f__Actinomycetaceae	Act_Actinomycetaceae	Family	0	1e-05	0	8e-05	2e-05	0	1e-05	4e-05	0	7e-05	1e-05	1e-05	5e-05	5e-05	0	5e-05	0	0	2e-05	3e-05	0	0.00014	0.00166	0.00299	6e-05	0	1e-05	0.00157	0.00164	0.00091	4e-05	0	0	0.00416	0.04295	1e-05	0	0	0	0	0	0	4e-05	0	0	0.00041	0
d__Bacteria;p__Firmicutes;c__Clostridia;o__Peptostreptococcales-Tissierellales;f__Anaerovoracaceae	Pep_Anaerovoracaceae	Family	8e-05	1e-05	0	0	2e-05	0	0.00071	2e-05	0.00012	5e-05	0	0	0.0013	0.00262	0.00017	0	0	0	2e-05	0.00011	1e-05	0.00084	4e-05	0	0.00113	0.00208	0.00025	0.00056	2e-05	0.00012	0.00175	0	1e-05	0.00829	0.00147	0	0	0	0	4e-04	0.00104	0.00629	1e-05	0	0	6e-05	0
d__Archaea;p__Euryarchaeota;c__Methanobacteria;o__Methanobacteriales;f__Methanobacteriaceae	Met_Methanobacteriaceae	Family	0	0	0	1e-05	1e-05	1e-05	0	0	0	0	0	0	0.00038	0.00026	0	0	0	0	1e-05	2e-05	0	0	0	0	0	0	0	0	0	0	0	0	0	0	0	0	0	0	0	0	0	0	0	0	0	0	0
d__Bacteria;p__Actinobacteriota;c__Actinobacteria;o__Corynebacteriales;f__Corynebacteriaceae	Cor_Corynebacteriaceae	Family	0	1e-05	0	3e-05	1e-05	0.00013	3e-05	0	0	0.00028	1e-05	0	0	1e-05	0	0.00045	0	0	0	0	1e-05	3e-05	0.00016	0.00042	0	0.00013	1e-05	0.00138	0.00182	2e-04	0	0	0	2e-05	0.00042	0	0	1e-05	3e-05	0	0	0	1e-05	0	0	0	0
d__Bacteria;p__Proteobacteria;c__Alphaproteobacteria;o__Rhizobiales;f__Rhizobiaceae	Rhi_Rhizobiaceae	Family	0	0	0	0	0	0	0	0	0	0	0	0	0	1e-05	0	0	0	0	0	0	0	0	0	1e-05	0	0	0	1e-05	0	0	0	3e-05	0	0.00023	0.00291	0	3e-05	1e-05	4e-05	0	7e-05	4e-05	0	3e-05	1e-05	2e-05	1e-05
d__Bacteria;p__Actinobacteriota;c__Actinobacteria;o__Micrococcales;f__Micrococcaceae	Mic_Micrococcaceae	Family	0	0	1e-05	0.00025	3e-05	1e-05	1e-05	0	0	2e-05	2e-05	0	3e-05	1e-05	0	0.00045	0	0	0	0	3e-05	1e-05	0.00034	3e-05	1e-05	0	0	9e-05	4e-05	4e-05	4e-05	4e-05	0	5e-04	0.00047	0	0	0	0	0	0	2e-05	4e-05	1e-05	0	1e-04	0
d__Bacteria;p__Firmicutes;c__Bacilli;o__Staphylococcales;f__Staphylococcaceae	Sta_Staphylococcaceae	Family	0	6e-05	1e-05	0	0	0.00021	0	1e-05	0	2e-05	0	0	0	3e-05	1e-05	2e-04	0	0	0	0	0	0	1e-05	0.00072	0	0.00051	0	9e-05	0	0	0	1e-05	0	3e-05	0.00366	0	0	0	0	0	3e-05	0	1e-05	2e-05	0	0	0.00016
d__Bacteria;p__Firmicutes;c__Clostridia;o__Clostridiales;f__Clostridiaceae	Clo_Clostridiaceae	Family	0	0	0	0	1e-05	0	0	0.01118	0.00215	0	0	0	0	0	0	0	0	0	0.00167	0	0	0	0	0	1e-05	0	0	0	0.00105	0	1e-04	0	0	4e-04	9e-05	0	4e-05	0.00017	0	0	2e-05	0	0	0	0	9e-05	0
d__Bacteria;p__Actinobacteriota;c__Actinobacteria;o__Corynebacteriales;f__Dietziaceae	Cor_Dietziaceae	Family	0	0	0	0	0	0	0	0	0	0	0	0	0	0	0	0	0	0	0	0	0	0	0	0	0	0	0	0	0	0	3e-05	1e-05	1e-05	3e-05	0.00228	3e-05	4e-05	2e-05	0	0	5e-05	4e-05	4e-05	1e-05	1e-05	0	2e-05
d__Bacteria;p__Proteobacteria;c__Gammaproteobacteria;o__Burkholderiales;f__	d__Bacteria;p__Proteobacteria;c__Gammaproteobacteria;o__Burkholderiales;f__	Family	0.00018	0.018	0.00418	0	0	0	0	0	0	0	0	0	0.00084	0.00058	0.03258	0	0	0	0	1e-05	1e-05	0	0	0	0	0	0	0	0	0	0	0	0	0	0	0	0	0	0	0	0	0	0	0	0	0	0
d__Bacteria;p__Bacteroidota;c__Bacteroidia;o__Bacteroidales;f__	d__Bacteria;p__Bacteroidota;c__Bacteroidia;o__Bacteroidales;f__	Family	0.00029	0.00033	1e-05	0.00012	0.00046	0	0.00057	4e-05	0.00045	7e-05	0.00078	0.00044	0.00018	0.00014	8e-04	0	5e-05	0.00035	0.00155	0.00079	0.00152	0.00028	0	0	0.00013	8e-05	0.00087	2e-04	0.00094	0.00309	8e-05	0.00332	0.00177	0	0	0.00132	0	0	0	0.00035	0.00052	0.00016	1e-05	0	1e-05	0.00026	0
d__Bacteria;p__Firmicutes;c__Clostridia;o__Oscillospirales;f__[Clostridium]_methylpentosum_group	Osc_[Clostridium]_methylpentosum_group	Family	0	0	0	0.00039	0	0	1e-05	0	0	2e-05	0	0	0	0	0	0	0	0	0	4e-05	0	0	0	0	1e-05	0	0	0	0	1e-05	0	0	0	0.0017	0	0	0	0	0	5e-04	0.00934	0.00973	0	0	0	5e-05	0.00098
d__Bacteria;p__Firmicutes;c__Bacilli;o__Bacillales;f__Bacillaceae	Bac_Bacillaceae	Family	0	1e-05	2e-05	0	0	0	0	0	0	0	0	0	1e-05	0	0	0	0	0	0	0	1e-05	0	0	0	3e-05	0	0	0	0	0	1e-05	0	0.00012	6e-05	0.00048	0	0	0	0	0	6e-05	7e-05	0	2e-05	0	2e-05	1e-05
d__Bacteria;p__Actinobacteriota;c__Coriobacteriia;o__Coriobacteriales;f__Coriobacteriales_Incertae_Sedis	d__Bacteria;p__Actinobacteriota;c__Coriobacteriia;o__Coriobacteriales;f__Coriobacteriales_Incertae_Sedis	Family	0	0	0	8e-05	0	0	3e-05	0	0	0	0	0	0.00047	0.00113	1e-05	2e-05	0	0	0	0	0	0.00022	0	0	3e-05	1e-05	1e-05	5e-05	1e-05	0	0.00017	0	0	0.00167	0	0	0	0	0	0	7e-05	1e-04	0	0	0	0	0
d__Bacteria;p__Bacteroidota;c__Bacteroidia;o__Bacteroidales;f__Muribaculaceae	Bac_Muribaculaceae	Family	1e-05	0	0	3e-05	0	1e-05	0	1e-05	2e-05	0	0	0	8e-05	1e-05	0	0	0	0	6e-05	0.00015	0.00018	0	0	2e-05	0	0	0	0	1e-05	0	0	0	0	6e-05	0.00181	0	0	2e-05	0	0	0	1e-05	0	0	0	5e-05	1e-05
d__Bacteria;p__Proteobacteria;c__Gammaproteobacteria;o__Aeromonadales;f__Succinivibrionaceae	Aer_Succinivibrionaceae	Family	0	0.03053	0.00128	0	0	0.00019	0.00117	2e-05	0.00043	0	0	0	0	0	0	0	0	0	1e-05	0	1e-05	0	0	0	0	0	0	0	0	0	0	0	0	0	0	0	0	0	0	0	0	0	0	0	0	0	0
d__Bacteria;p__Firmicutes;c__Clostridia;o__Monoglobales;f__Monoglobaceae	Mon_Monoglobaceae	Family	0	0	0	0	0	0	0.00011	0	0	0	0	0	0.00191	0.00073	0	0	0	0	0	0	0	0.00012	0	0	0.00037	0	1e-05	0.00524	1e-05	0	0	0	0	0.00178	0	0	0	0	0	0	0	0	0	0	0	0.00074	0.00455
d__Bacteria;p__Campilobacterota;c__Campylobacteria;o__Campylobacterales;f__Campylobacteraceae	Cam_Campylobacteraceae	Family	0	0	0	0	0	0	0	0	0	0	1e-05	0	0	0	0	0	0	0	1e-05	0	0	0	0	0	0	0	0	0	0	0	0	0	0	0	0	0	0	0	0	0	0	0	2e-05	0	0	0.01364	0
d__Bacteria;p__Actinobacteriota;c__Actinobacteria;o__Micrococcales;f__Microbacteriaceae	Mic_Microbacteriaceae	Family	0	1e-05	2e-05	0	0	0	0	0	0	0	1e-05	1e-05	0	0	0	0	0	0	0	0	0	0	0	0	0	0	0	0	0	0	1e-05	0	1e-05	1e-05	0.00037	0	0	0	0	0	1e-05	0	0	0	0	0	0
d__Bacteria;p__Proteobacteria;c__Gammaproteobacteria;o__Burkholderiales;f__Comamonadaceae	Bur_Comamonadaceae	Family	1e-05	0	0	0	0	0	0	0	0	0	0	0	0	0	0	2e-05	0	0	0	0	2e-05	0	0	2e-05	0	0	0	0	0	0	1e-05	1e-05	0	1e-05	0.00462	3e-05	0	0	1e-05	0	1e-05	0	0	1e-05	2e-05	2e-05	0
d__Bacteria;p__;c__;o__;f__	d__Bacteria;p__;c__;o__;f__	Family	0	2e-05	0.00083	2e-05	1e-04	0	1e-05	1e-05	0	0	3e-05	0	7e-05	0.00016	0.00017	0	0	0	2e-05	1e-05	0	1e-05	3e-05	7e-05	0.00059	1e-05	0.00027	0.00013	2e-05	1e-05	1e-05	0.00016	2e-05	0.00031	0	5e-05	1e-05	0.00162	0.00211	0.00056	6e-05	0.00011	0	1e-05	1e-05	0	0
d__Bacteria;p__Firmicutes;c__Clostridia;o__Clostridia_UCG-014;f__Clostridia_UCG-014	Clo_Clostridia_UCG-014	Family	0	0	0	0	0	0	0	0	0	2e-05	1e-05	0	0	0	1e-05	0	0	0	1e-05	0	0	0	0	0	1e-05	0	0	0	2e-05	0	0	0	0	0.00265	0	0	0	0	0	0	0	0	0	0	0	0	2e-05
d__Bacteria;p__Actinobacteriota;c__Actinobacteria;o__Micrococcales;f__Dermabacteraceae	Mic_Dermabacteraceae	Family	0	0	0	0	0	0	0	0	0	0	0	0	0	0	0	0	0	0	0	0	0	0	0	0	0	0	0	0	0	0	0	0	0	1e-05	0	0	0	0	0	0	1e-05	0	0	0	0	0	0
d__Bacteria;p__Bacteroidota;c__Bacteroidia;o__Bacteroidales;f__Porphyromonadaceae	Bac_Porphyromonadaceae	Family	0	0	0	0	0	0	0	1e-05	0	2e-05	2e-05	0	1e-05	1e-05	0	0	0	0	0	0	0	0.0032	0	0	0	0	1e-05	0	0	0	0	0	0	0	0	0	0	0	0	0	0	0	0	0	0	0	0
d__Bacteria;p__Patescibacteria;c__Saccharimonadia;o__Saccharimonadales;f__Saccharimonadaceae	Sac_Saccharimonadaceae	Family	0	0	0	0	0	0	0	0	0	3e-04	0	0	1e-05	0.00011	0	0	0	0	0	0	0	7e-05	1e-05	1e-05	4e-05	0	1e-05	6e-05	2e-05	3e-05	2e-05	0	0	5e-04	0.00021	0	0	0	0	0	0	0	3e-05	3e-05	0	9e-05	0
d__Bacteria;p__Firmicutes;c__Bacilli;o__RF39;f__RF39	RF3_RF39	Family	0	0	0	0	0	0	0	0	0	0	0	0	0	0	0	0	0	0	2e-05	0	0	0	0	0	0	0	0	0	0	0	0	0	0	0	0	0	0	0	0	0	0	0	0	0	0	0	0
d__Bacteria;p__Proteobacteria;c__Alphaproteobacteria;o__Rhodospirillales;f__uncultured	d__Bacteria;p__Proteobacteria;c__Alphaproteobacteria;o__Rhodospirillales;f__uncultured	Family	0	0	0	0	2e-05	0	0	0	0	0	0	0	0	0	0	0	0	0	0	0	0	0	0	0	0	0	0	0	0	0	0	0	0	0	0.00047	0	1e-05	0	0	0	0	0	0	0	0	0	0
d__Bacteria;p__Firmicutes;c__Clostridia;o__;f__	d__Bacteria;p__Firmicutes;c__Clostridia;o__;f__	Family	1e-05	0	0	0	0	0	1e-05	0	0	1e-05	0	0	0.00014	6e-05	6e-05	0	0	0	2e-05	0.00024	0	1e-05	0	0	0.00134	0.00014	0.00033	0.00052	0	8e-05	0	0	0	3e-05	0	0	0	0	0	0.00028	1e-05	3e-05	0	0	0	3e-05	3e-05
d__Bacteria;p__Firmicutes;c__Clostridia;o__Lachnospirales;f__	d__Bacteria;p__Firmicutes;c__Clostridia;o__Lachnospirales;f__	Family	6e-05	0	0	0	0	0	4e-05	0	0	0	0	0	4e-04	0.00268	0.00085	0	0	0	0	6e-05	0	0	0	0	1e-05	0	0	1e-05	0	0.00188	0	0	0	0.00015	0	0	0	0	0	0	0	0	0	0	0	0	0
d__Bacteria;p__Firmicutes;c__Clostridia;o__Peptostreptococcales-Tissierellales;f__Peptostreptococcales-Tissierellales	Pep_Peptostreptococcales-Tissierellales	Family	0	2e-05	0	5e-05	0	0	1e-05	0	0	1e-05	0	0	4e-05	0.00013	0	2e-05	0	0	1e-05	1e-05	0	0.00057	5e-05	0	0	0	0	3e-05	0	0	0	0	0	0.00021	0.00125	0	0	0	3e-05	0	0	0	5e-05	0	0	3e-05	0
d__Bacteria;p__Deinococcota;c__Deinococci;o__Thermales;f__Thermaceae	The_Thermaceae	Family	0	6e-05	0	0	0	0.00022	1e-05	0	0	0	2e-05	0	1e-05	1e-05	0	0.00012	0	0	0	0	4e-05	0	0	1e-05	0	0	0	0	0	0	0	0	0	5e-05	0.00763	0	0	0	2e-05	5e-05	0	0	0	0	0	0	3e-05
d__Bacteria;p__Verrucomicrobiota;c__Lentisphaeria;o__Victivallales;f__Victivallaceae	Vic_Victivallaceae	Family	0	0	0	4e-05	0	0	0	0	0	0	0	0	0.00037	3e-05	0	0	0	0	0	0	0	0	0	0	0	0	0	0	0	0	0	0	0	0	0	0	0	0	0	0	0	0	0	0	0	0	0
d__Bacteria;p__Bacteroidota;c__Bacteroidia;o__Flavobacteriales;f__Flavobacteriaceae	Fla_Flavobacteriaceae	Family	0	0	0	0	0	0	0	0	0	0	0	0	0	0	0	0	0	0	0	0	0	0	0	0	0	0	0	0	0	0	0	0	0	5e-05	3e-05	0	0	0	0	0	0	0	0	0	0	0	0
d__Bacteria;p__Bacteroidota;c__Bacteroidia;o__Bacteroidales;f__Bacteroidaceae;g__Bacteroides	Bac_Bacteroides	Genus	0.27097	0.53543	0.00486	0.24125	0.48116	0.00216	0.39301	0.41139	0.32245	0.76155	0.80045	0.29488	0.12592	0.04984	0.34872	0.55889	0.04066	0.2645	0.30648	0.2277	0.63578	0.18396	0.00037	0.00066	0.16424	0.16609	0.31667	0.32719	0.32686	0.31211	0.1129	0.28596	0.40277	0.02652	0.0295	0.45774	0	9e-05	1e-04	0.41637	0.47469	0.26355	0.97502	0.64127	0.83842	0.45383	0.39583
d__Bacteria;p__Proteobacteria;c__Gammaproteobacteria;o__Enterobacterales;f__Enterobacteriaceae;g__Enterobacter	Ent_Enterobacter	Genus	0.00243	0.22626	0.51427	0.00101	0.03234	0.00354	0.01499	0.00274	0.00537	0.09731	0.11435	0.10698	0.01647	0.00343	0.07147	0.12386	0.04199	0.12026	0.00011	8e-05	0.07807	0.01089	0.01479	0.10127	0.03292	5e-05	0.00384	0.02984	0.09881	0.08501	0.00113	0.00166	0.04941	0.06496	0.02134	0.34709	0.21757	0.56299	0.44745	0.1677	0.07238	0.0602	0.00045	0.25633	0.13588	0.00023	3e-05
d__Bacteria;p__Firmicutes;c__Bacilli;o__Lactobacillales;f__Enterococcaceae;g__Enterococcus	Ent_Enterococcus	Genus	0.00104	0.00949	0.35912	0.00039	0.01092	0.91582	0.00019	0.03524	0.00864	0.00488	0.0152	0.00064	5e-05	0.00683	0.07528	0.00485	0.00023	4e-05	0.03114	0.00051	0.00141	0.00013	0.65391	0.40995	0.00031	0.011	0.00075	0.03143	0.01474	0.00157	0.00117	0.01212	0.00518	0.13263	0.01175	0.01198	0.00131	0.06974	0.32463	0.00457	0.00148	0.11977	1e-05	0.00289	0.00346	8e-05	0.01812
d__Bacteria;p__Bacteroidota;c__Bacteroidia;o__Bacteroidales;f__Tannerellaceae;g__Parabacteroides	Tan_Parabacteroides	Genus	0.06188	0.03685	0.00242	0.09587	0.03244	0.0026	0.0224	0.31442	0.34033	0.10175	0.05267	0.05147	0.0255	0.03436	0.03453	0.00023	0.00991	0.0081	0.19541	0.03159	0.19339	0.07167	3e-04	5e-05	0.0118	0.02234	0.01369	0.03336	0.42215	0.17252	0.01559	0.06128	0.05983	0.01867	0.01385	0.17448	0	5e-05	8e-05	0	0.00096	0.00056	0.00015	6e-05	7e-05	0.06321	0.30281
d__Bacteria;p__Proteobacteria;c__Gammaproteobacteria;o__Enterobacterales;f__Enterobacteriaceae;g__Escherichia-Shigella	Ent_Escherichia-Shigella	Genus	0.00029	0.0017	0.00022	0.05886	0.01251	0.00039	0.09136	0.0058	0.00543	2e-04	8e-05	3e-05	0.00348	0.00076	0.00145	0.0187	4e-05	0.01201	0.07807	0.02437	0.00016	0.00373	0.00192	0.00033	0.43786	0.0566	0.4352	0.04914	0.00659	0.0142	0.13704	0.03736	0.01889	0.13609	0.00419	0	4e-05	2e-05	9e-05	0.02105	0.00958	0.0246	0.01977	0.02369	0.01805	0.02827	0.00529
d__Bacteria;p__Verrucomicrobiota;c__Verrucomicrobiae;o__Verrucomicrobiales;f__Akkermansiaceae;g__Akkermansia	Akk_Akkermansia	Genus	0.18618	0.00019	3e-05	0	3e-05	0.00025	2e-05	2e-05	0	0.00264	4e-05	0.47861	0.088	0.03925	1e-05	0.16606	0.90003	0.28671	2e-05	0	8e-05	1e-05	0	7e-05	0.01274	0	1e-05	3e-05	3e-05	0	0.16999	0.36312	0.35832	2e-05	0.00101	3e-05	0.60851	0.00169	4e-05	0	0.00035	0.00135	0	0	0.00031	0	0
d__Bacteria;p__Actinobacteriota;c__Actinobacteria;o__Bifidobacteriales;f__Bifidobacteriaceae;g__Bifidobacterium	Bif_Bifidobacterium	Genus	0.0822	0.04389	0.00255	0	4e-05	6e-05	0.00063	1e-05	0	0.00022	3e-05	0	0.23924	0.32724	0.01711	3e-05	1e-05	0	2e-05	0	3e-05	0.24617	0.0101	0.00035	0.00402	1e-05	0	0.09692	0.00094	0.00015	0.19898	0.00065	0.00012	0.15488	0.01237	0	0.00016	3e-05	0	0.0017	0.0013	0.00351	4e-05	1e-05	0	0.02089	0.17577
d__Bacteria;p__Firmicutes;c__Negativicutes;o__Acidaminococcales;f__Acidaminococcaceae;g__Phascolarctobacterium	Aci_Phascolarctobacterium	Genus	0.02038	0.03907	0.03766	0.16233	0.19368	0.00025	0.00978	0.03038	0.05799	0.01031	5e-05	0.06103	0.04902	0.01152	0.12333	0.00029	8e-05	2e-05	0.02432	0.02712	5e-05	0.04608	0.00011	5e-05	0.05444	0.02578	0.03109	4e-05	3e-05	0	0.00973	0.14708	0	0.0021	0.0022	0.00182	0	1e-05	0	0.08826	0.14546	0.15912	4e-05	3e-05	4e-05	0.00059	0
d__Bacteria;p__Firmicutes;c__Bacilli;o__Lactobacillales;f__Lactobacillaceae;g__Lactobacillus	Lac_Lactobacillus	Genus	0.00015	0.00165	0.02245	0.00401	0.0011	0.00045	0.00416	5e-05	0	7e-05	0.00132	1e-05	0.00391	0.00815	0.00755	0.00273	0.00051	0.00639	2e-05	0.00557	2e-05	0.01347	0.23785	0.34886	0.00677	0.00133	0	0.00534	0.00035	0.00044	0.00015	0	0	0.00344	0.00017	0.00013	0.00028	2e-05	0.00056	0.00292	0.00091	0.00908	0	1e-05	0	0	0
d__Bacteria;p__Firmicutes;c__Clostridia;o__Lachnospirales;f__Lachnospiraceae;g__Lachnoclostridium	Lac_Lachnoclostridium	Genus	0.02628	0.00399	0	0.06249	0.00073	0.00013	0.01985	4e-05	0.00217	0.00126	2e-05	2e-05	0.00261	0.00744	0.06925	0.01821	0	0	0.16155	0.04558	0	0.00645	1e-05	1e-05	0.02599	0.01	0.0151	0.0287	0.02084	0.02999	0.00018	1e-05	0	0.00687	0.00107	0	0.07925	0.3427	0	0.00209	1e-05	3e-05	7e-05	1e-05	0	0.04794	0
d__Bacteria;p__Bacteroidota;c__Bacteroidia;o__Bacteroidales;f__Rikenellaceae;g__Alistipes	Rik_Alistipes	Genus	1e-05	4e-05	4e-05	0.03151	0.02066	0	0.03477	0.02994	0.04817	0.0085	0.00862	0.00266	0.05627	0.03437	0.00071	0.0032	0.00159	0.01543	0.00206	0.06149	0.03425	0.02019	1e-05	2e-05	0.05013	0.02096	0.01289	0.01065	3e-05	0.00145	9e-05	0	0	0.05017	0.00063	1e-05	0	0	1e-05	0.10191	0.14624	0.14368	8e-05	0	0	0.00703	0
d__Bacteria;p__Firmicutes;c__Clostridia;o__Lachnospirales;f__Lachnospiraceae;g__	d__Bacteria;p__Firmicutes;c__Clostridia;o__Lachnospirales;f__Lachnospiraceae;g__	Genus	0.01716	0.00093	6e-05	0.02386	1e-04	0.00017	0.0289	0.00131	0.01874	0.00013	1e-05	3e-05	0.01226	0.03752	0.02261	0.0128	1e-05	4e-05	0.00665	0.05668	2e-05	0.05444	4e-05	8e-05	0.02031	0.05091	0.0083	0.02042	0.00175	0.01302	0.00153	3e-05	2e-05	0.01397	0.0031	0	0.01185	0.01171	3e-05	0.00429	0.00102	0.00089	8e-05	9e-05	1e-05	0.07734	4e-05
d__Bacteria;p__Firmicutes;c__Bacilli;o__Lactobacillales;f__Streptococcaceae;g__Streptococcus	Str_Streptococcus	Genus	4e-05	2e-05	0	0.00641	0.00025	0.00011	1e-04	6e-05	1e-05	0.00085	0.00528	0.00256	9e-04	0.00251	2e-05	0.00421	1e-05	3e-05	0.00025	1e-04	0.00554	0.00294	0.00743	0.06327	0.00214	0.00259	1e-05	0.1007	0.0067	0.00406	0.01652	0	0	0.01448	0.53727	6e-05	0.00113	2e-05	0	0.00103	8e-05	3e-04	0.00024	0.00055	0	0.00161	0
d__Bacteria;p__Firmicutes;c__Clostridia;o__Lachnospirales;f__Lachnospiraceae;g__[Ruminococcus]_gnavus_group	Lac_[Ruminococcus]_gnavus_group	Genus	0.00381	5e-05	3e-05	8e-05	0	1e-05	0.00059	0	0	4e-05	0	1e-05	3e-05	0.02503	0.01188	0.00161	0	0	0.01058	0.15193	2e-05	0.00161	3e-05	1e-05	0.00483	0.15717	0.00355	0.00252	0.00984	0.00549	3e-05	0	1e-05	0.01178	0.00049	0	0	3e-05	0	0.04112	0.00071	0.02935	3e-05	1e-05	1e-05	0.01058	0.06112
d__Bacteria;p__Firmicutes;c__Clostridia;o__Oscillospirales;f__Ruminococcaceae;g__Subdoligranulum	Rum_Subdoligranulum	Genus	9e-05	3e-05	0	0.16912	0.00011	3e-05	0.00093	0	0	2e-05	2e-05	1e-05	0.01526	0.03127	0.00033	4e-05	0	0	3e-05	0	3e-05	0	6e-05	0	3e-05	1e-05	4e-05	0.02044	0.00087	0.00266	0.04703	0.00422	0.00893	0.00624	0.00192	1e-05	0	0	0	0	1e-05	5e-05	0	0	2e-05	1e-05	1e-05
d__Bacteria;p__Firmicutes;c__Negativicutes;o__Veillonellales-Selenomonadales;f__Veillonellaceae;g__Veillonella	Vei_Veillonella	Genus	0	0	1e-05	0.00014	5e-05	0.00028	5e-05	2e-05	1e-05	0.00025	0.00026	0.00012	6e-05	3e-05	0	0.02748	1e-04	0.22973	3e-05	0	0	0.00072	0.00018	0.00014	4e-05	7e-05	0	0.00311	0.00011	6e-05	0	0	0	4e-05	0.00016	0.00024	0.01025	1e-05	0	0.01643	0.00013	0.00024	0.00153	0	0	0.01202	0
d__Bacteria;p__Proteobacteria;c__Gammaproteobacteria;o__Burkholderiales;f__Sutterellaceae;g__Sutterella	Sut_Sutterella	Genus	0.06932	0.03805	0.02564	1e-05	0	1e-05	0.01511	0.04472	0.01665	0	1e-05	0	2e-04	1e-05	0.01442	1e-05	0	1e-05	0.0492	0.06388	0	0.01098	0	4e-05	0.00152	1e-05	1e-05	0.00835	0.02423	0.01881	0.00294	0.01184	0.01845	0.00042	0.00184	0.00296	0	0	0	0	2e-05	0	1e-05	1e-05	1e-05	0.00144	1e-05
d__Bacteria;p__Firmicutes;c__Clostridia;o__Oscillospirales;f__Ruminococcaceae;g__UBA1819	Rum_UBA1819	Genus	0.01301	8e-05	0	0.0035	0	2e-05	0.00126	0	0	3e-05	0	0	0.00432	0.01102	0.0049	0.00106	0	0	0.00174	0.01326	0	0.00645	0	0	0.00297	0.02207	0.0092	0.00044	7e-05	0.03709	0.01918	0.01265	0.00446	0.0012	2e-05	0	0.00732	2e-05	0.03539	0.05135	0.05264	0.05112	8e-05	1e-05	1e-05	0.00431	0.00681
d__Bacteria;p__Fusobacteriota;c__Fusobacteriia;o__Fusobacteriales;f__Fusobacteriaceae;g__Fusobacterium	Fus_Fusobacterium	Genus	5e-05	3e-05	0	0.00546	2e-05	0	0.00732	0.02407	0.04748	0.00027	3e-05	1e-05	1e-05	1e-05	0	0.00052	2e-05	0.01044	0.00052	0.03463	0	0.0057	0	4e-05	4e-05	4e-05	3e-05	0.00455	0.01589	0.02761	0	0	0	0	0.00214	0	0.00033	2e-05	0	0	0	0	1e-05	0	0	0.00076	1e-05
d__Bacteria;p__Actinobacteriota;c__Coriobacteriia;o__Coriobacteriales;f__Coriobacteriaceae;g__Collinsella	Cor_Collinsella	Genus	0.00516	0.00046	5e-05	0	0	0.00011	0.00106	0.00092	0.00079	0.00012	0	0	0.03165	0.04259	0.00799	1e-04	1e-05	0	0.04323	0.00967	0	0.02969	0.00056	0	0	2e-05	0	0	3e-05	0	0.09082	0.0174	0	0.02129	0.00214	4e-05	0	0	0	0	8e-05	0.00022	0	0	2e-05	0.01537	0
d__Bacteria;p__Firmicutes;c__Clostridia;o__Oscillospirales;f__Oscillospiraceae;g__Flavonifractor	Osc_Flavonifractor	Genus	0.0137	0	1e-05	0.00186	8e-04	0	0.00073	1e-05	0	0	1e-05	0	0.00014	0.00072	0.03828	3e-05	1e-05	0	0.00352	0.02058	1e-05	0.00533	0	1e-05	0.00153	0.00242	0.00073	0.00014	0.00033	0.03314	0.00435	0.00779	0.00906	7e-05	0	0	0.00086	1e-05	0.08374	0.02242	0.00854	0.00621	0	2e-05	2e-05	0.01454	0.00025
d__Bacteria;p__Firmicutes;c__Clostridia;o__Oscillospirales;f__Oscillospiraceae;g__UCG-002	Osc_UCG-002	Genus	0	0	3e-05	0.00142	0	0	0.00565	1e-05	0	0	1e-05	0	0.11055	0.13243	1e-05	2e-05	0	0	1e-05	0	0	0	0	1e-05	0.01384	0.007	0.01214	0.02065	3e-05	2e-05	0	0	0	0.03135	0.00123	2e-05	0	0	0	0	0	1e-05	0	0	0	0.00287	0
d__Bacteria;p__Bacteroidota;c__Bacteroidia;o__Bacteroidales;f__Prevotellaceae;g__Prevotella	Pre_Prevotella	Genus	3e-05	0.00027	5e-05	8e-05	5e-05	9e-04	3e-05	4e-05	0.00017	5e-05	1e-05	8e-05	1e-04	6e-05	1e-04	0.00662	6e-05	2e-05	6e-05	2e-05	0.00016	0.00022	3e-05	0.00011	0	2e-05	8e-05	0.00016	6e-05	1e-05	0.00039	0	0	0.00056	0.00496	0.00015	0.00063	0.00017	0	0	1e-05	3e-05	5e-05	2e-05	0	4e-05	5e-05
d__Bacteria;p__Firmicutes;c__Clostridia;o__Oscillospirales;f__Ruminococcaceae;g__Faecalibacterium	Rum_Faecalibacterium	Genus	3e-05	0.00011	1e-05	4e-05	0	0.00024	0.00605	2e-05	2e-05	0.00042	0.00013	7e-05	0.01337	0.00157	6e-05	0.00156	2e-05	4e-05	4e-05	8e-05	0.00017	0.03816	6e-05	0.00015	0.0076	0.00212	0.00236	1e-05	5e-05	3e-05	0.00046	1e-05	0	0.003	0.01672	9e-05	0.00593	2e-05	4e-05	0	1e-05	5e-05	2e-05	0	1e-05	0.07379	7e-05
d__Bacteria;p__Firmicutes;c__Clostridia;o__Lachnospirales;f__Lachnospiraceae;g__[Ruminococcus]_torques_group	Lac_[Ruminococcus]_torques_group	Genus	0.01343	9e-05	1e-05	0.02372	2e-05	0	0.01824	1e-05	2e-05	0	0	2e-05	0.00145	0.00342	0.00274	0	1e-05	0	0.01694	0.04193	0	0.001	2e-05	0	0.00164	0.04526	0.00025	0.01143	0.00015	0.00115	0.00065	1e-05	0	0.02188	0.00061	1e-05	0	3e-05	0	0	0	0	2e-05	1e-05	0	0.00542	0
d__Bacteria;p__Firmicutes;c__Clostridia;o__Lachnospirales;f__Lachnospiraceae;g__Blautia	Lac_Blautia	Genus	0.00058	0.00031	1e-05	0.00429	0.00117	3e-05	0.00871	2e-05	0.00042	0.00042	0	0	0.00413	0.00381	0.00261	0.00045	0	1e-05	0.00888	0.05732	0	0.00114	1e-05	4e-05	0.00635	0.02257	0.01425	0.01744	3e-05	0.00058	0.00341	0	2e-05	0.01716	0.00153	2e-05	0.00221	0	0	0.00035	1e-05	2e-05	2e-05	3e-05	0	0.01189	0
d__Bacteria;p__Proteobacteria;c__Gammaproteobacteria;o__Pseudomonadales;f__Moraxellaceae;g__Acinetobacter	Mor_Acinetobacter	Genus	0	7e-05	5e-05	0	0	0	1e-05	4e-05	0.00017	0	0	0	3e-05	1e-05	3e-05	0	0.00067	0	0	0	1e-05	0	3e-05	0	0	0	0	0	0	0	6e-05	2e-05	0	3e-05	0.00118	0	0	0	0	0	0.00016	0.00061	1e-05	0	1e-05	0	0.00028
d__Bacteria;p__Proteobacteria;c__Gammaproteobacteria;o__Pseudomonadales;f__Pseudomonadaceae;g__Pseudomonas	Pse_Pseudomonas	Genus	0	0	0	0	0.00101	0.03112	1e-05	0	0	0	0	0	0	0	0	1e-05	0.00388	0.00281	0	0	1e-05	0	0	0	0	2e-05	0	0	1e-05	0	0	1e-05	0.00232	0	9e-05	0	0	0	0	0	1e-05	1e-05	0.00048	2e-05	0	0	3e-05
d__Bacteria;p__Bacteroidota;c__Bacteroidia;o__Bacteroidales;f__Prevotellaceae;g__Paraprevotella	Pre_Paraprevotella	Genus	0	1e-05	0	0.04379	0.1173	0.00015	0	0	0	0	0	0	0.00116	0.00196	0.00019	0	0	0	0	0	0	0	2e-05	0	0	1e-05	2e-05	0	1e-05	0	0	0	0	1e-05	0	0	0	1e-05	0	0	0	0	1e-05	0	0	0	0
d__Bacteria;p__Proteobacteria;c__Gammaproteobacteria;o__Enterobacterales;f__Morganellaceae;g__Morganella	Mor_Morganella	Genus	0	0	0	0	2e-05	0	0	0	0	0	0	0	0	0	0	0	0	0	0	0	0	0	0	0	0	0	0	0.00088	2e-05	0	0	0	0.03073	0.00012	0	5e-05	0	0	0	0	0	0	0	0.03655	8e-05	0.00035	0
d__Bacteria;p__Firmicutes;c__Clostridia;o__Peptostreptococcales-Tissierellales;f__Peptostreptococcaceae;g__Clostridioides	Pep_Clostridioides	Genus	0.001	0	0	0.00045	0.00016	0	0	0	0	2e-04	0	0	0	0	0	0	0	0	0.00405	0.00948	0	2e-05	0	0	1e-05	0	0	0	0	0	0.0015	0.02632	0.01753	0.00086	0.0042	0	0.0025	0.0082	0.10484	0	1e-05	0	0	1e-05	0	0	0
d__Bacteria;p__Firmicutes;c__Bacilli;o__Erysipelotrichales;f__Erysipelatoclostridiaceae;g__Erysipelatoclostridium	Ery_Erysipelatoclostridium	Genus	0.00644	8e-05	2e-05	0.00024	0.00029	0.00024	1e-05	1e-05	5e-05	4e-05	0	0	0.00031	0.0042	0.00112	0.00016	0	0	0.01001	0.00056	0	0.00079	0	0	0.00716	0.00062	1e-05	0.00041	4e-04	0.00189	0.00032	0	0	0.0189	0.00027	1e-05	0.01124	0.00017	0	0.00143	0.00049	0.00071	7e-05	2e-05	0	0.00072	0
d__Bacteria;p__Firmicutes;c__Clostridia;o__Lachnospirales;f__Lachnospiraceae;g__Tyzzerella	Lac_Tyzzerella	Genus	0.08699	2e-05	1e-05	5e-05	0	2e-05	0.00442	4e-05	0.02538	0	1e-05	0	1e-05	0.00105	0.01792	0.00169	0	0	1e-05	6e-05	0	0.02016	2e-05	4e-05	0.00576	0.00469	0.00331	0.00851	0.00019	0.06553	0	0	1e-05	0	0	0	0	1e-05	0	0.01001	0.02638	0.05334	6e-05	0	0	0.00992	0
d__Bacteria;p__Firmicutes;c__Clostridia;o__Lachnospirales;f__Lachnospiraceae;g__Eisenbergiella	Lac_Eisenbergiella	Genus	0	6e-05	2e-05	9e-04	7e-05	0	0.03329	0	3e-05	2e-05	0	0	0.00029	0.00075	0.01604	0.00165	0	0	0.0013	0.01307	0	0.00776	0	0	0.00827	0.18306	0.01279	9e-05	0	0.00039	0	0	0	0.00188	0	0	0	0	0	0.00024	0	0	0	0	0	6e-05	0
d__Bacteria;p__Firmicutes;c__Clostridia;o__Oscillospirales;f__Oscillospiraceae;g__Oscillibacter	Osc_Oscillibacter	Genus	0.00434	0.00011	0	0.00062	0	0	0.00186	0	0	1e-05	1e-05	0	0.00097	0.00317	0.0027	0.00014	0	0	0.00073	0.03472	0	0.00713	0	2e-05	0.00859	0.00313	0.01083	0.00014	8e-05	0.00926	0	0	0	0.00047	0.00031	1e-05	0.002	0	0	0.00906	0.01851	0.0139	2e-05	1e-05	0	0.00884	0
d__Bacteria;p__Firmicutes;c__Clostridia;o__Oscillospirales;f__[Eubacterium]_coprostanoligenes_group;g__[Eubacterium]_coprostanoligenes_group	Eub_[Eubacterium]_coprostanoligenes_group	Genus	0.00071	2e-04	1e-05	0	0	0.00012	0.00176	3e-05	0	0	1e-05	0	0.00712	0.00263	1e-05	0.00187	0	0	1e-05	0.0029	0	0.02223	0	0	0.009	0.00255	0.00078	0.01638	0	0	0.00959	0	1e-05	0.02361	0.00073	0	0	2e-05	0	0	0	1e-05	0	0	0	0.0045	4e-05
d__Bacteria;p__Firmicutes;c__Clostridia;o__Lachnospirales;f__Lachnospiraceae;g__Lachnospiraceae_NK4A136_group	Lac_Lachnospiraceae_NK4A136_group	Genus	1e-05	2e-05	0	0.01283	0.00018	2e-05	0.00532	1e-05	1e-05	5e-05	0	2e-05	0.00325	0.00245	0.00325	0.00847	0	1e-05	0.00319	0.00028	1e-05	0.00601	2e-05	6e-05	0.00375	0.01162	0.00017	0.00872	2e-05	0.00106	7e-05	0	1e-05	0.00046	0.00081	0	0.01682	0.00012	0	0.00043	1e-05	0	1e-05	0	0	0.00058	0
d__Bacteria;p__Firmicutes;c__Clostridia;o__Oscillospirales;f__Butyricicoccaceae;g__Butyricicoccus	But_Butyricicoccus	Genus	0.00019	1e-05	2e-05	0.00263	1e-05	2e-05	0.00096	0	0	2e-05	3e-05	0	0.00051	0.00028	0.00045	4e-05	1e-05	0	0.00033	0.00191	0	0.00086	3e-05	1e-05	0.00029	0.075	0.01055	0.00036	0.03833	0.04687	7e-04	0	1e-05	0.00063	0.00046	0	2e-05	0	0	0	3e-05	1e-05	0	0	0	0.00113	0.00053
d__Bacteria;p__Proteobacteria;c__Gammaproteobacteria;o__Oceanospirillales;f__Halomonadaceae;g__Halomonas	Hal_Halomonas	Genus	0	0	0	0	0	0	0	0	0	0	0	0	0	0	0	1e-05	0	0	0	0	0	0	1e-05	0	0	0	0	0	0	0	0.00013	0.00011	7e-05	0.00051	0.02197	0.00015	0.00015	5e-05	4e-05	0	0.00024	0.00019	4e-05	0.00012	1e-04	4e-05	2e-05
d__Bacteria;p__Firmicutes;c__Clostridia;o__Oscillospirales;f__Ruminococcaceae;g__	d__Bacteria;p__Firmicutes;c__Clostridia;o__Oscillospirales;f__Ruminococcaceae;g__	Genus	0.00072	0.00016	1e-05	5e-05	2e-05	0	6e-05	1e-05	0	3e-05	0	0	0.0012	0.00171	0.00039	0.00018	0	0	1e-05	0.00032	0	0.00016	0	0	0.00443	0.02541	0.01759	0.00485	0	0.00073	6e-05	0.00021	3e-05	0.00324	0	0	0.0042	0	0.00012	0.00156	0.00102	0.00059	0	0	0	0.00033	0.01661
d__Bacteria;p__Firmicutes;c__Bacilli;o__Erysipelotrichales;f__Erysipelotrichaceae;g__[Clostridium]_innocuum_group	Ery_[Clostridium]_innocuum_group	Genus	0.00205	4e-05	0	0.00247	0.04759	0.00064	7e-05	0.00063	0.00015	0	0	0	0.00011	0.00105	0.00027	0.00076	0	0	0.01585	0.00657	0	0.00045	1e-05	0	0.00029	0.00095	0.00014	0.00044	7e-05	0.00057	3e-05	0	0	0.00327	0	0	0	0	0	0.00023	0	0	2e-05	0	0	0.00011	0
d__Bacteria;p__Bacteroidota;c__Bacteroidia;o__Bacteroidales;f__Marinifilaceae;g__Butyricimonas	Mar_Butyricimonas	Genus	0	1e-05	1e-05	0.00751	0	1e-05	0.00411	0.00713	0.02434	7e-05	0	0	0.0072	0.004	0.00561	2e-05	0	0	0.00042	0.01375	0	0	1e-05	0	0.00989	0.00637	0.00196	0.00555	8e-05	0.02393	0	0	0	0.00254	4e-05	1e-05	0	0	0	0	0	0	0	0	0	0	0
d__Bacteria;p__Actinobacteriota;c__Coriobacteriia;o__Coriobacteriales;f__Atopobiaceae;g__	d__Bacteria;p__Actinobacteriota;c__Coriobacteriia;o__Coriobacteriales;f__Atopobiaceae;g__	Genus	0	0	0	0	1e-05	0	0	0	0	0	0	0	0.00057	7e-04	0	0	0	0	0	0	0	0.08003	0	0	0	0	0	1e-05	1e-05	0	0.00398	0	0	0	0	0	0	0	0	0	0.00013	0.00084	0	0	0	0.00013	0
d__Bacteria;p__Firmicutes;c__Negativicutes;o__Veillonellales-Selenomonadales;f__Veillonellaceae;g__Megasphaera	Vei_Megasphaera	Genus	0	0	0	0	0	0	0.01939	3e-05	0.03001	0	2e-05	0	0.00167	2e-05	0	1e-05	0	0.0263	0	0	0	0	0	0	0	0	0	0	2e-05	2e-05	0.00023	0	0	0.00012	0.00029	3e-05	0	0	0	0	1e-05	1e-05	0	0	0	0.03276	0
d__Bacteria;p__Bacteroidota;c__Bacteroidia;o__Bacteroidales;f__Marinifilaceae;g__Odoribacter	Mar_Odoribacter	Genus	0.01131	0.00025	1e-04	0.00137	9e-05	1e-05	0.00533	0.00043	0.00588	0	0	0	0.00222	0.0011	4e-05	1e-05	0	0	0.00014	0.00185	0	0.02766	7e-05	0	0	0	0	0.0022	0	0.01468	0	0	0	0.00649	1e-05	0	0	0	0	0	0	0	2e-05	0.03792	0.00329	0.0012	0
d__Bacteria;p__Firmicutes;c__Clostridia;o__Clostridia_vadinBB60_group;f__Clostridia_vadinBB60_group;g__Clostridia_vadinBB60_group	Clo_Clostridia_vadinBB60_group	Genus	0	0	0	0	0	0	0	0	0	2e-05	0	0	0.05438	0.01704	0	0	0	0	0	0	0	0	0	0	0.00338	3e-05	9e-05	1e-05	0	0	0	0	0	7e-05	0	0	0	0	0	0	0	1e-05	0	0	0	0	0
d__Bacteria;p__Firmicutes;c__Negativicutes;o__Veillonellales-Selenomonadales;f__Selenomonadaceae;g__Megamonas	Sel_Megamonas	Genus	3e-05	0.00011	0	2e-05	0	7e-05	0.02837	0.00027	0.00156	1e-05	2e-05	0	0.00052	1e-05	0.04009	0.00033	5e-05	0	3e-05	3e-05	0	2e-05	0	6e-05	0	4e-05	0	0	2e-05	0	0	0	0	0.00114	0.00124	0	0	1e-05	0	0	0	0	0	0	0	0	0
d__Bacteria;p__Desulfobacterota;c__Desulfovibrionia;o__Desulfovibrionales;f__Desulfovibrionaceae;g__Bilophila	Des_Bilophila	Genus	0.01513	0.0028	0.00029	0	0	0	0.0081	6e-05	0.00075	0.00143	0	0	0.00176	0.00022	0.00013	1e-05	0	0	0	0	1e-05	0.00556	3e-05	0	0.00104	1e-05	0	0.00653	0.00016	0.02259	0	0	0	0.00564	0.00046	0	0	0	0	0.00767	0.001	0.00268	0.00016	3e-05	0	0.00026	0
d__Bacteria;p__Firmicutes;c__Clostridia;o__Oscillospirales;f__Oscillospiraceae;g__UCG-005	Osc_UCG-005	Genus	2e-05	2e-05	1e-05	0	0	0.00011	1e-05	0	0	0.00472	5e-05	1e-05	0.00646	0.00545	0	0	0	1e-05	1e-05	1e-05	0	0	0	1e-05	0.0353	0.02872	0.02289	0.00597	0	2e-05	0	0	0	0.01251	0.00033	0	0	0	0	0	0	2e-05	0	0	0	0	0
d__Bacteria;p__Firmicutes;c__Bacilli;o__Lactobacillales;f__Leuconostocaceae;g__Weissella	Leu_Weissella	Genus	0	0	0	0.00017	2e-05	0.03608	0	0	0	0	4e-05	5e-05	0	0	0	2e-05	0	0	0	0	1e-05	0	0.06673	0.06789	0.00019	0	0	4e-05	4e-05	5e-05	0.04345	0	0	7e-05	0.00024	0	1e-05	0	0	0	0	0	0	0	0	1e-05	0
d__Bacteria;p__Desulfobacterota;c__Desulfovibrionia;o__Desulfovibrionales;f__Desulfovibrionaceae;g__Desulfovibrio	Des_Desulfovibrio	Genus	0.01547	0.00065	0	0	0	0	0.01427	1e-05	0.00097	2e-05	0	0	0.0019	1e-04	0	0	0	0	0	0	0	0.00591	0	1e-05	0.00051	0	0	0	0	0	0.03933	0.00259	0.00846	0.00243	0.00056	0	0	0	0	0	0	0	1e-05	0	0	0	0
d__Bacteria;p__Firmicutes;c__Clostridia;o__Lachnospirales;f__Lachnospiraceae;g__Roseburia	Lac_Roseburia	Genus	2e-05	4e-05	6e-05	0.00036	2e-05	0.00023	0.1394	0	1e-05	0	0	3e-05	0.00026	4e-05	4e-05	0.00053	2e-05	2e-05	2e-05	0.00074	5e-05	4e-05	2e-05	5e-05	1e-05	1e-05	2e-05	1e-05	1e-05	6e-05	0	0	0	0.00071	0.00084	0	0	1e-05	0	0.00022	1e-05	0	0	0	0	0.01063	1e-05
d__Bacteria;p__Firmicutes;c__Clostridia;o__Oscillospirales;f__Ruminococcaceae;g__Incertae_Sedis	d__Bacteria;p__Firmicutes;c__Clostridia;o__Oscillospirales;f__Ruminococcaceae;g__Incertae_Sedis	Genus	0.00105	0	0	0.00071	0.00316	0	0.00175	0	0.00027	1e-05	0	0	0.00056	0.00603	0.00103	2e-05	0	0	0.00053	0.00075	0	0.00311	0	0	0.0029	0.00243	0.00093	0.00481	0.00134	0.00254	0.00399	0.00204	0.00117	0.01484	0.00092	0	0.00046	0	0	0.00372	0.00725	0.00491	2e-05	0	0	0.00044	0.00011
d__Bacteria;p__Bacteroidota;c__Bacteroidia;o__Bacteroidales;f__Barnesiellaceae;g__Barnesiella	Bar_Barnesiella	Genus	0	0	0	0.01588	0	0	0	0	0	1e-05	0	0	0.00385	0.00206	0	0	0	0	0.0051	0.01099	0.04881	0	0	0	1e-05	0	0	0	0	0	0	0	0	4e-05	1e-04	0	0	0	0	0	0	0	1e-05	1e-05	0	0.00822	0
d__Bacteria;p__Firmicutes;c__Clostridia;o__Oscillospirales;f__Oscillospiraceae;g__	d__Bacteria;p__Firmicutes;c__Clostridia;o__Oscillospirales;f__Oscillospiraceae;g__	Genus	1e-05	0	0	0.00058	0	0	0.00017	0	0	0.00011	0	0	0.00319	0.00371	2e-04	0.00039	0	0	0	2e-05	0	3e-05	0	0	0.00319	0.00098	0.00476	0.00014	0	0.00264	1e-05	2e-05	3e-05	6e-05	0	0	2e-05	0	0.00033	0.00046	0	0	0	0	0	0	0
d__Bacteria;p__Actinobacteriota;c__Coriobacteriia;o__Coriobacteriales;f__Eggerthellaceae;g__Eggerthella	Egg_Eggerthella	Genus	0.00026	0.00037	0	0.00208	0.00237	2e-05	4e-05	0.07726	0.00586	0.00019	1e-05	0	0.00012	0.00047	0.00089	1e-05	0	0	5e-04	9e-05	0	0.0015	3e-05	0	0.00021	0.00048	9e-05	0.00245	2e-04	0.00018	0.00375	5e-05	0.00038	0.01195	0.00031	0	0	0	0	0.01	0.00282	0.00302	7e-05	2e-05	0	0.00053	0.00955
d__Bacteria;p__Firmicutes;c__Clostridia;o__Oscillospirales;f__Ruminococcaceae;g__CAG-352	Rum_CAG-352	Genus	0	0	0	1e-05	2e-05	0	9e-05	0	0	5e-05	1e-05	0	0.00031	0.00053	0	0.00084	0	0	3e-05	0	0	0	0	1e-05	0.00245	0.00082	0.00014	0.03391	0	0	0	0	1e-05	0.00096	9e-05	0	0.00311	0	0	0	1e-05	0	0	0	0	1e-05	0
d__Bacteria;p__Firmicutes;c__Clostridia;o__Lachnospirales;f__Lachnospiraceae;g__Sellimonas	Lac_Sellimonas	Genus	0	0	0	0.0013	0.00415	0	0	0	0	1e-05	0	0	3e-05	0	0.00028	8e-05	0	0	0	0	0	0	0	0	0.00155	0.00062	0.00047	0	0	0	0.00056	0	0	0	0	0	0	0	0	0.00146	0.00598	0.01687	1e-05	0	0	0.00661	0
d__Bacteria;p__Proteobacteria;c__Gammaproteobacteria;o__Burkholderiales;f__Sutterellaceae;g__Parasutterella	Sut_Parasutterella	Genus	0	3e-05	2e-05	1e-05	1e-05	7e-05	0.00032	0	0.00294	2e-05	3e-05	1e-05	0.00038	7e-05	2e-05	7e-05	0	0	2e-05	1e-05	2e-05	3e-04	3e-05	2e-05	0	0	0	0	0	1e-05	0	0	1e-05	0.00013	0.0013	0	0	0	1e-05	0	0	0	3e-05	0	1e-05	0.00639	0
d__Bacteria;p__Firmicutes;c__Clostridia;o__Christensenellales;f__Christensenellaceae;g__Christensenellaceae_R-7_group	Chr_Christensenellaceae_R-7_group	Genus	0	4e-05	0	1e-05	0	0	0	0	0	1e-05	1e-05	0	0.00768	0.00589	1e-05	1e-05	0	1e-05	1e-05	1e-05	0	0.00027	0	0	0.00137	0.00102	0.00025	0.00054	0	1e-05	1e-05	0	0	0.02476	0.00039	0	0	0	1e-05	0	0	0	0	0	0	0.00013	0
d__Bacteria;p__Firmicutes;c__Clostridia;o__Oscillospirales;f__Ruminococcaceae;g__Anaerotruncus	Rum_Anaerotruncus	Genus	0.01665	0	0	0.00062	0	0	0.00038	0	0	0	0	0	0.00264	0.00379	3e-05	0	0	0	3e-05	0.00428	0	0.00113	0	0	0.00553	0.00053	0.01133	0.00062	0	0.00016	0	0	0	2e-05	0	0	0.0011	0	0	0	0	0	0	0	0	3e-05	0.00026
d__Bacteria;p__Firmicutes;c__Clostridia;o__Eubacteriales;f__Eubacteriaceae;g__Eubacterium	Eub_Eubacterium	Genus	0.01457	0.00564	0	1e-05	2e-05	3e-05	0	0.00136	3e-05	0.00045	1e-05	7e-05	0.00069	0.01039	0.00037	0	0	0	5e-05	0.00025	0	0.00047	3e-05	0	3e-05	6e-05	0.00012	0.00111	2e-05	0.00016	0.03121	0.00141	0.00015	0	0.00067	0	0.00352	1e-05	1e-05	0.0056	0.00387	0.00811	2e-05	2e-05	0	1e-05	0
d__Bacteria;p__Firmicutes;c__Clostridia;o__Oscillospirales;f__Oscillospiraceae;g__Colidextribacter	Osc_Colidextribacter	Genus	0.00261	0	0	2e-04	0	0.00012	0.00363	0	0	0	0	0	0.0013	0.00804	0.00833	0.00022	0	0	3e-05	7e-05	0	0.00094	0	0	0.00067	0.00409	0.00417	0.00053	5e-05	0.02853	0.00198	0	0	0	0	0	0	0	0	0	0	0	1e-05	0	0	0.00119	0
d__Bacteria;p__Synergistota;c__Synergistia;o__Synergistales;f__Synergistaceae;g__Cloacibacillus	Syn_Cloacibacillus	Genus	0	0	0	0	0	0	0.00219	4e-05	0.02262	0	0	0	0.03078	0.00878	0.00027	0	0	0	5e-05	0.00391	0	0	0	0	0.00255	0.00014	3e-05	0.00041	1e-05	0	0	0	0	0	0	0	0	0	0	0	0	0	0	0	0	0	0
d__Bacteria;p__Firmicutes;c__Bacilli;o__Lactobacillales;f__Aerococcaceae;g__Abiotrophia	Aer_Abiotrophia	Genus	0	0	0	0	0	2e-05	0	0	0	0	0	0	0	0	0	0	0	0	0	0	0	1e-05	1e-05	0	0	0	0	8e-05	0.00104	0.00165	1e-05	0	0	2e-05	0.11496	0.00128	0	0	0	0	0	0	0	0	0	0	0
d__Bacteria;p__Firmicutes;c__Clostridia;o__Oscillospirales;f__Oscillospiraceae;g__NK4A214_group	Osc_NK4A214_group	Genus	0	0	0	0	1e-05	0	0.00548	0	0	0	0	0	0.00179	0.00089	0	8e-05	0	0	0	0	0	0	0	0	0.00405	3e-05	0.00128	0.00401	1e-05	0	0.00293	0	2e-05	6e-05	0	0	0	0	0	0	0	0	0	0	0	0	1e-05
d__Bacteria;p__Firmicutes;c__Bacilli;o__Lactobacillales;f__P5D1-392;g__P5D1-392	P5D_P5D1-392	Genus	0	0	2e-05	0.00073	0.00056	0.00014	0	0	0	1e-05	0	0	0	0	0	0.00051	0	1e-05	1e-05	1e-05	0	1e-05	2e-05	0	0	0	0	0.00039	0.00024	0.00029	0	0	0	0.00072	0.0769	0	5e-05	0	0	1e-04	0	0	3e-05	0	0	7e-05	0
d__Bacteria;p__Firmicutes;c__Clostridia;o__Oscillospirales;f__Oscillospiraceae;g__uncultured	d__Bacteria;p__Firmicutes;c__Clostridia;o__Oscillospirales;f__Oscillospiraceae;g__uncultured	Genus	0	1e-05	0	0.00032	1e-05	1e-05	0.00071	0	0	4e-05	0	1e-05	0.00151	0.00418	0.00316	0	0	0	0.00013	0.00828	0	0.00025	0	0	0.00239	0.00379	0.00393	0.00216	1e-05	0.00169	0.00016	1e-05	0	0.01214	0.00027	0	0	0	0	0	0	1e-05	0	0	0	0.00118	0.00015
d__Bacteria;p__Firmicutes;c__Bacilli;o__Erysipelotrichales;f__Erysipelatoclostridiaceae;g__Erysipelotrichaceae_UCG-003	Ery_Erysipelotrichaceae_UCG-003	Genus	0	0	0	0	0	0	0.00078	0	0	0	0	0	0.00075	0.00096	0	0	0	0	0	0	4e-05	0	0	1e-05	0	0	0	0.00152	3e-05	1e-05	0	0	0	0.04019	0.00727	0	0	0	0	0	0	0	0	0	0	0	1e-05
d__Bacteria;p__Actinobacteriota;c__Actinobacteria;o__Actinomycetales;f__Actinomycetaceae;g__Actinomyces	Act_Actinomyces	Genus	0	1e-05	0	8e-05	2e-05	0	1e-05	4e-05	0	7e-05	1e-05	1e-05	5e-05	4e-05	0	5e-05	0	0	2e-05	3e-05	0	0.00014	0.00166	0.00299	6e-05	0	1e-05	0.00157	0.00164	0.00091	4e-05	0	0	0.00416	0.04261	1e-05	0	0	0	0	0	0	4e-05	0	0	0.00041	0
d__Bacteria;p__Firmicutes;c__Clostridia;o__Lachnospirales;f__Lachnospiraceae;g__Hungatella	Lac_Hungatella	Genus	0	0	0	4e-05	0.00014	0.00025	2e-04	0	0	4e-05	0	2e-05	0.00711	0.01106	1e-04	1e-05	0	0	0.00349	3e-05	0	1e-05	0	0	0.00011	0	3e-05	0	0	0	0	0	0	0	0	0	2e-05	0	0	0	0	4e-05	0	1e-05	0	0.00238	0
d__Bacteria;p__Firmicutes;c__Negativicutes;o__Veillonellales-Selenomonadales;f__Veillonellaceae;g__Dialister	Vei_Dialister	Genus	0	0	0	2e-05	2e-05	0.00022	0	0	0	1e-05	0	2e-05	0	2e-05	0	0.01102	0	0.00392	3e-05	0	5e-05	0.00044	2e-05	2e-05	0	2e-05	1e-05	0.03682	7e-05	3e-05	0	0	0	0.00037	0.00038	0	0	0	0	0	2e-05	3e-05	4e-05	0	0	0.00012	0
d__Bacteria;p__Firmicutes;c__Clostridia;o__Lachnospirales;f__Lachnospiraceae;g__Fusicatenibacter	Lac_Fusicatenibacter	Genus	1e-05	6e-05	0	0	0	1e-05	0.00516	2e-05	0	0	1e-05	0	0.00037	0.00011	3e-05	0.00036	0	0	0.00272	7e-04	2e-05	0	0	0	0.00011	0	1e-05	3e-05	0	1e-05	0	0	0	0.00028	1e-04	0	0	0	0	0	0	0	2e-05	0	0	0.00899	0
d__Archaea;p__Euryarchaeota;c__Methanobacteria;o__Methanobacteriales;f__Methanobacteriaceae;g__Methanobrevibacter	Met_Methanobrevibacter	Genus	0	0	0	1e-05	1e-05	1e-05	0	0	0	0	0	0	0.00038	0.00026	0	0	0	0	1e-05	2e-05	0	0	0	0	0	0	0	0	0	0	0	0	0	0	0	0	0	0	0	0	0	0	0	0	0	0	0
d__Bacteria;p__Actinobacteriota;c__Actinobacteria;o__Corynebacteriales;f__Corynebacteriaceae;g__Corynebacterium	Cor_Corynebacterium	Genus	0	1e-05	0	2e-05	1e-05	0.00013	3e-05	0	0	0.00028	1e-05	0	0	1e-05	0	0.00023	0	0	0	0	1e-05	3e-05	0.00016	0.00042	0	0	0	0.00138	0.00182	2e-04	0	0	0	2e-05	0.00042	0	0	1e-05	3e-05	0	0	0	0	0	0	0	0
d__Bacteria;p__Firmicutes;c__Clostridia;o__Oscillospirales;f__Ruminococcaceae;g__Negativibacillus	Rum_Negativibacillus	Genus	0	0	0	1e-05	0	0	0.00029	0	0	1e-05	0	0	0.00112	0.01727	1e-05	0	0	1e-05	0	0	0	0	0	0	0.00313	0	0	0	0	0	0	0	0	6e-05	0	0	0	1e-05	0	0	0	0	0	0	0	0	0
d__Bacteria;p__Firmicutes;c__Clostridia;o__Lachnospirales;f__Lachnospiraceae;g__Dorea	Lac_Dorea	Genus	0.00029	0	0	1e-05	0	0	0.00109	1e-05	0	0	0	0	0.004	0.00288	1e-05	1e-05	0	0	0	0	0	4e-05	2e-05	0	0	0.00014	1e-05	2e-05	0	0	0.0022	0	0	0.01595	9e-04	0	0	0	0	0	0	0	0	0	1e-05	0	0
d__Bacteria;p__Firmicutes;c__Clostridia;o__Lachnospirales;f__Lachnospiraceae;g__Lachnospira	Lac_Lachnospira	Genus	0	0	0	0	0	0.00016	0.01082	1e-05	1e-05	1e-05	0	0	1e-05	3e-05	1e-05	2e-05	3e-05	3e-05	0	3e-05	8e-05	1e-05	4e-05	6e-05	0	0	1e-05	3e-05	0	3e-05	0.00013	0	0	0.00016	0.00205	1e-05	0	0	0	0	1e-05	0	0	0	0	0.00621	1e-05
d__Bacteria;p__Firmicutes;c__Bacilli;o__Staphylococcales;f__Staphylococcaceae;g__Staphylococcus	Sta_Staphylococcus	Genus	0	6e-05	1e-05	0	0	0.00021	0	1e-05	0	2e-05	0	0	0	3e-05	1e-05	2e-04	0	0	0	0	0	0	1e-05	0.00072	0	0.00051	0	9e-05	0	0	0	1e-05	0	3e-05	0.00366	0	0	0	0	0	3e-05	0	1e-05	2e-05	0	0	0.00016
d__Bacteria;p__Firmicutes;c__Clostridia;o__Lachnospirales;f__Lachnospiraceae;g__[Eubacterium]_eligens_group	Lac_[Eubacterium]_eligens_group	Genus	1e-05	7e-05	0	3e-05	0	0.00018	0	0	1e-05	1e-05	5e-05	0	2e-05	7e-05	0	0.00259	2e-05	1e-05	0	2e-05	2e-05	0.02869	2e-05	4e-05	0	1e-05	1e-05	0	0	1e-05	0.00019	0	0	0.00043	0.00079	1e-05	0	0	1e-05	0	0	0	2e-05	0	0	0	1e-05
d__Bacteria;p__Bacteroidota;c__Bacteroidia;o__Bacteroidales;f__Barnesiellaceae;g__Coprobacter	Bar_Coprobacter	Genus	0	0	0	0	0	0	0	0	0	0	0	0	0.00508	0.00368	0.00216	0	0	0	0	0	0	0.0032	0	0	0	0	0	0	0	0	0	0	0	0	0	1e-05	0	0	0	0	0	0	0	0	0	0	0
d__Bacteria;p__Proteobacteria;c__Alphaproteobacteria;o__Rhizobiales;f__Rhizobiaceae;g__Ochrobactrum	Rhi_Ochrobactrum	Genus	0	0	0	0	0	0	0	0	0	0	0	0	0	1e-05	0	0	0	0	0	0	0	0	0	1e-05	0	0	0	0	0	0	0	3e-05	0	0.00021	0.00229	0	2e-05	1e-05	3e-05	0	5e-05	4e-05	0	2e-05	0	0	1e-05
d__Bacteria;p__Firmicutes;c__Clostridia;o__Oscillospirales;f__Ruminococcaceae;g__Fournierella	Rum_Fournierella	Genus	0	0	0	0	0	0	3e-05	2e-05	0	0	0	0	6e-05	0.00034	0	0	0	0	0	0	0	0	0	0	4e-05	0.00029	0.0023	0.00331	0	0.00014	0	1e-05	0	1e-05	0	0	0	0	0	0	0	0	0	0	0	1e-04	0
d__Bacteria;p__Actinobacteriota;c__Actinobacteria;o__Micrococcales;f__Micrococcaceae;g__Pseudarthrobacter	Mic_Pseudarthrobacter	Genus	0	0	1e-05	0	0	0	0	0	0	0	0	0	0	0	0	0	0	0	0	0	3e-05	0	0	0	0	0	0	0	0	0	4e-05	4e-05	0	3e-05	0.00047	0	0	0	0	0	0	2e-05	1e-05	1e-05	0	0	0
d__Bacteria;p__Firmicutes;c__Clostridia;o__Lachnospirales;f__Lachnospiraceae;g__Agathobacter	Lac_Agathobacter	Genus	0.00017	7e-05	1e-05	0	2e-05	3e-04	0.00167	1e-05	0	1e-05	2e-05	2e-05	0	2e-05	1e-05	0.00014	0	3e-05	1e-05	2e-05	0	0	2e-05	4e-05	2e-05	2e-05	1e-05	0	2e-05	0	0.00038	0	1e-05	0.00041	0.00104	3e-05	0	0	0	0	2e-05	0	0	0	0	5e-05	0
d__Bacteria;p__Actinobacteriota;c__Actinobacteria;o__Corynebacteriales;f__Dietziaceae;g__Dietzia	Die_Dietzia	Genus	0	0	0	0	0	0	0	0	0	0	0	0	0	0	0	0	0	0	0	0	0	0	0	0	0	0	0	0	0	0	3e-05	1e-05	1e-05	3e-05	0.00228	3e-05	4e-05	2e-05	0	0	5e-05	4e-05	4e-05	1e-05	1e-05	0	2e-05
d__Bacteria;p__Proteobacteria;c__Gammaproteobacteria;o__Burkholderiales;f__;g__	d__Bacteria;p__Proteobacteria;c__Gammaproteobacteria;o__Burkholderiales;f__;g__	Genus	0.00018	0.018	0.00418	0	0	0	0	0	0	0	0	0	0.00084	0.00058	0.03258	0	0	0	0	1e-05	1e-05	0	0	0	0	0	0	0	0	0	0	0	0	0	0	0	0	0	0	0	0	0	0	0	0	0	0
d__Bacteria;p__Firmicutes;c__Clostridia;o__Peptostreptococcales-Tissierellales;f__Anaerovoracaceae;g__Family_XIII_AD3011_group	Ana_Family_XIII_AD3011_group	Genus	0	0	0	0	0	0	3e-05	0	0	0	0	0	0.00073	0.00115	0	0	0	0	0	0	0	0.00023	2e-05	0	0.00042	0.00039	0	0.00045	1e-05	0.00011	0.00058	0	1e-05	0.00543	0.00065	0	0	0	0	4e-04	0.00104	0.00629	0	0	0	0	0
d__Bacteria;p__Firmicutes;c__Negativicutes;o__Acidaminococcales;f__Acidaminococcaceae;g__Acidaminococcus	Aci_Acidaminococcus	Genus	0	0	0	0	0	9e-05	1e-05	0	0	0	1e-05	0	0.00316	5e-05	0	1e-05	1e-05	0	0	0	1e-05	1e-05	0	0	0	0	0	0	5e-05	0	0	0	0	1e-05	0	0	0	0	0	0	0	0	0	0	0	0	0
d__Bacteria;p__Firmicutes;c__Clostridia;o__Clostridiales;f__Clostridiaceae;g__Clostridium_sensu_stricto_1	Clo_Clostridium_sensu_stricto_1	Genus	0	0	0	0	1e-05	0	0	0.01118	0.00215	0	0	0	0	0	0	0	0	0	0.00167	0	0	0	0	0	1e-05	0	0	0	0.00105	0	1e-04	0	0	4e-04	9e-05	0	4e-05	0.00017	0	0	2e-05	0	0	0	0	9e-05	0
d__Bacteria;p__Firmicutes;c__Clostridia;o__Lachnospirales;f__Lachnospiraceae;g__GCA-900066575	Lac_GCA-900066575	Genus	0	0	0	0	0	0	2e-05	0	0	0	0	0	0.00098	0.00693	0	0	0	0	0	0	0	0	0	0	0	0.00035	0	0	0	0	0	0	0	3e-05	0	0	0	0	0	0	0	0	0	0	0	0	0
d__Bacteria;p__Firmicutes;c__Clostridia;o__Oscillospirales;f__Ruminococcaceae;g__uncultured	d__Bacteria;p__Firmicutes;c__Clostridia;o__Oscillospirales;f__Ruminococcaceae;g__uncultured	Genus	0	0	0	0	0	0	0	0	0	0	0	0	0.00103	0.00197	0.00083	2e-05	0	0	0	0	0	0.00172	0	1e-05	4e-04	0.00172	3e-04	0.00141	0	0.00415	0	0	0	0.00514	0.00041	0	0	0	0	0	0	0	0	0	0	0.00044	0
d__Bacteria;p__Bacteroidota;c__Bacteroidia;o__Bacteroidales;f__;g__	d__Bacteria;p__Bacteroidota;c__Bacteroidia;o__Bacteroidales;f__;g__	Genus	0.00029	0.00033	1e-05	0.00012	0.00046	0	0.00057	4e-05	0.00045	7e-05	0.00078	0.00044	0.00018	0.00014	8e-04	0	5e-05	0.00035	0.00155	0.00079	0.00152	0.00028	0	0	0.00013	8e-05	0.00087	2e-04	0.00094	0.00309	8e-05	0.00332	0.00177	0	0	0.00132	0	0	0	0.00035	0.00052	0.00016	1e-05	0	1e-05	0.00026	0
d__Bacteria;p__Actinobacteriota;c__Coriobacteriia;o__Coriobacteriales;f__Atopobiaceae;g__Atopobium	Ato_Atopobium	Genus	0	0	0	3e-05	0	1e-05	0	0	0	1e-05	0	0	3e-05	1e-05	0	0	0	0	0	0	0	2e-05	2e-05	0	0	2e-05	0	0.00011	3e-05	3e-05	0	0	0	7e-05	3e-04	0	1e-05	0	0	0	0	0	9e-05	0	0	0.00025	0
d__Bacteria;p__Firmicutes;c__Bacilli;o__Lactobacillales;f__Leuconostocaceae;g__Leuconostoc	Leu_Leuconostoc	Genus	2e-05	0.00035	0.02019	0	0	0	0	0	0	1e-05	0	0	8e-05	3e-05	0	0	0	0	0	0	0	0	0	3e-05	0	0	0	0	1e-05	0	0.00101	0	0	0	0	0	0	0	0	0	0	0	0	0	0	0	0
d__Bacteria;p__Firmicutes;c__Bacilli;o__Erysipelotrichales;f__Erysipelatoclostridiaceae;g__	d__Bacteria;p__Firmicutes;c__Bacilli;o__Erysipelotrichales;f__Erysipelatoclostridiaceae;g__	Genus	0.00922	0	0	0	0	0	0	0	0	0	0	0	0	0	0	0	0	0	0	0	0	0.00036	0	0	8e-05	0.00013	0	0.00016	0	0	0	0	0	0	0	0	0	0	0	0.00046	0	0	0	0	0	1e-05	0
d__Bacteria;p__Firmicutes;c__Clostridia;o__Lachnospirales;f__Lachnospiraceae;g__Anaerostipes	Lac_Anaerostipes	Genus	5e-05	3e-05	0	0.00052	0	1e-05	6e-05	0	0	0	0	0	0.00032	0.00026	0	1e-04	0	1e-05	0.00684	0.00174	0	6e-05	2e-05	2e-05	0	1e-05	0	6e-05	0	3e-05	0.00031	0	0	0.00067	0	0	0.00191	0	0	0	0	0	2e-05	0	0	0.0048	0
d__Bacteria;p__Firmicutes;c__Clostridia;o__Oscillospirales;f__[Clostridium]_methylpentosum_group;g__[Clostridium]_methylpentosum_group	Clo_[Clostridium]_methylpentosum_group	Genus	0	0	0	0.00039	0	0	1e-05	0	0	2e-05	0	0	0	0	0	0	0	0	0	4e-05	0	0	0	0	1e-05	0	0	0	0	1e-05	0	0	0	0.0017	0	0	0	0	0	5e-04	0.00934	0.00973	0	0	0	5e-05	0.00098
d__Bacteria;p__Proteobacteria;c__Gammaproteobacteria;o__Enterobacterales;f__Morganellaceae;g__Proteus	Mor_Proteus	Genus	0	0	0	0	0.03349	0.00032	0	0	0	0	0	0	0	0	0	1e-05	0	0	0	0	2e-05	0	0	0	0	0	0	1e-05	1e-05	0	0	0	0	0	0	0	0	0	0	0	0	0	0	0	0	8e-05	0
d__Bacteria;p__Firmicutes;c__Clostridia;o__Lachnospirales;f__Lachnospiraceae;g__Lachnospiraceae_ND3007_group	Lac_Lachnospiraceae_ND3007_group	Genus	0	0	0	0	1e-05	0	0.00346	0	0	3e-05	0	0	0.00097	3e-05	0	0	0	0	0	0	0	0	0	3e-05	0	1e-05	0	0.00184	0	0	0	0	0	2e-05	0	0	0	0	0	0	0	0	1e-05	0	0	0	0
d__Bacteria;p__Firmicutes;c__Bacilli;o__Bacillales;f__Bacillaceae;g__Bacillus	Bac_Bacillus	Genus	0	1e-05	2e-05	0	0	0	0	0	0	0	0	0	1e-05	0	0	0	0	0	0	0	0	0	0	0	3e-05	0	0	0	0	0	1e-05	0	0.00012	6e-05	0.00048	0	0	0	0	0	6e-05	7e-05	0	2e-05	0	2e-05	1e-05
d__Bacteria;p__Firmicutes;c__Bacilli;o__Lactobacillales;f__Streptococcaceae;g__Lactococcus	Str_Lactococcus	Genus	6e-05	0.00011	0.00246	0	0	0	0	2e-05	0	0	0	2e-05	0.00046	0.00074	0	0	0	0	0	0	0	0	0	0.00132	3e-05	0	0	0	0	0	0.01205	0	0	0.00011	0	0	0	0	0	0	0	0	0	0	0	3e-05	0
d__Bacteria;p__Firmicutes;c__Clostridia;o__Oscillospirales;f__Ruminococcaceae;g__Ruminococcus	Rum_Ruminococcus	Genus	0	0	1e-05	2e-05	0	3e-05	0	0	0	0	0	0	0.00037	0.00013	0	0.00349	1e-05	0	4e-05	0	0	1e-05	2e-05	0	0.00129	0	1e-05	0	1e-05	0	0	0	0	0.00175	0.00133	1e-05	0	1e-05	0	0	0	0	0	0	0	0.00033	0
d__Bacteria;p__Bacteroidota;c__Bacteroidia;o__Bacteroidales;f__Muribaculaceae;g__Muribaculaceae	Mur_Muribaculaceae	Genus	1e-05	0	0	3e-05	0	1e-05	0	1e-05	2e-05	0	0	0	8e-05	1e-05	0	0	0	0	6e-05	0.00015	0.00018	0	0	2e-05	0	0	0	0	1e-05	0	0	0	0	6e-05	0.00181	0	0	2e-05	0	0	0	1e-05	0	0	0	5e-05	1e-05
d__Bacteria;p__Firmicutes;c__Clostridia;o__Lachnospirales;f__Lachnospiraceae;g__Coprococcus	Lac_Coprococcus	Genus	0	2e-05	0	3e-05	0	0.00014	0.00062	1e-05	0	1e-05	0	0	0.00187	7e-04	0	1e-05	1e-05	0	0	0	2e-05	1e-05	0	1e-05	0	0	2e-05	0	0	0	0	0	0	0.00436	0.00092	0	0	0	0	0	0	0	0	0	0	0	0
d__Bacteria;p__Firmicutes;c__Clostridia;o__Oscillospirales;f__Oscillospiraceae;g__Intestinimonas	Osc_Intestinimonas	Genus	0	0	0	0.00125	0	0	3e-05	0	0	0.00011	0	0	0	3e-05	0	0.00173	0	0	0	0	0	0	0	0	2e-05	1e-05	9e-05	0	0	0	0	0	2e-05	0	0	0	0	0	0	0	0	0	1e-05	0	0	0	0
d__Bacteria;p__Actinobacteriota;c__Coriobacteriia;o__Coriobacteriales;f__Coriobacteriales_Incertae_Sedis;g__uncultured	d__Bacteria;p__Actinobacteriota;c__Coriobacteriia;o__Coriobacteriales;f__Coriobacteriales_Incertae_Sedis;g__uncultured	Genus	0	0	0	0	0	0	3e-05	0	0	0	0	0	0.00039	0.00104	0	2e-05	0	0	0	0	0	0	0	0	0	0	1e-05	5e-05	1e-05	0	0.00017	0	0	0.00167	0	0	0	0	0	0	7e-05	1e-04	0	0	0	0	0
d__Bacteria;p__Proteobacteria;c__Gammaproteobacteria;o__Aeromonadales;f__Succinivibrionaceae;g__Succinatimonas	Suc_Succinatimonas	Genus	0	0.03053	0.00128	0	0	0	0.00117	2e-05	0.00043	0	0	0	0	0	0	0	0	0	1e-05	0	1e-05	0	0	0	0	0	0	0	0	0	0	0	0	0	0	0	0	0	0	0	0	0	0	0	0	0	0
d__Bacteria;p__Firmicutes;c__Clostridia;o__Christensenellales;f__Christensenellaceae;g__Christensenella	Chr_Christensenella	Genus	0	0	0	0	0	0	3e-05	0	0.00019	0	0	0	0.00018	0.00041	0	0	0	0	0	0	0	0.00071	0	0	2e-05	0	0	0.00046	2e-05	0.00011	0	0	0	0	0	0	0	0	0	0	0	0	0	0	0	0	0
d__Bacteria;p__Firmicutes;c__Clostridia;o__Monoglobales;f__Monoglobaceae;g__Monoglobus	Mon_Monoglobus	Genus	0	0	0	0	0	0	0.00011	0	0	0	0	0	0.00191	0.00073	0	0	0	0	0	0	0	0.00012	0	0	0.00037	0	1e-05	0.00524	1e-05	0	0	0	0	0.00178	0	0	0	0	0	0	0	0	0	0	0	0.00074	0.00455
d__Bacteria;p__Campilobacterota;c__Campylobacteria;o__Campylobacterales;f__Campylobacteraceae;g__Campylobacter	Cam_Campylobacter	Genus	0	0	0	0	0	0	0	0	0	0	1e-05	0	0	0	0	0	0	0	1e-05	0	0	0	0	0	0	0	0	0	0	0	0	0	0	0	0	0	0	0	0	0	0	0	2e-05	0	0	0.01364	0
d__Bacteria;p__Bacteroidota;c__Bacteroidia;o__Bacteroidales;f__Prevotellaceae;g__Prevotellaceae_UCG-001	Pre_Prevotellaceae_UCG-001	Genus	0	0	0	0	0	0	0	0	0	0	0	0	0	0	0	0	0	0	0	0	0	0	0	0	0	0	0	0	0	0	0	0	0	0	0	0	0	0	0	0	0	0	0	0	0	0	0
d__Bacteria;p__Actinobacteriota;c__Coriobacteriia;o__Coriobacteriales;f__Atopobiaceae;g__Libanicoccus	Ato_Libanicoccus	Genus	0	0	0	0	0	0	0	0	0	0	0	0	0	0	0	0	0	0	0	0	0	0	0	0	0	0	0	0	0	0	0	0	0	0	0	0	0	0	0	0	3e-05	0.00012	0	0	0	0	0
d__Bacteria;p__Firmicutes;c__Clostridia;o__Lachnospirales;f__Lachnospiraceae;g__Lachnospiraceae_UCG-010	Lac_Lachnospiraceae_UCG-010	Genus	0	0	0	0	0	0	0.00015	0	0	0	0	0	0.00075	0.00012	0	0	0	0	0	0	0	0.00013	0	0	0	0	0	0	0	0	0	0	0	2e-05	0.00065	0	0	0	0	0	0	0	0	0	0	0	0
d__Bacteria;p__;c__;o__;f__;g__	d__Bacteria;p__;c__;o__;f__;g__	Genus	0	2e-05	0.00083	2e-05	1e-04	0	1e-05	1e-05	0	0	3e-05	0	7e-05	0.00016	0.00017	0	0	0	2e-05	1e-05	0	1e-05	3e-05	7e-05	0.00059	1e-05	0.00027	0.00013	2e-05	1e-05	1e-05	0.00016	2e-05	0.00031	0	5e-05	1e-05	0.00162	0.00211	0.00056	6e-05	0.00011	0	1e-05	1e-05	0	0
d__Bacteria;p__Actinobacteriota;c__Actinobacteria;o__Micrococcales;f__Microbacteriaceae;g__Microbacterium	Mic_Microbacterium	Genus	0	1e-05	2e-05	0	0	0	0	0	0	0	1e-05	0	0	0	0	0	0	0	0	0	0	0	0	0	0	0	0	0	0	0	1e-05	0	1e-05	1e-05	0.00023	0	0	0	0	0	1e-05	0	0	0	0	0	0
d__Bacteria;p__Firmicutes;c__Clostridia;o__Christensenellales;f__Christensenellaceae;g__uncultured	d__Bacteria;p__Firmicutes;c__Clostridia;o__Christensenellales;f__Christensenellaceae;g__uncultured	Genus	0	0	0	0	0	0	0	0	0	0	0	0	0.00115	0.00237	2e-05	0	0	0	0	0	0	8e-05	0	0	5e-05	0.00038	3e-05	0.00105	0	0	0	0	0	0.00267	0	0	0	0	0	0	0	0	0	0	0	0	0
d__Bacteria;p__Firmicutes;c__Clostridia;o__Oscillospirales;f__Ruminococcaceae;g__Anaerofilum	Rum_Anaerofilum	Genus	0	0	0	0	0	0	0	0	0	0	0	0	1e-05	0	0	0	0	0	0	0	0	0	0	0	2e-05	0	0	0.00028	1e-05	0.00034	0	0	0	0	0	0	0	0	0	0	0	0	0	0	0	0	0
d__Bacteria;p__Firmicutes;c__Clostridia;o__Oscillospirales;f__Ruminococcaceae;g__Phocea	Rum_Phocea	Genus	0	0	0	0.00039	0	0	1e-05	0	0	0	0	0	8e-05	0.00014	0.00092	0	0	0	0	0.00505	0	0	0	0	0.00019	0.00034	0.00016	1e-05	0	6e-04	0.00032	8e-05	0.00112	0	0	0	0	0	0	0.00117	0.00389	0.003	0	0	0	0.00069	0
d__Bacteria;p__Firmicutes;c__Clostridia;o__Lachnospirales;f__Lachnospiraceae;g__Frisingicoccus	Lac_Frisingicoccus	Genus	0	0	0	0	0	0	0	0	0	0	0	0	0	0	0	0	0	0	0	0	0	0	0	0	7e-05	0.00453	0.00093	0.00141	0	7e-05	0	0	0	0	0	0	0	0	0	0	0	0	0	0	0	0	0
d__Bacteria;p__Firmicutes;c__Clostridia;o__Peptostreptococcales-Tissierellales;f__Anaerovoracaceae;g__[Eubacterium]_nodatum_group	Ana_[Eubacterium]_nodatum_group	Genus	0	1e-05	0	0	2e-05	0	0.00016	0	0	1e-05	0	0	0	0	0	0	0	0	0	0	0	0	0	0	0.00058	0.00169	0.00024	0	0	0	0	0	0	0.00069	0	0	0	0	0	0	0	0	1e-05	0	0	2e-05	0
d__Bacteria;p__Firmicutes;c__Clostridia;o__Oscillospirales;f__Oscillospiraceae;g__UCG-003	Osc_UCG-003	Genus	0	0	0	0	0	0	0.00117	0	0	0	0	1e-05	0.00013	6e-05	2e-05	0	0	1e-05	0	0	1e-05	0	0	0	1e-05	0	0	4e-05	0	0	0	0	0	2e-05	0.00062	0	0	0	0	0	0	0	0	0	0	0	0
d__Bacteria;p__Firmicutes;c__Clostridia;o__Clostridia_UCG-014;f__Clostridia_UCG-014;g__Clostridia_UCG-014	Clo_Clostridia_UCG-014	Genus	0	0	0	0	0	0	0	0	0	2e-05	1e-05	0	0	0	1e-05	0	0	0	1e-05	0	0	0	0	0	1e-05	0	0	0	2e-05	0	0	0	0	0.00265	0	0	0	0	0	0	0	0	0	0	0	0	2e-05
d__Bacteria;p__Synergistota;c__Synergistia;o__Synergistales;f__Synergistaceae;g__Pyramidobacter	Syn_Pyramidobacter	Genus	0	0	0	0.00026	0.00022	0.00013	0	1e-05	0	0	0	0	0.00233	0.00663	0	0.00205	0	0	0	0	0	0	0	0	0.00024	2e-05	0	3e-05	0	4e-05	0	0	0	0	0	0	0	0	0	0	0	0	0.00048	4e-05	0	1e-05	2e-05
d__Bacteria;p__Firmicutes;c__Clostridia;o__Oscillospirales;f__Ruminococcaceae;g__Pygmaiobacter	Rum_Pygmaiobacter	Genus	0.01965	0	0	0	0	0	0	0	0	0	0	0	0	0	0	0	0	0	0	0	0	0	0	0	0	0	0	0	0	0	0	0	0	0	0	0	0	0	0	0	0	0	0	0	0	0	0
d__Bacteria;p__Actinobacteriota;c__Actinobacteria;o__Micrococcales;f__Dermabacteraceae;g__Brachybacterium	Der_Brachybacterium	Genus	0	0	0	0	0	0	0	0	0	0	0	0	0	0	0	0	0	0	0	0	0	0	0	0	0	0	0	0	0	0	0	0	0	1e-05	0	0	0	0	0	0	1e-05	0	0	0	0	0	0
d__Bacteria;p__Bacteroidota;c__Bacteroidia;o__Bacteroidales;f__Porphyromonadaceae;g__Porphyromonas	Por_Porphyromonas	Genus	0	0	0	0	0	0	0	1e-05	0	2e-05	2e-05	0	1e-05	1e-05	0	0	0	0	0	0	0	0.0032	0	0	0	0	1e-05	0	0	0	0	0	0	0	0	0	0	0	0	0	0	0	0	0	0	0	0
d__Bacteria;p__Proteobacteria;c__Alphaproteobacteria;o__Rhizobiales;f__Rhizobiaceae;g__Allorhizobium-Neorhizobium-Pararhizobium-Rhizobium	Rhi_Allorhizobium-Neorhizobium-Pararhizobium-Rhizobium	Genus	0	0	0	0	0	0	0	0	0	0	0	0	0	0	0	0	0	0	0	0	0	0	0	0	0	0	0	1e-05	0	0	0	0	0	1e-05	0.00054	0	0	0	1e-05	0	2e-05	0	0	1e-05	1e-05	2e-05	0
d__Bacteria;p__Firmicutes;c__Negativicutes;o__Veillonellales-Selenomonadales;f__Veillonellaceae;g__Allisonella	Vei_Allisonella	Genus	0	0	0	0.00214	0	0	0	0	0	0	0	0	9e-05	2e-05	0	0	0	0	0	0	0	0	0	0	0	0	0	0	0	0	3e-05	0	0	5e-05	0	0	0	0	0	0	0	0	0	0	0	0	0
d__Bacteria;p__Proteobacteria;c__Gammaproteobacteria;o__Burkholderiales;f__Comamonadaceae;g__	d__Bacteria;p__Proteobacteria;c__Gammaproteobacteria;o__Burkholderiales;f__Comamonadaceae;g__	Genus	0	0	0	0	0	0	0	0	0	0	0	0	0	0	0	2e-05	0	0	0	0	2e-05	0	0	0	0	0	0	0	0	0	1e-05	1e-05	0	1e-05	7e-04	3e-05	0	0	1e-05	0	0	0	0	1e-05	2e-05	0	0
d__Bacteria;p__Actinobacteriota;c__Coriobacteriia;o__Coriobacteriales;f__Eggerthellaceae;g__Gordonibacter	Egg_Gordonibacter	Genus	1e-05	1e-05	0	4e-05	2e-05	0	0	2e-05	0.00013	1e-05	0	0	3e-05	0.00034	1e-05	0	0	0	2e-05	1e-05	0	1e-04	0	0	0	1e-05	2e-05	0	0	0	0	0	0	0.00184	0	0	0.00014	0	0	0	1e-05	0	0	0	0	3e-05	0
d__Bacteria;p__Firmicutes;c__Bacilli;o__Erysipelotrichales;f__Erysipelatoclostridiaceae;g__Candidatus_Stoquefichus	Ery_Candidatus_Stoquefichus	Genus	0	0	0	2e-04	0	0	0	0	0	0	0	0	0	0	0	0	0	0	0	0	0	0	0	0	0	0	0	0	0	0	0	0	0	0	0	0	0	0	0	0	0	0	0	0	0	0	0
d__Bacteria;p__Firmicutes;c__Bacilli;o__RF39;f__RF39;g__RF39	RF3_RF39	Genus	0	0	0	0	0	0	0	0	0	0	0	0	0	0	0	0	0	0	2e-05	0	0	0	0	0	0	0	0	0	0	0	0	0	0	0	0	0	0	0	0	0	0	0	0	0	0	0	0
d__Bacteria;p__Proteobacteria;c__Alphaproteobacteria;o__Rhodospirillales;f__uncultured;g__uncultured	d__Bacteria;p__Proteobacteria;c__Alphaproteobacteria;o__Rhodospirillales;f__uncultured;g__uncultured	Genus	0	0	0	0	2e-05	0	0	0	0	0	0	0	0	0	0	0	0	0	0	0	0	0	0	0	0	0	0	0	0	0	0	0	0	0	0.00047	0	1e-05	0	0	0	0	0	0	0	0	0	0
d__Bacteria;p__Firmicutes;c__Clostridia;o__;f__;g__	d__Bacteria;p__Firmicutes;c__Clostridia;o__;f__;g__	Genus	1e-05	0	0	0	0	0	1e-05	0	0	1e-05	0	0	0.00014	6e-05	6e-05	0	0	0	2e-05	0.00024	0	1e-05	0	0	0.00134	0.00014	0.00033	0.00052	0	8e-05	0	0	0	3e-05	0	0	0	0	0	0.00028	1e-05	3e-05	0	0	0	3e-05	3e-05
d__Bacteria;p__Firmicutes;c__Clostridia;o__Lachnospirales;f__;g__	d__Bacteria;p__Firmicutes;c__Clostridia;o__Lachnospirales;f__;g__	Genus	6e-05	0	0	0	0	0	4e-05	0	0	0	0	0	4e-04	0.00268	0.00085	0	0	0	0	6e-05	0	0	0	0	1e-05	0	0	1e-05	0	0.00188	0	0	0	0.00015	0	0	0	0	0	0	0	0	0	0	0	0	0
d__Bacteria;p__Bacteroidota;c__Bacteroidia;o__Bacteroidales;f__Prevotellaceae;g__Alloprevotella	Pre_Alloprevotella	Genus	0	0	0	0	0	0	0	0	0	0	0	0	0	0	0	0	0	0	0	0	0	0	0	0	0	0	0	0	0	0	0	0	0	1e-05	0	0	0	0	0	0	0	0	0	0	0	0	0
d__Bacteria;p__Firmicutes;c__Clostridia;o__Oscillospirales;f__Ruminococcaceae;g__Paludicola	Rum_Paludicola	Genus	0	1e-05	0	9e-05	0.00011	0	0	0	0	0	0	0	0	0.00209	1e-04	0	0	0	0	0	0	0.00027	0	0	9e-05	0.00027	0.00019	5e-05	0	1e-05	0	0	0	1e-05	0	0	0	0	0	0	0	0	0	0	0	0	0
d__Bacteria;p__Firmicutes;c__Clostridia;o__Oscillospirales;f__Ruminococcaceae;g__DTU089	Rum_DTU089	Genus	0	0	0	0	0	0	0	0	0	0	0	0	1e-04	0.00025	1e-05	0	0	0	0	0	0	0	0	0	0	3e-05	0.00424	8e-05	0	0	0	0	0	0.00024	0	0	0.00308	0	0	0	0	0	0	0	0	2e-05	0
d__Bacteria;p__Firmicutes;c__Bacilli;o__Erysipelotrichales;f__Erysipelotrichaceae;g__Faecalitalea	Ery_Faecalitalea	Genus	0	0	0	0	0	0	0.00011	0	0	0	0	0	6e-04	0.0052	0.00028	0	0	0	0	0	0	0	0	0	0	0.00095	0	0.00243	0	0	0	0	0	7e-05	0	0	0	0	0	0	0	0	1e-05	0	0	0.00014	0
d__Bacteria;p__Firmicutes;c__Clostridia;o__Peptostreptococcales-Tissierellales;f__Anaerovoracaceae;g__	d__Bacteria;p__Firmicutes;c__Clostridia;o__Peptostreptococcales-Tissierellales;f__Anaerovoracaceae;g__	Genus	8e-05	0	0	0	0	0	0.00052	1e-05	0.00012	2e-05	0	0	0.00013	0.00046	0	0	0	0	2e-05	0.00011	1e-05	2e-05	0	0	2e-05	0	0	0	0	0	0.00117	0	0	0.00182	5e-05	0	0	0	0	0	0	0	0	0	0	0	0
d__Bacteria;p__Firmicutes;c__Bacilli;o__Erysipelotrichales;f__Erysipelotrichaceae;g__Holdemania	Ery_Holdemania	Genus	0	0	0	0	0	0	1e-04	0	0	0	0	0	6e-05	0.00047	0	0.00041	0	0	0	0	0	9e-05	0	0	6e-05	0.00123	0	0.00055	0	0.00046	0	0	0	0.00032	0	0	0	0	0	0	0	0	0	0	0	0	0
d__Bacteria;p__Firmicutes;c__Clostridia;o__Oscillospirales;f__Butyricicoccaceae;g__UCG-009	But_UCG-009	Genus	0	0	0	0	0	0	1e-05	0	0	0	0	0	0	0	0	0	0	0	0	0	0	0	0	0	0	0	3e-05	0.00011	0	1e-05	0	0	0	0.00292	0.00015	0	0.0013	0	0	0	0	0	0	0	0	0	0
d__Bacteria;p__Actinobacteriota;c__Actinobacteria;o__Micrococcales;f__Micrococcaceae;g__Rothia	Mic_Rothia	Genus	0	0	0	0.00025	3e-05	1e-05	1e-05	0	0	2e-05	2e-05	0	3e-05	1e-05	0	0.00045	0	0	0	0	0	1e-05	0.00034	3e-05	1e-05	0	0	9e-05	4e-05	4e-05	0	0	0	0.00047	0	0	0	0	0	0	0	0	3e-05	0	0	1e-04	0
d__Bacteria;p__Firmicutes;c__Bacilli;o__Erysipelotrichales;f__Erysipelotrichaceae;g__Solobacterium	Ery_Solobacterium	Genus	0	0	0	0	0	0	0	0	0	0	0	0	0	0	0	2e-05	0	0	3e-05	0	0	1e-05	0	0	0	0	0	0	2e-05	0	0	0	0	0.00082	0.0014	5e-05	0	0	0	0	0	0	0	2e-05	0	1e-05	0
d__Bacteria;p__Firmicutes;c__Clostridia;o__Peptostreptococcales-Tissierellales;f__Peptostreptococcaceae;g__Intestinibacter	Pep_Intestinibacter	Genus	0.00163	0	0	0	0	1e-05	0	0	0	0	0	0	0	0	0	0.00017	0	0	0	0	0	0.00131	0	0	0.00016	0.00257	0	7e-05	0	0	0.00021	0	0	0.00015	0	0	0.00034	0	0	0	0	0	0	0	0	0.00017	0
d__Bacteria;p__Verrucomicrobiota;c__Lentisphaeria;o__Victivallales;f__Victivallaceae;g__Victivallis	Vic_Victivallis	Genus	0	0	0	4e-05	0	0	0	0	0	0	0	0	0.00037	3e-05	0	0	0	0	0	0	0	0	0	0	0	0	0	0	0	0	0	0	0	0	0	0	0	0	0	0	0	0	0	0	0	0	0
d__Bacteria;p__Firmicutes;c__Clostridia;o__Clostridiales;f__Clostridiaceae;g__Clostridium_sensu_stricto_13	Clo_Clostridium_sensu_stricto_13	Genus	0	0	0	0	0	0	0	0	0	0	0	0	0	0	0	0	0	0	0	0	0	0	0	0	0	0	0	0	0	0	0	0	0	0	0	0	0	0	0	0	0	0	0	0	0	0	0
d__Bacteria;p__Patescibacteria;c__Saccharimonadia;o__Saccharimonadales;f__Saccharimonadaceae;g__TM7x	Sac_TM7x	Genus	0	0	0	0	0	0	0	0	0	0.00023	0	0	0	1e-05	0	0	0	0	0	0	0	7e-05	1e-05	1e-05	1e-05	0	1e-05	1e-05	0	1e-05	2e-05	0	0	0.00042	0.00015	0	0	0	0	0	0	0	3e-05	3e-05	0	0	0
d__Bacteria;p__Bacteroidota;c__Bacteroidia;o__Flavobacteriales;f__Flavobacteriaceae;g__uncultured	d__Bacteria;p__Bacteroidota;c__Bacteroidia;o__Flavobacteriales;f__Flavobacteriaceae;g__uncultured	Genus	0	0	0	0	0	0	0	0	0	0	0	0	0	0	0	0	0	0	0	0	0	0	0	0	0	0	0	0	0	0	0	0	0	5e-05	3e-05	0	0	0	0	0	0	0	0	0	0	0	0
d__Bacteria; p__Firmicutes; c__Clostridia; o__Lachnospirales; f__Lachnospiraceae	00012038baf0af874116b3e23ee709be|Lac_Lachnospiraceae	Species	0	0	0	0	0	0	0	0	0	0	0	0	0	0	0	0	0	0	0	0	0	0	0	0	0	7e-06	0	0	0	0	0	0	0	0	0	0	0	0	0	1.1e-05	0	0	0	0	0	0	0
d__Bacteria; p__Bacteroidota; c__Bacteroidia; o__Bacteroidales; f__Bacteroidaceae; g__Bacteroides; s__Bacteroides_uniformis	000d582f94b6b56e312217b06dda9648|Bac_Bacteroidaceae	Species	6.7e-05	2e-05	1e-06	0.000377	1e-06	1.2e-05	0.004395	0.001378	0.000235	2e-06	0.000165	2e-06	0.000956	0.00055	0.000156	3.2e-05	1e-05	6e-06	1e-06	1e-06	3e-06	0.006976	0	0	0.000209	0.000182	0.000675	0.003828	2.7e-05	4.9e-05	0	0	1e-06	2.5e-05	3.7e-05	0	0	0	0	0	0	0	0.011059	0.01579	0.00527	0.000815	0
d__Bacteria; p__Bacteroidota; c__Bacteroidia; o__Bacteroidales; f__Rikenellaceae; g__Alistipes; s__uncultured_bacterium	00257ee7d1c3bb7bed8f040893866952|Bac_Rikenellaceae	Species	0	0	0	0	0	0	0	0	0	0	0	0	0	0	0	0	0	0	0	0	0	0	0	0	0	0	0	0	0	0	0	0	0	0	0	0	0	0	0	1.3e-05	0	0	0	0	0	0	0
d__Bacteria; p__Bacteroidota; c__Bacteroidia; o__Flavobacteriales; f__Weeksellaceae; g__Chryseobacterium	0026d80d3803ec85027474075506162e|Fla_Weeksellaceae	Species	0	0	0	0	0	0	0	0	0	0	0	0	0	0	0	0	0	0	0	0	0	0	0	0	0	0	0	0	0	0	0	0	0	0	2e-05	0	0	0	0	0	0	0	0	0	0	0	0
d__Bacteria; p__Firmicutes; c__Clostridia; o__Oscillospirales; f__Oscillospiraceae	0046e624f4f220c8acc3ba9e938d8329|Osc_Oscillospiraceae	Species	0	0	0	3e-06	0	0	0	0	0	0	0	0	0	0	0	0	0	0	0	0	0	0	0	0	0	0	0	0	0	0	0	0	0	0	0	0	0	0	0	0	0	0	0	0	0	0	0
d__Bacteria; p__Firmicutes; c__Bacilli; o__Lactobacillales; f__Streptococcaceae; g__Streptococcus; s__Streptococcus_salivarius	004cb3f2ccfbc2be9d6f1b515fbaa075|Lac_Streptococcaceae	Species	0	0	0	0	0	0	0	0	0	0	0	0	1e-06	0	0	0	0	0	0	0	0	0	0	0	1e-06	0	0	3e-06	0	0	0	0	0	0	0	0	2e-06	0	0	0	0	0	0	0	0	0	0
d__Bacteria; p__Bacteroidota; c__Bacteroidia; o__Bacteroidales; f__Rikenellaceae; g__Alistipes	005a5a9ea049f6aa64ee4d28eacef45c|Bac_Rikenellaceae	Species	0	0	0	0	0	0	0	0	0	0	0	0	0	0	0	0	0	0	0	0	0	0	0	0	0	0	0	0	0	0	0	0	0	0	0	0	0	0	0	0	0	0	0	0	0	0	0
d__Bacteria; p__Firmicutes; c__Clostridia; o__Christensenellales; f__Christensenellaceae; g__Christensenellaceae_R-7_group; s__uncultured_bacterium	00719ea91ce8371caec29fd88ab7971a|Chr_Christensenellaceae	Species	0	0	0	0	0	0	0	0	0	0	0	0	4.1e-05	4.2e-05	0	0	0	0	0	0	0	0	0	0	0	0	0	0	0	0	0	0	0	0	0	0	0	0	0	0	0	0	0	0	0	0	0
d__Bacteria; p__Verrucomicrobiota; c__Verrucomicrobiae; o__Verrucomicrobiales; f__Akkermansiaceae; g__Akkermansia; s__uncultured_bacterium	0077a8f5e1f15ba05455ac16544bb393|Ver_Akkermansiaceae	Species	6.9e-05	0	0	0	0	0	0	0	0	0	0	1.8e-05	0	0	0	4e-06	1.1e-05	1.8e-05	0	0	0	0	0	0	0	0	0	0	0	0	0	0	0	0	0	0	0	0	0	0	0	0	0	0	0	0	0
d__Bacteria; p__Firmicutes; c__Clostridia; o__Oscillospirales; f__Ruminococcaceae; g__CAG-352; s__uncultured_bacterium	007fb2a8ef0b331db6d52c6f7e767e4f|Osc_Ruminococcaceae	Species	0	0	0	0	0	0	9e-06	0	0	0	0	0	0	0	0	0	0	0	0	0	0	0	0	0	1e-06	0	4e-06	0	0	0	0	0	0	0	0	0	0	0	0	0	0	0	0	0	0	1e-06	0
d__Bacteria; p__Firmicutes; c__Clostridia; o__Oscillospirales; f__Ruminococcaceae; g__UBA1819; s__uncultured_organism	0086fc93bede53f5176c14178ba26bc5|Osc_Ruminococcaceae	Species	1e-06	0	0	0	0	0	0	0	0	0	0	0	0	0	0	0	0	0	0	0	0	0	0	0	0	0	0	0	0	0	1e-06	0	0	0	0	0	1e-06	0	2e-06	1.1e-05	1e-06	1e-06	0	0	0	0	0
d__Bacteria; p__Bacteroidota; c__Bacteroidia; o__Bacteroidales; f__Tannerellaceae; g__Parabacteroides	009c0ef04ebf1c79258928584d7876f8|Bac_Tannerellaceae	Species	0	0	0	0	0	0	0	0	0	0	0	0	0	0	0	0	0	0	0	0	0	0	0	0	0	0	0	0	0	0	0	0	0	0	0	0	0	0	0	0	0	0	0	0	0	0	0
d__Bacteria; p__Firmicutes; c__Negativicutes; o__Veillonellales-Selenomonadales; f__Veillonellaceae; g__Veillonella; s__uncultured_bacterium	009cfdf76f7e18796bc69efa44f01232|Vei_Veillonellaceae	Species	0	0	0	0	0	0	0	0	0	0	0	0	0	0	0	0	0	0	0	0	0	0	0	0	0	0	0	0	0	0	0	0	0	0	0	0	0	0	0	0	0	0	0	0	0	0	0
d__Bacteria; p__Firmicutes; c__Negativicutes; o__Veillonellales-Selenomonadales; f__Veillonellaceae; g__Dialister; s__Dialister_invisus	010d7972567851575dff491f318c0249|Vei_Veillonellaceae	Species	0	0	0	0	0	0	0	0	0	0	0	0	0	0	0	9.8e-05	0	0	0	0	1e-06	1e-06	0	0	0	0	0	0	0	0	0	0	0	6e-06	9e-06	0	0	0	0	0	0	0	1e-06	0	0	2e-06	0
d__Bacteria; p__Firmicutes; c__Clostridia; o__Oscillospirales; f__Oscillospiraceae	010fc147728f7c91e56ff91daa6751ec|Osc_Oscillospiraceae	Species	0	0	0	0	0	0	0	0	0	0	0	0	0	0	0	0	0	0	0	0	0	0	0	0	0	0	0	0	0	0	0	0	0	0	0	0	0	0	0	0	0	0	0	0	0	0	0
d__Bacteria; p__Firmicutes; c__Clostridia; o__Oscillospirales; f__Ruminococcaceae; g__uncultured; s__uncultured_bacterium	011fa9e4c1e97ccafb467bc7c6f92944|Osc_Ruminococcaceae	Species	0	0	0	0	0	0	0	0	0	0	0	0	2.7e-05	3.5e-05	2.4e-05	0	0	0	0	0	0	0	0	0	2.4e-05	8e-06	1.3e-05	0	0	0	0	0	0	0	0	0	0	0	0	0	0	0	0	0	0	0	0
d__Bacteria; p__Firmicutes; c__Clostridia; o__Lachnospirales; f__Lachnospiraceae; g__[Eubacterium]_hallii_group; s__uncultured_organism	012f3c7c38f146ea73a4de16d761a2ce|Lac_Lachnospiraceae	Species	0	0	0	0	0	0	1e-06	0	0	0	0	0	0	0	0	0	0	0	0	0	0	0	0	0	0	0	0	0	0	0	0	0	0	1.1e-05	4e-06	0	0	0	0	0	0	0	0	0	0	1.8e-05	0
d__Bacteria; p__Proteobacteria; c__Gammaproteobacteria; o__Xanthomonadales; f__Xanthomonadaceae; g__Stenotrophomonas	015a93fd1ce1e1735ee14272d39c4401|Xan_Xanthomonadaceae	Species	0	0	0	0	0	0	0	0	0	0	0	0	0	0	0	0	0	0	0	0	0	0	0	0	0	0	0	0	0	0	0	0	0	0	0	0	0	1e-06	1e-06	0	0	0	0	0	0	0	0
d__Bacteria; p__Firmicutes; c__Clostridia; o__Lachnospirales; f__Lachnospiraceae	01960c961e1ec2ba6448cfc5d104fe18|Lac_Lachnospiraceae	Species	0	0	0	0	0	0	0.000132	0	0	0	0	0	0	0	0	0	0	0	0	0	0	0	0	0	0	0	0	0	0	0	0	0	0	1e-06	0	0	0	0	0	0	0	0	0	0	0	0	0
d__Bacteria; p__Actinobacteriota; c__Actinobacteria; o__Propionibacteriales; f__Propionibacteriaceae; g__Marinilutecoccus; s__Luteococcus_sanguinis	01a98e952a18d40e8040759d6058ca01|Pro_Propionibacteriaceae	Species	0	0	0	0	0	0	0	0	0	0	0	0	0	0	0	0	0	0	0	0	0	0	0	0	0	0	0	0	0	0	0	0	0	0	8e-06	0	0	0	0	0	0	0	0	0	0	0	0
d__Bacteria; p__Bacteroidota; c__Bacteroidia; o__Bacteroidales; f__Bacteroidaceae; g__Bacteroides	0215188751c26b4951f1fb8025fa108f|Bac_Bacteroidaceae	Species	4e-06	0	0	0	0	0	0	0	0	0	1e-06	0	1e-06	0	0	0	0	3e-06	0	0	0	0	0	0	2e-06	0	6e-06	0	0	0	0	0	0	0	0	4.9e-05	0	0	0	0	0	0	0	0	0	0	0
d__Bacteria; p__Firmicutes; c__Clostridia; o__Oscillospirales; f__Oscillospiraceae	022fd7296cc4380eb6c5a97a7952f0d3|Osc_Oscillospiraceae	Species	0	0	0	0	0	0	0	0	0	0	0	0	0	0	0	0	0	0	0	0	0	0	0	0	0	0	0	0	0	0	0	0	0	0	0	0	0	0	0	0	0	0	0	0	0	0	0
d__Bacteria; p__Bacteroidota; c__Bacteroidia; o__Bacteroidales; f__Bacteroidaceae; g__Bacteroides	0232e6c4ca2113f39be620f73812bf15|Bac_Bacteroidaceae	Species	3e-06	0	0	6e-06	0	1e-06	2e-06	0	0	3e-06	1e-06	0	0	0	0	1e-06	0	7e-06	0	0	0	0	0	0	0	0	2e-05	3e-06	0	0	0	0	0	0	0	4e-06	0	0	0	0	0	0	7.6e-05	1e-06	3.4e-05	3.8e-05	0
d__Bacteria; p__Bacteroidota; c__Bacteroidia; o__Bacteroidales; f__Rikenellaceae; g__Alistipes; s__Alistipes_finegoldii	0251e5e53160fb39c9a25605a46a85a9|Bac_Rikenellaceae	Species	0	0	0	0	0	0	0.000142	0.000434	3.4e-05	0	0	0	0.000249	1e-04	3e-06	0.000316	0.000157	0.001538	0	0	0	0	0	0	0	0	0	0	0	0	0	0	0	0.000526	5.8e-05	0	0	0	0	0	0	0	1e-06	0	0	0	0
d__Bacteria; p__Firmicutes; c__Clostridia; o__Oscillospirales; f__Ruminococcaceae	026f841b62c3aa77ee156d3ace450b14|Osc_Ruminococcaceae	Species	0	0	0	0	0	0	0	0	0	0	0	0	0	0	0	0	0	0	0	0	0	0	0	0	0	4e-06	3e-06	0	0	3.4e-05	0	0	0	0	0	0	0	0	0	0	0	0	0	0	0	0	0
d__Bacteria; p__Firmicutes; c__Bacilli; o__Lactobacillales; f__Streptococcaceae; g__Streptococcus; s__Streptococcus_salivarius	027bc70cf994197974ffbdab89c2bb12|Lac_Streptococcaceae	Species	0	0	0	0	0	0	0	0	0	0	0	0	0	1e-06	0	0	0	0	0	0	0	0	1e-06	6e-06	0	0	0	3e-06	0	0	0	0	0	0	0	0	0	0	0	0	0	0	0	0	0	0	0
d__Bacteria; p__Proteobacteria; c__Gammaproteobacteria; o__Enterobacterales; f__Enterobacteriaceae; g__Enterobacter; s__Citrobacter_europaeus	0285f77c30f605cedf929e5a012a7832|Ent_Enterobacteriaceae	Species	0	0	0	0	0	0	0	0	0	0	0	2e-06	0	0	0	0	1e-06	5e-06	0	0	0	0	0	0	0	0	0	0	0	0	0	0	4e-06	0	0	0	3.2e-05	0	0	0	0	0	0	0	0	0	0
d__Bacteria; p__Bacteroidota; c__Bacteroidia; o__Bacteroidales; f__Bacteroidaceae; g__Bacteroides	02923df50f0960ca0dbf9ad6cabfdd07|Bac_Bacteroidaceae	Species	0	0	0	0	0	0	1e-06	0	0	0	0	0	0	0	0	0	0	0	0	0	0	0	0	0	5e-06	0	2.1e-05	0	0	2e-06	0	0	0	0	0	0	0	0	0	0	0	0	0	0	0	0	0
d__Bacteria; p__Firmicutes; c__Clostridia; o__Peptostreptococcales-Tissierellales; f__Anaerovoracaceae; g__Family_XIII_AD3011_group	029596d7c383e2741ea1f6f90a9591b2|Pep_Anaerovoracaceae	Species	0	0	0	0	0	0	0	0	0	0	0	0	0	0	0	0	0	0	0	0	0	0	0	0	1e-05	0	0	2.3e-05	0	0	5.8e-05	0	0	0.00054	6.5e-05	0	0	0	0	0	0	0	0	0	0	0	0
d__Bacteria; p__Bacteroidota; c__Bacteroidia; o__Bacteroidales; f__Rikenellaceae; g__Alistipes; s__uncultured_bacterium	02b2c7d2c4565bc65344e765054cc8e1|Bac_Rikenellaceae	Species	0	0	0	0	0	0	0	0	0	0	0	0	0	0	0	0	0	0	0	0	0	0	0	0	0	0	0	0	0	0	0	0	0	0	0	0	0	0	0	1.2e-05	0	1e-06	0	0	0	0	0
d__Bacteria; p__Bacteroidota; c__Bacteroidia; o__Bacteroidales; f__Barnesiellaceae; g__Barnesiella; s__uncultured_organism	02bd7a51928829eedab7fd02d546be3e|Bac_Barnesiellaceae	Species	0	0	0	1e-06	0	0	0	0	0	1e-06	0	0	2e-06	0	0	0	0	0	0.000191	0.000432	0.001983	0	0	0	0	0	0	0	0	0	0	0	0	4e-06	0	0	0	0	0	0	0	0	0	0	0	0.000804	0
d__Bacteria; p__Firmicutes; c__Clostridia; o__Lachnospirales; f__Lachnospiraceae	02ce7ef4dedc863a6e9d70be91628f67|Lac_Lachnospiraceae	Species	0	0	0	0	0	0	0	0	0	0	0	0	0	0	0	0	0	0	0	0	0	0	0	0	0	0	0	0	0	0	0	0	0	0	0	0	0	0	0	1.3e-05	0	0	0	0	0	0	0
d__Bacteria; p__Bacteroidota; c__Bacteroidia; o__Bacteroidales; f__Tannerellaceae; g__Parabacteroides; s__uncultured_Parabacteroides	02da93ba837f24b2fad10c18d8c8c36e|Bac_Tannerellaceae	Species	1e-06	2e-06	1e-06	0	0	0	0	2.6e-05	2e-05	1e-06	1.2e-05	1.2e-05	7e-06	1.6e-05	3e-06	0	0	0	7.8e-05	1e-06	7e-05	1.4e-05	0	0	3e-06	6e-06	0	0.00022	2e-06	0.000226	0	0	0	0	0	0	0	0	0	0	0	0	0	0	0	0	1e-06
d__Bacteria; p__Firmicutes; c__Clostridia; o__Oscillospirales; f__Oscillospiraceae; g__UCG-005	02f6ba14882473dfc97efe6ddc93d591|Osc_Oscillospiraceae	Species	0	0	0	0	0	0	1e-06	0	0	0	0	0	0	0	0	0	0	0	0	0	0	0	0	0	0	0	0	0	0	0	0	0	0	0	0	0	0	0	0	0	0	0	0	0	0	0	0
d__Bacteria; p__Firmicutes; c__Clostridia; o__Lachnospirales; f__Lachnospiraceae; g__Lachnoclostridium; s__bacterium_NLAE-zl-H31	0302f225910e183567619139f40d8dbd|Lac_Lachnospiraceae	Species	0.00125	1.7e-05	0	0.000307	2e-06	2e-06	3e-06	0	0	2e-06	0	0	5.2e-05	0.000253	0	8.7e-05	0	0	0.000135	0.001486	0	0.00017	0	0	7.9e-05	0.000416	8.7e-05	0	0	0	0	0	0	0.00025	0	0	0	0	0	0	1e-06	0	0	0	0	2.9e-05	0
d__Bacteria; p__Actinobacteriota; c__Coriobacteriia; o__Coriobacteriales; f__Atopobiaceae; g__Coriobacteriaceae_UCG-002; s__uncultured_bacterium	0311edbeb6d1ceb765976aa416b7b845|Cor_Atopobiaceae	Species	0	0	0	0	0	0	0	0	0	0	0	0	0	0	0	0	0	0	0	0	0	0	0	0	0	0	0	0	0	0	0	0	0	0	0	0	0	0	0	0	0	0	0	0	0	0	0
d__Bacteria; p__Actinobacteriota; c__Actinobacteria; o__Actinomycetales; f__Actinomycetaceae; g__Actinomyces; s__Actinomyces_graevenitzii	03309bcdb593679877af36714782db70|Act_Actinomycetaceae	Species	0	0	0	0	0	0	0	0	0	0	0	0	0	0	0	0	0	0	0	0	0	1e-06	0	0	0	0	0	2e-06	0	0	0	0	0	1e-06	0	0	0	0	0	0	0	0	0	0	0	0	0
d__Bacteria; p__Proteobacteria; c__Gammaproteobacteria; o__Enterobacterales; f__Enterobacteriaceae; g__Enterobacter; s__Citrobacter_europaeus	033d63266017e9062773fa0e70517194|Ent_Enterobacteriaceae	Species	0	0	0	0	0	0	0	0	0	0	0	0	0	0	0	0	0	0	0	0	0	0	0	0	0	0	0	0	0	0	0	0	0	0	0	0	0	0	0	0	0	0	0	0	0	0	0
d__Bacteria; p__Firmicutes; c__Clostridia; o__Oscillospirales; f__Oscillospiraceae; g__UCG-005	033f57d54195d5bffa1f5b1a7d2d0a56|Osc_Oscillospiraceae	Species	0	0	0	0	0	0	0	0	0	0	0	0	0	0	0	0	0	0	0	0	0	0	0	0	0	0	0	0	0	0	0	0	0	1e-06	0	0	0	0	0	0	0	0	0	0	0	0	0
d__Bacteria; p__Firmicutes; c__Bacilli; o__Lactobacillales; f__Streptococcaceae; g__Streptococcus; s__Streptococcus_salivarius	034abeba93a04fb7aa5b792c091ba34f|Lac_Streptococcaceae	Species	0	0	0	0	0	0	0	0	0	0	0	0	0	0	0	0	0	0	0	0	0	0	1e-06	4e-06	0	0	0	3e-06	0	0	0	0	0	0	0	0	0	0	0	0	0	0	0	0	0	0	0
d__Bacteria; p__Proteobacteria; c__Gammaproteobacteria; o__Burkholderiales; f__Neisseriaceae; g__Neisseria	036ff9ce1fb23998e93605b2bc5da40a|Bur_Neisseriaceae	Species	0	0	0	0	0	0	0	0	0	0	0	0	0	0	0	0	0	0	0	0	0	0	0	0	0	0	0	0	0	0	0	0	0	0	0	0	0	0	0	0	0	0	0	0	0	0	0
d__Bacteria; p__Firmicutes; c__Clostridia; o__Oscillospirales; f__Oscillospiraceae; g__NK4A214_group	038044ff540579d5026d347f173fce90|Osc_Oscillospiraceae	Species	0	0	0	0	0	0	0	0	0	0	0	0	0	0	0	0	0	0	0	0	0	0	0	0	0	0	0	0	0	0	0	0	0	0	0	0	0	0	0	0	0	0	0	0	0	0	0
d__Bacteria; p__Actinobacteriota; c__Actinobacteria; o__Micrococcales; f__Dermabacteraceae; g__Brachybacterium; s__Brachybacterium_paraconglomeratum	03bd679804f7dcb6ab710b54718ea9ae|Mic_Dermabacteraceae	Species	0	0	0	0	0	0	0	0	0	0	0	0	0	0	0	0	0	0	0	0	0	0	0	0	0	0	0	0	0	0	0	0	0	0	0	0	0	0	0	0	1e-06	0	0	0	0	0	0
d__Bacteria; p__Bacteroidota; c__Bacteroidia; o__Bacteroidales; f__Bacteroidaceae; g__Bacteroides; s__uncultured_bacterium	03eb96edf953ed62ea49321e35613df7|Bac_Bacteroidaceae	Species	1.4e-05	0	0	6e-06	0	0	0	0	0	0	0	0	0	0	0	0	0	0	0	0	0	1e-06	0	0	0	0	3e-06	2e-06	1e-06	6e-06	3e-06	3e-06	0	0	0	0	0	0	0	1.3e-05	8e-06	2e-06	0	0	0	2e-06	2e-06
d__Bacteria; p__Firmicutes; c__Clostridia; o__Oscillospirales; f__Oscillospiraceae; g__Colidextribacter; s__uncultured_bacterium	03ecaf056f6b553ce84aa2becfb19d35|Osc_Oscillospiraceae	Species	0	0	0	2e-05	0	0	3.2e-05	0	0	0	0	0	0	1e-06	0	0	0	0	0	0	0	0	0	0	1e-05	0.000339	0.000233	1.1e-05	0	0.000421	0.000196	0	0	0	0	0	0	0	0	0	0	0	0	0	0	0	0
d__Bacteria; p__Proteobacteria; c__Alphaproteobacteria; o__Rhizobiales; f__Rhizobiaceae	03f57aaf62e17e209cb9b235513bb3e7|Rhi_Rhizobiaceae	Species	0	0	0	0	0	0	0	0	0	0	0	0	0	0	0	0	0	0	0	0	0	0	0	0	0	0	0	0	0	0	0	0	0	0	1e-06	0	0	0	0	0	0	0	0	0	0	0	0
d__Bacteria; p__Firmicutes; c__Clostridia; o__Lachnospirales; f__Lachnospiraceae; g__Lachnospiraceae_NK4A136_group; s__uncultured_bacterium	03fbbe333b923c59024e45d424921ef4|Lac_Lachnospiraceae	Species	0	0	0	1e-06	0	0	1e-06	0	0	0	0	0	0	0	1e-06	0	0	0	0	0	0	0	0	0	1e-06	0	0	0	0	0	0	0	0	0	3e-06	0	0	0	0	0	0	0	0	0	0	0	0
d__Bacteria; p__Bacteroidota; c__Bacteroidia; o__Bacteroidales; f__Tannerellaceae; g__Parabacteroides; s__uncultured_Parabacteroides	03fcc7318fd8a70bd3f43b39089299d3|Bac_Tannerellaceae	Species	0	0	0	0	0	0	0	0	0	0	0	0	0	0	0	0	0	0	0	0	0	0	0	0	0	0	0	0	0	0	0	0	0	0	0	0	0	0	0	0	0	0	0	0	0	0	0
d__Bacteria; p__Bacteroidota; c__Bacteroidia; o__Bacteroidales; f__Bacteroidaceae; g__Bacteroides	03fe3aae7ab7084f337e790992d19559|Bac_Bacteroidaceae	Species	0	1e-06	0	0	0	0	0	0	0	0	0	0	0	0	0	0	0	0	0	0	0	0	0	0	0	0	0	0	0	0	0	0	0	0	0	0	0	0	0	1.2e-05	3e-06	0	2e-06	0	0	0	0
d__Bacteria; p__Desulfobacterota; c__Desulfovibrionia; o__Desulfovibrionales; f__Desulfovibrionaceae; g__uncultured; s__uncultured_bacterium	0426cfb17a739deb115a7cd449db8989|Des_Desulfovibrionaceae	Species	0	0	0	0	0	0	0	0	0	0	0	0	0	0	0	0	0	0	0	0	0	0	0	0	0	0	0	0	0	0	0	0	0	0	0	0	0	0	0	0	0	0	0	0	0	0	0
d__Bacteria; p__Bacteroidota; c__Bacteroidia; o__Bacteroidales; f__Prevotellaceae; g__Prevotella; s__Prevotella_stercorea	0427589152e6ebcd23416ec8f773e71c|Bac_Prevotellaceae	Species	0	0	0	0	0	0	0	0	0	0	0	0	0	0	0	0	0	0	0	0	0	0	0	0	0	0	0	0	0	0	0	0	0	0	4.1e-05	0	0	0	0	0	0	0	0	0	0	0	0
d__Bacteria; p__Bacteroidota; c__Bacteroidia; o__Bacteroidales; f__Marinifilaceae; g__Butyricimonas	045e002088239dc7a9ea39adfb519770|Bac_Marinifilaceae	Species	0	0	0	0	0	0	0	0	0	0	0	0	0	0	0	0	0	0	0	0	0	0	0	0	0	0	0	0	0	0	0	0	0	0	0	0	0	0	0	0	0	0	0	0	0	0	0
d__Bacteria; p__Firmicutes; c__Clostridia; o__Lachnospirales; f__Lachnospiraceae; g__Lachnospiraceae_NK4A136_group; s__uncultured_bacterium	04665142cdf18ac7c1e419208e372ad1|Lac_Lachnospiraceae	Species	0	0	0	0	0	0	0	0	0	0	0	0	0	0	0	0	0	0	0	0	0	0	0	0	0	0.000321	3e-06	0	0	0	0	0	0	0	0	0	0	0	0	0	0	0	0	0	0	0	0
d__Bacteria; p__Firmicutes; c__Clostridia; o__Lachnospirales; f__Lachnospiraceae	047f9bc9b7fea7a447d4867f0309ad06|Lac_Lachnospiraceae	Species	0	0	0	0	0	0	0	0	0	0	0	0	0	0	0	0	0	0	2e-06	5e-06	0	0	0	0	2e-06	6e-06	3e-06	0	1e-06	2e-06	0	0	0	0	0	0	0	0	0	2.5e-05	1e-06	1e-06	0	0	0	0	0
d__Bacteria; p__Proteobacteria; c__Gammaproteobacteria; o__Aeromonadales; f__Succinivibrionaceae; g__Succinatimonas; s__Succinatimonas_hippei	0489315560884555f5b80a591040c029|Aer_Succinivibrionaceae	Species	0	0.002865	0.000121	0	0	0	0.00011	2e-06	4.1e-05	0	0	0	0	0	0	0	0	0	1e-06	0	1e-06	0	0	0	0	0	0	0	0	0	0	0	0	0	0	0	0	0	0	0	0	0	0	0	0	0	0
d__Bacteria; p__Firmicutes; c__Clostridia; o__Oscillospirales; f__[Eubacterium]_coprostanoligenes_group; g__[Eubacterium]_coprostanoligenes_group	048a18ed4fd9311ae0b22eb835b2b1d3|Osc_[Eubacterium]_coprostanoligenes_group	Species	0	0	0	0	0	0	0	0	0	0	0	0	0	0	0	0	0	0	0	0	0	0	0	0	0	0	0	0	0	0	0	0	0	0	0	0	0	0	0	0	0	0	0	0	0	0	0
d__Bacteria; p__Bacteroidota; c__Bacteroidia; o__Bacteroidales; f__Tannerellaceae; g__Parabacteroides; s__Parabacteroides_goldsteinii	04901b86a5fa3ba36fee6d2d7e29e568|Bac_Tannerellaceae	Species	0	0	0	0	0	0	0	0	0	0	0	0	0	0	0	0	0	0	0	0	0	0	0	0	0	0	0	0	0	0	0	0	0	0	0	0	0	0	0	0	0	0	0	0	0	0	0
d__Bacteria; p__Bacteroidota; c__Bacteroidia; o__Bacteroidales; f__Tannerellaceae; g__Parabacteroides; s__uncultured_Parabacteroides	049af104e7070d63976f2583270eff0c|Bac_Tannerellaceae	Species	0	0	1e-06	0	0	0	1.2e-05	0.018038	0.022296	0.000324	0.000912	0.001623	0	1e-06	0	0	0	0	5e-06	0	2e-06	0.002121	1.9e-05	0	7.8e-05	0.000127	3.3e-05	0.000493	2e-06	0.000509	0	0	0	0.000639	6.5e-05	0.001923	0	0	0	0	0	0	4e-06	2e-06	0	0	2e-06
d__Bacteria; p__Firmicutes; c__Bacilli; o__Lactobacillales; f__Lactobacillaceae; g__Lactobacillus	04a35aa6c1a42e754aff8f4d69df2679|Lac_Lactobacillaceae	Species	0	0	0	0	0	0	0	0	0	0	0	0	0	0	0	0	0	0	0	0	0	0	0	0	0	0	0	0	0	0	0	0	0	0	0	0	0	0	0	0	0	0	0	0	0	0	0
d__Bacteria; p__Actinobacteriota; c__Coriobacteriia; o__Coriobacteriales; f__Atopobiaceae; g__Coriobacteriaceae_UCG-002; s__uncultured_bacterium	04b43615a9ae914d9cf617e6ca061c97|Cor_Atopobiaceae	Species	0	0	0	0	0	0	0	0	0	0	0	0	0	0	0	0	0	0	0	0	0	0	0	0	0	0	0	0	0	0	0	0	0	0	0	0	0	0	0	0	0	0	0	0	0	0	0
d__Bacteria; p__Bacteroidota; c__Bacteroidia; o__Bacteroidales; f__Tannerellaceae; g__Parabacteroides	04d117afd1b28e477820b61778418405|Bac_Tannerellaceae	Species	0	0	0	0	0	0	0.000184	0.000534	6.9e-05	0	0	0	0	0	0	0	0	0	0	0	0	0	0	0	0	0	0	0	0	0	0	0	0	0	0	0	0	0	0	0	0	0	0	0	0	0	0
d__Bacteria; p__Fusobacteriota; c__Fusobacteriia; o__Fusobacteriales; f__Fusobacteriaceae	04dd0979fc84a84e49a3714fc7326da6|Fus_Fusobacteriaceae	Species	0	0	0	0	0	0	0	1e-06	0	0	0	0	0	0	0	0	0	0	0	0	0	0	2e-06	0	0	0	0	0	0	0	0	0	0	0	0	0	0	0	0	0	0	0	0	0	0	0.000593	0
d__Bacteria; p__Firmicutes; c__Clostridia; o__Lachnospirales; f__Lachnospiraceae; g__Coprococcus	04de0351c72c33bc042ed9a1f6c1aef4|Lac_Lachnospiraceae	Species	0	0	0	0	0	0	0	0	0	0	0	0	0	0	0	0	0	0	0	0	2e-06	1e-06	0	1e-06	0	0	2e-06	0	0	0	0	0	0	0	5.9e-05	0	0	0	0	0	0	0	0	0	0	0	0
d__Bacteria; p__Firmicutes; c__Clostridia; o__Oscillospirales; f__Oscillospiraceae; g__Oscillibacter; s__gut_metagenome	04fd5b51d06d2db1070982f93b3743ed|Osc_Oscillospiraceae	Species	0	0	0	0	0	0	0	0	0	0	0	0	0	0	0	0	0	0	0	0	0	0	0	0	0	0	0	0	0	0	0	0	0	0	0	0	0	0	0	0	0	0	0	0	0	0	0
d__Bacteria; p__Firmicutes; c__Clostridia; o__Lachnospirales; f__Lachnospiraceae	0528da7fa3d97453d09ae7e6b24e4420|Lac_Lachnospiraceae	Species	1e-06	0	0	0	0	0	1e-06	0	0	0	0	0	0	0	0	0	0	0	0	0.000185	0	0	0	0	0	1.4e-05	1e-06	0	0	0	0	0	0	0	0	0	0	0	0	0	0	0	0	0	0	0	0
d__Bacteria; p__Firmicutes; c__Negativicutes; o__Veillonellales-Selenomonadales; f__Selenomonadaceae; g__Megamonas; s__Megamonas_funiformis	054cd9efb4ed7075321215ab5379c8c5|Vei_Selenomonadaceae	Species	3e-06	1e-05	0	2e-06	0	7e-06	0.002782	2.7e-05	0.000156	1e-06	2e-06	0	5e-05	1e-06	0.003971	3.3e-05	5e-06	0	1e-06	3e-06	0	2e-06	0	6e-06	0	1e-06	0	0	2e-06	0	0	0	0	0.000112	0.000124	0	0	1e-06	0	0	0	0	0	0	0	0	0
d__Bacteria; p__Firmicutes; c__Clostridia; o__Oscillospirales; f__Butyricicoccaceae; g__Butyricicoccus; s__Butyricicoccus_pullicaecorum	054e0bcb575b86154add891a6c0c2e92|Osc_Butyricicoccaceae	Species	0	1e-06	1e-06	0	0	2e-06	0	0	0	0	0	0	0	0	0	0	0	0	3.3e-05	0.000187	0	0	0	1e-06	7e-06	0.006279	0.00079	0	0.003791	0.004579	0	0	0	0	0	0	0	0	0	0	0	0	0	0	0	0	0
d__Bacteria; p__Firmicutes; c__Clostridia; o__Lachnospirales; f__Lachnospiraceae	055293c6972e740cdcc9e42bed59f011|Lac_Lachnospiraceae	Species	0	0	0	0	0	0	0	0	0	0	0	0	0	0	0	0	0	0	0	0	0	0	0	0	0	0	0	1e-06	0	0	0	0	0	0	0	0	0	0	0	0	0	0	0	0	0	0	0
d__Bacteria	0576564d0cc33bd3ff4d4a7f1300df81|NA_NA	Species	0	0	0	0	0	0	0	0	0	0	0	0	0	0	0	0	0	0	0	0	0	0	0	0	0	0	0	0	0	0	0	0	0	2e-06	0	0	0	0	0	0	0	0	0	0	0	0	0
d__Bacteria; p__Firmicutes; c__Clostridia; o__Christensenellales; f__Christensenellaceae; g__Christensenellaceae_R-7_group; s__uncultured_bacterium	057847e1163c294bb372f2d907848560|Chr_Christensenellaceae	Species	0	0	0	0	0	0	0	0	0	0	0	0	0	0	0	0	0	0	0	0	0	0	0	0	0	0	0	0	0	0	0	0	0	0	0	0	0	0	0	0	0	0	0	0	0	0	0
d__Bacteria; p__Firmicutes; c__Clostridia; o__Christensenellales; f__Christensenellaceae; g__Christensenellaceae_R-7_group; s__uncultured_bacterium	058db26e15b4df60ef0910b661c8a5b4|Chr_Christensenellaceae	Species	0	0	0	0	0	0	0	0	0	0	0	0	0	0	0	0	0	0	0	0	0	0	0	0	1e-06	0	0	2e-06	0	0	0	0	0	0	0	0	0	0	0	0	0	0	0	0	0	0	0
d__Bacteria; p__Bacteroidota; c__Bacteroidia; o__Bacteroidales; f__Tannerellaceae; g__Parabacteroides; s__Parabacteroides_johnsonii	0593293272534e982d1139f637f72995|Bac_Tannerellaceae	Species	0	0	0	0	0	0	0	0	0	0	0	0	0	0	0	0	0	0	0	0	0	0	0	0	0	0	0	0	0	0	0	0	0	0	0	0	0	0	0	0	0	0	0	0	0	0	0
d__Bacteria; p__Firmicutes; c__Clostridia; o__Lachnospirales; f__Lachnospiraceae; g__Blautia; s__Blautia_wexlerae	05c38d4d3cc26f62991ee1895f62f787|Lac_Lachnospiraceae	Species	0	0	0	0	0	0	0	0	0	0	0	0	0	0	0	0	0	0	0	0	0	0	0	0	0	0	0	0	0	0	0	0	0	0	0	0	0	0	0	0	0	0	0	0	0	0	0
d__Bacteria; p__Fusobacteriota; c__Fusobacteriia; o__Fusobacteriales; f__Fusobacteriaceae; g__Fusobacterium; s__Fusobacterium_ulcerans	05cfeea36d160098003923ce25a8171f|Fus_Fusobacteriaceae	Species	2e-06	0	0	0	0	0	1e-06	0	0	2.4e-05	0	0	0	0	0	0	0	0	0	1e-06	0	0.000395	0	0	2e-06	0	0	0.000449	0.001577	0.002704	0	0	0	0	3.1e-05	0	0	2e-06	0	0	0	0	0	0	0	6.6e-05	0
d__Bacteria; p__Bacteroidota; c__Bacteroidia; o__Bacteroidales; f__Tannerellaceae; g__Parabacteroides	05fbb05f9f4c5e27080206e7cb2bc968|Bac_Tannerellaceae	Species	0	0	0	0	0	0	0	0	0	0	0	0	0	0	0	0	0	0	0	0	0	0	0	0	0	0	0	0	0	0	0	0	0	0	0	0	0	0	0	0	0	0	0	0	0	0	0
d__Bacteria; p__Firmicutes; c__Clostridia; o__Lachnospirales; f__Lachnospiraceae	06059ff33fb547d922a773c8c071a17e|Lac_Lachnospiraceae	Species	0	0	0	0	0	0	0	0	0	0	0	0	0	0	0	0	0	0	0	0	0	0	0	0	0	0	0	0	0	0	0	0	0	0	0	0	0	0	0	0	0	0	0	0	0	0	0
d__Bacteria; p__Firmicutes; c__Clostridia; o__Lachnospirales; f__Lachnospiraceae; g__[Ruminococcus]_gnavus_group	0618ce25430f4ac4a261890c43eaaebe|Lac_Lachnospiraceae	Species	0	0	0	0	0	0	0	0	0	0	0	0	0	0	0	0	0	0	0	0	0	0	0	0	0	1e-06	0	0	0	0	0	0	0	0	0	0	0	0	0	2.3e-05	0	0	0	0	0	2e-06	4e-06
d__Bacteria; p__Firmicutes; c__Bacilli; o__Lactobacillales; f__Lactobacillaceae; g__Lactobacillus	0630d974d218c15cee0f71a1b2edcfa8|Lac_Lactobacillaceae	Species	0	0	0	0	0	0	0	0	0	0	0	0	0	0	0	0	0	0	0	0	0	0	0	0	0	0	0	0	0	0	0	0	0	0	0	0	0	0	0	0	0	0	0	0	0	0	0
d__Bacteria; p__Bacteroidota; c__Bacteroidia; o__Bacteroidales; f__Bacteroidaceae; g__Bacteroides; s__unidentified	064c579c49b2e1850718e64acd4d33e3|Bac_Bacteroidaceae	Species	1e-06	0	0	0	0	0	3e-06	0	0	0	3e-06	0	0	0	0	0	0	1e-06	5e-06	0	5e-06	0	0	0	0	0	0	3e-06	0	0	0	0	0	0	0	0	0	0	0	0	0	0	1e-06	0	0	2e-06	0
d__Bacteria; p__Actinobacteriota; c__Actinobacteria; o__Bifidobacteriales; f__Bifidobacteriaceae; g__Bifidobacterium; s__metagenome	0667dbc0cec01722bf9579d113d2af44|Bif_Bifidobacteriaceae	Species	1e-06	0	0	0	0	0	0	0	0	0	0	0	0.012575	0.018145	0.000116	0	0	0	0	0	1e-06	0.017286	0.00028	1.7e-05	0	0	0	2.2e-05	0	0	0	0	0	4e-06	2e-06	0	0	0	0	0	0	0	0	0	0	0	1e-06
d__Bacteria; p__Firmicutes; c__Bacilli; o__Erysipelotrichales; f__Erysipelotrichaceae; g__[Clostridium]_innocuum_group	0677115c03a973e89997ff9ba10fba56|Ery_Erysipelotrichaceae	Species	0	0	0	0	1e-06	0	0	0	0	0	0	0	0	0	0	0	0	0	1e-06	1e-06	0	0	0	0	0	0	0	0	0	0	0	0	0	1e-06	0	0	0	0	0	0	0	0	0	0	0	0	0
d__Bacteria; p__Firmicutes; c__Clostridia; o__Lachnospirales; f__Lachnospiraceae; g__Roseburia	06858f2ae1ca08dbfa31dd2f41f66d80|Lac_Lachnospiraceae	Species	0	0	0	0	0	2e-06	2e-06	0	0	0	0	0	4e-06	0	0	0	0	0	0	0	0	0	0	0	0	0	0	0	0	0	0	0	0	3e-06	2e-06	0	0	0	0	0	0	0	0	0	0	0.00088	0
d__Bacteria; p__Proteobacteria; c__Gammaproteobacteria; o__Enterobacterales; f__Enterobacteriaceae; g__Enterobacter; s__Citrobacter_europaeus	068bcfedeba05e85cce6c2c03b5e66be|Ent_Enterobacteriaceae	Species	1e-06	0	0	0	0	0	0	0	0	0	0	2e-06	0	0	0	0	2.1e-05	4.8e-05	0	0	0	0	0	0	1e-06	0	0	0	0	0	0	0	2e-06	0	0	0	4e-06	0	0	0	0	0	0	0	0	0	0
d__Bacteria; p__Actinobacteriota; c__Actinobacteria; o__Corynebacteriales; f__Corynebacteriaceae; g__Corynebacterium; s__bacterium_AIR-NUS-08	06915ad4f96fb649145388f5f1d9803a|Cor_Corynebacteriaceae	Species	0	0	0	0	0	0	0	0	0	0	0	0	0	0	0	0	0	0	0	0	0	0	0	0	0	0	0	0	0	0	0	0	0	0	0	0	0	0	0	0	0	0	0	0	0	0	0
d__Bacteria; p__Firmicutes; c__Clostridia; o__Christensenellales; f__Christensenellaceae; g__uncultured; s__uncultured_bacterium	0691c5789f120da94042c4934ef08d85|Chr_Christensenellaceae	Species	0	0	0	0	0	0	0	0	0	0	0	0	0	0	0	0	0	0	0	0	0	0	0	0	1e-06	4e-06	0	2e-06	0	0	0	0	0	0	0	0	0	0	0	0	0	0	0	0	0	0	0
d__Bacteria; p__Firmicutes; c__Clostridia; o__Oscillospirales; f__Butyricicoccaceae; g__Butyricicoccus	069219a1abc3b8633f339cf9755ed7a0|Osc_Butyricicoccaceae	Species	0	0	0	0	0	0	0	0	0	0	0	0	3e-06	5e-06	2.3e-05	0	0	0	0	0	0	0	0	0	0	0	0	0	0	0	0	0	0	0	0	0	0	0	0	0	0	0	0	0	0	0	0
d__Bacteria; p__Bacteroidota; c__Bacteroidia; o__Bacteroidales; f__Tannerellaceae; g__Parabacteroides; s__uncultured_bacterium	069f0afa3ce30ebce69a89260c908b83|Bac_Tannerellaceae	Species	0	0	0	0	0	0	0	6e-06	1.2e-05	1e-06	2e-06	0	0	2e-06	0	0	0	0	2.4e-05	0	1.1e-05	2e-06	0	0	0	0	1e-06	0	0	3e-06	0	1.3e-05	6e-06	0	0	5e-06	0	0	0	0	0	1e-06	0	0	0	0	0
d__Bacteria; p__Bacteroidota; c__Bacteroidia; o__Bacteroidales; f__Tannerellaceae; g__Parabacteroides	06a94d1c06d9f661168cfbae4782d0d1|Bac_Tannerellaceae	Species	0	0	0	0	0	0	1e-06	1e-06	2e-06	0	0	0	0	3e-06	0	0	0	0	7e-06	0	4e-06	3e-06	0	0	0	0	2e-06	1e-06	0	1e-06	1e-06	2e-06	2e-06	0	0	4e-06	0	0	0	0	0	0	0	0	0	0	0
d__Bacteria; p__Firmicutes; c__Clostridia; o__Oscillospirales; f__Oscillospiraceae; g__Intestinimonas; s__Intestinimonas_butyriciproducens	06c1e171b690b21cc80e7f2ad15426ab|Osc_Oscillospiraceae	Species	0	0	0	0	0	0	0	0	0	0	0	0	0	0	0	0	0	0	0	0	0	0	0	0	0	0	0	0	0	0	0	0	0	0	0	0	0	0	0	0	0	0	0	0	0	0	0
d__Bacteria; p__Firmicutes; c__Negativicutes; o__Veillonellales-Selenomonadales; f__Veillonellaceae; g__Dialister; s__Dialister_propionicifaciens	06c5ce0a2ec1c3f14d9d52ae706a30a0|Vei_Veillonellaceae	Species	0	0	0	0	0	2.1e-05	0	0	0	0	0	0	0	1e-06	0	1e-06	0	0	0	0	0	0	0	0	0	0	0	0	0	0	0	0	0	0	0	0	0	0	0	0	0	0	0	0	0	0	0
d__Bacteria; p__Firmicutes; c__Clostridia; o__Oscillospirales; f__Oscillospiraceae; g__UCG-002; s__uncultured_bacterium	06dbf3b08e84cdeff4acb7af266704ba|Osc_Oscillospiraceae	Species	0	0	0	0	0	0	0	0	0	0	0	0	0	0	0	0	0	0	0	0	0	0	0	0	0	0	0	0	0	0	0	0	0	0	0	0	0	0	0	0	0	0	0	0	0	0	0
d__Bacteria; p__Bacteroidota; c__Bacteroidia; o__Bacteroidales; f__Bacteroidaceae; g__Bacteroides	06dfb0812c15215b807a64a6e82fdca8|Bac_Bacteroidaceae	Species	0	0	0	0	0	0	0	0	0	0	0	0	0	0	0	0	0	0	0	0	0	6e-06	0	0	0	0	0	0	0	0	0	0	0	0	0	0	0	1e-06	0	0	0	0	0	0	0	6.8e-05	0.002923
d__Bacteria; p__Actinobacteriota; c__Coriobacteriia; o__Coriobacteriales; f__Atopobiaceae; g__Coriobacteriaceae_UCG-002; s__uncultured_bacterium	06f4153d85400088242aa7f3a4fbb3b2|Cor_Atopobiaceae	Species	0	0	0	0	0	0	0	0	0	0	0	0	0	0	0	0	0	0	0	0	0	0	0	0	0	0	0	0	0	0	0	0	0	0	0	0	0	0	0	0	0	0	0	0	0	0	0
d__Bacteria; p__Bacteroidota; c__Bacteroidia; o__Bacteroidales; f__Tannerellaceae; g__Parabacteroides; s__uncultured_Parabacteroides	06f5c5eeea71c847f0b00db379da5d77|Bac_Tannerellaceae	Species	0	0	0	0	0	0	0	0	1e-06	1e-06	0	0	0	0	0	0	0	0	1e-06	0	0	0	0	0	0	0	0	0	0	0	0	0	1e-06	0	0	0	0	0	0	0	0	0	0	0	0	6e-06	9e-06
d__Bacteria; p__Firmicutes; c__Clostridia; o__Lachnospirales; f__Lachnospiraceae	071966ab23739880d458d889124d75ed|Lac_Lachnospiraceae	Species	0	0	0	0	0	0	0	0	0	0	0	0	0	3e-06	0	0	0	0	0	0	0	0	0	0	0	0	0	0	0	0	0	0	0	0	0	0	0	0	0	0	0	0	0	0	0	0	0
d__Bacteria; p__Firmicutes; c__Clostridia; o__Lachnospirales; f__Lachnospiraceae; g__[Ruminococcus]_torques_group	0742c5096284a890cc601335efe51829|Lac_Lachnospiraceae	Species	9e-04	0	0	0	0	0	0	0	0	0	0	0	0	1e-06	0.000141	0	0	0	0	0	0	0	0	0	0	0	0	0	0	0	0	0	0	0	0	0	0	0	0	0	0	0	0	0	0	0	0
d__Bacteria; p__Firmicutes; c__Bacilli; o__Erysipelotrichales; f__Erysipelotrichaceae; g__Turicibacter; s__uncultured_bacterium	074361427393073e5ab95a22482023c4|Ery_Erysipelotrichaceae	Species	0	0	0	0	0	0	0	0	0	0	0	1e-06	0	2e-06	0	0	0	0	3e-06	0	0	0	0	0	0	0	0	0	0	0	0	0	0	0	0	0	0	0	0	0	1e-06	0	0	0	0	3e-06	0
d__Bacteria; p__Firmicutes; c__Clostridia; o__Lachnospirales; f__Lachnospiraceae	074d222783561ae5cad29dfb0f8ef33f|Lac_Lachnospiraceae	Species	0	0	0	2e-06	0	0	0	0	0	0	0	0	0	1.1e-05	1e-06	0	0	0	0	0	0	0	0	0	0	0	0	0	0	0	0	0	0	0	0	0	0	0	0	0	0	0	0	0	0	0	0
d__Bacteria; p__Firmicutes; c__Clostridia; o__Lachnospirales; f__Lachnospiraceae	074f9135003041feb89bbbda04816eda|Lac_Lachnospiraceae	Species	0	0	0	0	0	0	0	0	0	0	0	0	0	0	0	0	0	0	0	0	0	0	0	0	0	0	0	0	0	0	0	0	0	0	0	0	0	0	0	0	1e-06	0	0	0	0	0	0
d__Bacteria; p__Firmicutes; c__Clostridia	079b19ac670aa303a01b3e760b7821b6|NA_NA	Species	1e-06	0	0	0	0	0	0	0	0	0	0	0	0	1e-06	6e-06	0	0	0	2e-06	2.4e-05	0	1e-06	0	0	0	2e-06	2e-06	0	0	8e-06	0	0	0	0	0	0	0	0	0	0	0	2e-06	0	0	0	3e-06	0
d__Bacteria; p__Firmicutes; c__Bacilli; o__Lactobacillales; f__Streptococcaceae; g__Streptococcus; s__Streptococcus_mutans	07a548267791f66df6cb8365c1072e59|Lac_Streptococcaceae	Species	0	0	0	0	0	0	0	0	0	0	0	0	0	1e-06	0	0	0	0	0	0	0	0	0	0	4e-06	0	0	0	0	0	0	0	0	1e-06	0	0	0	0	0	0	0	0	0	0	0	0	0
d__Bacteria; p__Firmicutes; c__Clostridia; o__Lachnospirales; f__Lachnospiraceae; g__Lachnospiraceae_NK4A136_group; s__uncultured_bacterium	07accace94517a84e2d1db50948927e5|Lac_Lachnospiraceae	Species	0	0	0	5.1e-05	0	0	3e-06	0	0	0	0	0	4e-06	8e-06	5e-06	3.2e-05	0	0	7e-06	0	0	3e-05	0	0	1e-06	0	0	4e-06	0	3e-06	0	0	0	2e-06	0	0	3.1e-05	0	0	0	0	0	0	0	0	3e-06	0
d__Bacteria; p__Firmicutes; c__Clostridia; o__Lachnospirales; f__Lachnospiraceae	07cdbe94b1d10dfb0e274286a83c32f2|Lac_Lachnospiraceae	Species	0	0	0	0	0	0	2.9e-05	0	0	0	0	0	0	0	0	2e-06	0	0	0	0	0	0	0	0	0	0	0	0	0	0	0	0	0	1e-06	0	0	0	0	0	0	0	0	0	0	0	0	0
d__Bacteria; p__Firmicutes; c__Clostridia; o__Oscillospirales; f__Ruminococcaceae; g__Faecalibacterium	07d0bdfb105bdbd5af2851e37230b1e5|Osc_Ruminococcaceae	Species	0	0	0	0	0	0	0	0	0	0	0	0	2e-06	0	0	1e-06	0	0	0	0	0	1.2e-05	0	0	0	0	1e-06	0	0	0	0	0	0	0	5.4e-05	0	0	0	0	0	0	0	0	0	0	1.9e-05	0
d__Bacteria; p__Firmicutes; c__Negativicutes; o__Veillonellales-Selenomonadales; f__Veillonellaceae; g__Megasphaera; s__Megasphaera_micronuciformis	07dfde57a42e2d7a8bf96e44aa82d165|Vei_Veillonellaceae	Species	0	0	0	0	0	0	0	0	0	0	0	0	0	0	0	0	0	0.002427	0	0	0	0	0	0	0	0	0	0	0	0	0	0	0	1e-06	1.9e-05	3e-06	0	0	0	0	0	0	0	0	0	3e-06	0
d__Bacteria; p__Bacteroidota; c__Bacteroidia; o__Bacteroidales; f__Tannerellaceae; g__Parabacteroides; s__uncultured_Parabacteroides	07ed923f83ed97e4cd5785a2a83ad639|Bac_Tannerellaceae	Species	0	2e-06	1e-06	2e-06	1e-06	0	0	1e-06	0	2e-06	0	0	0	1e-06	1e-06	0	0	0	2e-06	0	1e-06	0	0	0	0	0	0	0	0	0	0	0	0	0	0	0	0	0	0	0	0	0	0	0	0	3e-06	1.1e-05
d__Bacteria; p__Proteobacteria; c__Gammaproteobacteria; o__Enterobacterales; f__Enterobacteriaceae; g__Enterobacter; s__Citrobacter_europaeus	07fb77cc41e1be848e2601af82704813|Ent_Enterobacteriaceae	Species	0	0	0	0	0	0	0	0	0	0	1e-06	0	0	0	0	0	1e-06	0	0	0	0	0	0	0	0	0	0	0	0	0	0	0	0	0	0	1e-06	0	2e-06	2e-06	0	0	0	0	1e-06	0	0	0
d__Bacteria; p__Firmicutes; c__Bacilli; o__Lactobacillales; f__Lactobacillaceae; g__Lactobacillus	082d1e802ef7011abbcc228793bca9f8|Lac_Lactobacillaceae	Species	0	0	0	0	0	0	0	0	0	0	0	0	0	0	0	0	0	0	0	0	0	0	0	0	0	0	0	0	0	0	0	0	0	0	0	0	0	0	0	0	0	0	0	0	0	0	0
d__Bacteria; p__Firmicutes; c__Clostridia; o__Oscillospirales; f__Oscillospiraceae	0830eca545aae5d405be6f254e3c1618|Osc_Oscillospiraceae	Species	0	0	0	0	0	0	0	0	0	0	0	0	0	0	0	0	0	0	0	0	0	0	0	0	0	3e-06	1e-06	3e-06	0	0	0	0	0	0	0	0	0	0	0	0	0	0	0	0	0	0	0
d__Bacteria; p__Bacteroidota; c__Bacteroidia; o__Bacteroidales; f__Bacteroidaceae; g__Bacteroides; s__uncultured_bacterium	0843a305de1df5ae4c1f69b44dfb9ff0|Bac_Bacteroidaceae	Species	0	1e-06	0	0	1.1e-05	0	2e-06	1e-06	0	0	0	3e-06	1e-06	0	2e-05	0	1e-06	0	1e-06	0	0	2e-06	0	0	1e-06	1e-06	3e-06	0	0	0	0	2.9e-05	0	0	0	0	0	0	0	1.1e-05	2.8e-05	8e-06	0	0	0	0	0
d__Bacteria; p__Firmicutes; c__Clostridia; o__Peptostreptococcales-Tissierellales; f__Peptostreptococcaceae; g__Romboutsia	087a35f6534ac289bfd47db162e5ca11|Pep_Peptostreptococcaceae	Species	0	0	0	0	0	0	0	0	0	0	0	0	0	0	0	0	0	0	0	0	0	0	0	0	0	0	0	0	0	0	0	0	0	0	0	0	0	0	0	0	0	0	0	0	0	0	0
d__Bacteria; p__Firmicutes; c__Clostridia; o__Lachnospirales; f__Lachnospiraceae	087d17c09b29f038482b5f91ac4882db|Lac_Lachnospiraceae	Species	0.000337	4.3e-05	0	0.000398	2e-06	0	1.9e-05	0	0	0	0	1e-06	2.4e-05	5.7e-05	3.1e-05	0.000531	0	0	0.000149	0.000451	0	0.002821	1e-06	0	0.000445	0.001934	1.2e-05	0.001285	2.1e-05	0.000298	1.2e-05	0	0	0	0	0	0.001035	2e-06	1e-06	0.00012	0	1e-06	2e-06	0	0	0.000125	0
d__Bacteria; p__Firmicutes; c__Clostridia; o__Lachnospirales; f__Lachnospiraceae; g__Lachnospiraceae_UCG-010; s__uncultured_organism	0887a3fcc6f837363077da5be6dcc46f|Lac_Lachnospiraceae	Species	0	0	0	0	0	0	0	0	0	0	0	0	0	0	0	0	0	0	0	0	0	0	0	0	0	0	0	0	0	0	0	0	0	0	0	0	0	0	0	0	0	0	0	0	0	0	0
d__Bacteria; p__Actinobacteriota; c__Actinobacteria; o__Bifidobacteriales; f__Bifidobacteriaceae; g__Scardovia	088e397ebde70bcda119fcd482e4a55a|Bif_Bifidobacteriaceae	Species	0	0	0	0	0	0	0	0	0	0	0	0	0	0	0	0	0	0	0	0	0	0	0	0	0	0	0	0	0	0	0	0	0	0	0	0	0	0	0	0	0	0	0	0	0	0	0
d__Bacteria; p__Firmicutes; c__Clostridia; o__Oscillospirales; f__Ruminococcaceae; g__Incertae_Sedis; s__uncultured_organism	08941f0c8a530dcc067b4d2358e1b8ec|Osc_Ruminococcaceae	Species	0	0	0	0	1e-06	0	0	0	0	0	0	0	0	0	0	0	0	0	0	0	0	0	0	0	0	0	1e-06	0	0	2e-06	0	0	0	1e-06	0	0	3e-06	0	0	0	7e-06	3e-06	0	0	0	0	0
d__Bacteria; p__Firmicutes; c__Clostridia; o__Peptostreptococcales-Tissierellales; f__Anaerovoracaceae	0896de59cc5493daddefb15c069361a8|Pep_Anaerovoracaceae	Species	0	0	0	0	0	0	0	0	0	2e-06	0	0	1.3e-05	4.6e-05	0	0	0	0	2e-06	1.1e-05	1e-06	2e-06	0	0	0	0	0	0	0	0	0	0	0	0.000181	0	0	0	0	0	0	0	0	0	0	0	0	0
d__Bacteria; p__Firmicutes; c__Clostridia; o__Oscillospirales; f__[Eubacterium]_coprostanoligenes_group; g__[Eubacterium]_coprostanoligenes_group; s__uncultured_bacterium	08dda33ce053fbd31a3f2d67f7ac7fcf|Osc_[Eubacterium]_coprostanoligenes_group	Species	0	0	0	0	0	0	0	0	0	0	0	0	0	0	0	0	0	0	0	0	0	0	0	0	0	0	0	0	0	0	0	0	0	0	4.9e-05	0	0	0	0	0	0	0	0	0	0	0	0
d__Bacteria; p__Proteobacteria; c__Gammaproteobacteria; o__Enterobacterales; f__Enterobacteriaceae; g__Enterobacter; s__Citrobacter_europaeus	08fa4990825b41f5df62d4538b26dd78|Ent_Enterobacteriaceae	Species	0	0	0	0	0	0	0	0	0	0	0	0	0	0	0	0	0	0	0	0	0	0	0	0	0	0	0	0	0	0	0	0	0	0	0	0	0	0	0	0	0	0	0	0	0	0	0
d__Bacteria; p__Firmicutes; c__Clostridia; o__Oscillospirales; f__Ruminococcaceae; g__DTU089; s__uncultured_bacterium	0919c3941855fa7a3956bed0d101c81d|Osc_Ruminococcaceae	Species	0	0	0	0	0	0	0	0	0	0	0	0	0	0	0	0	0	0	0	0	0	0	0	0	0	3e-06	0.000424	0	0	0	0	0	0	0	0	0	0	0	0	0	0	0	0	0	0	0	0
d__Bacteria; p__Bacteroidota; c__Bacteroidia; o__Bacteroidales; f__Bacteroidaceae; g__Bacteroides	0933d1e11e308690eeea039c840355d2|Bac_Bacteroidaceae	Species	0	0	0	0	0	0	0	0	0	0	0	0	0	0	0	0	0	0	0	0	0	0	0	0	0	0	0	0	0	0	0	0	0	0	0	1e-06	0	0	0	0	0	0	0	0	0	0	0
d__Bacteria; p__Bacteroidota; c__Bacteroidia; o__Flavobacteriales; f__Flavobacteriaceae; g__uncultured; s__gut_metagenome	095a032456602f733fe010e3d80fcc5a|Fla_Flavobacteriaceae	Species	0	0	0	0	0	0	0	0	0	0	0	0	0	0	0	0	0	0	0	0	0	0	0	0	0	0	0	0	0	0	0	0	0	0	0	0	0	0	0	0	0	0	0	0	0	0	0
d__Bacteria; p__Actinobacteriota; c__Coriobacteriia; o__Coriobacteriales; f__Atopobiaceae	095a8940177000f0ce743572e7be8d1e|Cor_Atopobiaceae	Species	0	0	0	0	0	0	0	0	0	0	0	0	0	0	0	0	0	0	0	0	0	0	0	0	0	0	0	0	0	0	0	0	0	0	0	0	0	0	0	0	0	0	0	0	0	0	0
d__Bacteria; p__Firmicutes; c__Clostridia; o__Oscillospirales; f__Butyricicoccaceae; g__UCG-008; s__uncultured_Ruminococcaceae	0961849dde74654bdcd3b1d6af8839cf|Osc_Butyricicoccaceae	Species	0	0	0	0	0	0	0	0	0	0	0	0	0	0	0	0	0	0	0	0	0	0	0	0	0	0	0	0	0	0	0	4.1e-05	5.4e-05	0	0	0	0	0	0	0	0	0	0	0	0	0	0
d__Bacteria; p__Firmicutes; c__Clostridia; o__Lachnospirales; f__Lachnospiraceae; g__Coprococcus; s__Coprococcus_comes	09646ec75960804660ad1ee1c61be97c|Lac_Lachnospiraceae	Species	0	0	0	0	0	1e-06	0	0	0	0	0	0	3e-06	0	0	0	0	0	0	0	0	0	0	0	0	0	0	0	0	0	0	0	0	1.1e-05	0	0	0	0	0	0	0	0	0	0	0	0	0
d__Bacteria; p__Firmicutes; c__Clostridia; o__Oscillospirales; f__Ruminococcaceae; g__UBA1819; s__uncultured_organism	097904ea3455a4effa856388e579bb68|Osc_Ruminococcaceae	Species	1.1e-05	1e-06	0	0	0	0	3e-06	0	0	0	0	0	3e-06	5e-06	2e-06	1e-06	0	0	1e-06	2.8e-05	0	3e-06	0	0	3e-06	2.2e-05	1e-05	0	0	5.3e-05	4e-06	9e-06	5e-06	0	0	0	0	1e-06	4e-06	7e-06	5.1e-05	1.9e-05	0	0	0	2e-06	2e-06
d__Bacteria; p__Bacteroidota; c__Bacteroidia; o__Bacteroidales; f__Bacteroidaceae; g__Bacteroides	09b889cdff66426aeaea7028fa51af25|Bac_Bacteroidaceae	Species	3e-06	1.2e-05	0	0	0	1e-06	9e-06	0	0	0	0	0	1e-06	0	0	0	0	3.2e-05	1.1e-05	5e-06	2e-05	1e-06	0	1e-06	0	0	0	0	0	1e-06	0	1e-05	0.000101	0	0	0	0	0	0	0	0	0	2.8e-05	0	7e-06	0	0
d__Bacteria; p__Bacteroidota; c__Bacteroidia; o__Bacteroidales; f__Bacteroidaceae; g__Bacteroides; s__uncultured_bacterium	09be5036c27c872443958e36b3f8c028|Bac_Bacteroidaceae	Species	0	0	0	0	0	0	1e-06	0	0	0	0	0	0	0	0	0	0	0	0	0	2e-06	0	0	0	0	0	0	0	0	0	0	1e-06	0	0	0	0	0	0	0	0	0	0	0	0	0	0	0
d__Bacteria; p__Proteobacteria; c__Gammaproteobacteria; o__Burkholderiales; f__Sutterellaceae; g__Parasutterella; s__Parasutterella_secunda	09bf101e3dcd323d67ce0401db11d82a|Bur_Sutterellaceae	Species	0	0	0	0	0	0	2e-06	0	2.1e-05	0	0	0	0	0	0	0	0	0	0	0	0	0	0	0	0	0	0	0	0	0	0	0	0	0	0	0	0	0	0	0	0	0	0	0	0	0	0
d__Bacteria; p__Bacteroidota; c__Bacteroidia; o__Bacteroidales; f__Rikenellaceae; g__Alistipes; s__uncultured_bacterium	09d4073c6acd2b306f0486306122326f|Bac_Rikenellaceae	Species	0	0	0	0	2e-06	0	3e-06	0	0	0	0	1e-06	0	0	0	1e-06	0	3e-06	0	3e-06	2e-06	1e-06	0	0	1.2e-05	0	2e-06	1e-06	0	0	0	0	0	0	0	0	0	0	0	1e-05	1e-05	5e-06	0	0	0	0	0
d__Bacteria; p__Firmicutes; c__Clostridia; o__Christensenellales; f__Christensenellaceae	09db76eb6c632be976065e04dcca8252|Chr_Christensenellaceae	Species	0	0	0	0	0	0	0	0	0	0	0	0	0	0	0	0	0	0	0	0	0	0	0	0	0	0	0	0	0	0	0	0	0	0	0	0	0	0	0	0	0	0	0	0	0	0	0
d__Bacteria; p__Proteobacteria; c__Alphaproteobacteria; o__Rhizobiales; f__Rhizobiaceae	09ec69955b24400886ec5babf5d15586|Rhi_Rhizobiaceae	Species	0	0	0	0	0	0	0	0	0	0	0	0	0	0	0	0	0	0	0	0	0	0	0	0	0	0	0	0	0	0	0	0	0	0	2e-06	0	0	0	0	0	0	0	0	0	0	0	0
d__Bacteria; p__Bacteroidota; c__Bacteroidia; o__Bacteroidales	09eef940d89bac233cc3020c6ae62a04|Bac_NA	Species	0	0	0	0	0	0	0	0	0	0	0	0	0	0	0	0	0	0	0	0	0	0	0	0	0	0	0	0	0	0	0	0	0	0	0	0	0	0	0	0	0	0	0	0	0	0	0
d__Bacteria; p__Firmicutes; c__Clostridia; o__Lachnospirales; f__Lachnospiraceae; g__[Ruminococcus]_torques_group	0a1fce12c00fa9436fb962e1034a5e1b|Lac_Lachnospiraceae	Species	0	0	0	0	0	0	0	0	0	0	0	0	0	0	0	0	0	0	0	0	0	0	0	0	0	0	0	0	0	2e-06	0	0	0	0	0	0	0	0	0	0	0	0	0	0	0	0	0
d__Bacteria; p__Firmicutes; c__Clostridia; o__Oscillospirales; f__Oscillospiraceae; g__UCG-002	0a20c205035ec55296d75fac7445141b|Osc_Oscillospiraceae	Species	0	0	0	0	0	0	3e-06	0	0	0	0	0	0	0	0	0	0	0	0	0	0	0	0	0	1e-06	0	3e-06	9e-06	0	0	0	0	0	1e-06	0	0	0	0	0	0	0	0	0	0	0	0	0
d__Bacteria; p__Bacteroidota; c__Bacteroidia; o__Bacteroidales	0a273a7013b3a83421da98d0812c44f4|Bac_NA	Species	0	0	0	0	0	0	0	0	0	0	0	0	0	0	0	0	0	0	0	0	0	0	0	0	0	0	0	0	0	0	0	0	0	0	0	0	0	0	0	0	0	0	0	0	0	0	0
d__Bacteria; p__Firmicutes; c__Clostridia; o__Lachnospirales; f__Lachnospiraceae	0a279b8307dac2e6a2b6068ef0fbe329|Lac_Lachnospiraceae	Species	0	0	0	0	0	0	0	0	0	0	0	0	0	0	0	0	0	0	0	0	0	0	0	0	0	0	0	0	0	0	0	0	0	0	0	0	0	0	0	0	0	0	0	0	0	0	0
d__Bacteria; p__Bacteroidota; c__Bacteroidia; o__Bacteroidales; f__Bacteroidaceae; g__Bacteroides; s__Bacteroides_sartorii	0a2f81a04e8cfe7f9829861be660f8ba|Bac_Bacteroidaceae	Species	0	0	0	0	0	0	0	0	0	0	0	0	0	0	0	0	0	0	0	0	0	0	0	0	0	0	0	0	0	0	0	0	0	0	0	0	0	0	0	0	0	0	0	0	0	0	0
d__Bacteria; p__Firmicutes; c__Clostridia; o__Lachnospirales; f__Lachnospiraceae	0a422c20c96ceb63785efbb4176db1b7|Lac_Lachnospiraceae	Species	0	0	0	0	0	0	0	0	0	0	0	0	0	0	0	0	0	0	0	0	0	1e-06	0	0	1.6e-05	0	0	0	0	0	0	0	0	0	0	0	0	0	0	0	0	0	0	0	0	0	0
d__Bacteria; p__Firmicutes; c__Clostridia; o__Oscillospirales; f__Oscillospiraceae	0a4f97387fab811659ae4e6e864d5e0f|Osc_Oscillospiraceae	Species	0	0	0	0	0	0	0	0	0	0	0	0	0	0	0	0	0	0	0	0	0	0	0	0	0	0	0	0	0	0	0	0	0	0	0	0	0	0	0	0	0	0	0	0	0	0	0
d__Bacteria; p__Proteobacteria; c__Gammaproteobacteria; o__Enterobacterales; f__Enterobacteriaceae; g__Enterobacter; s__Citrobacter_europaeus	0a5e7b300c26d1dd0d9694fcdc61897f|Ent_Enterobacteriaceae	Species	0	0	0	0	0	0	0	0	0	0	0	7e-06	0	0	0	0	3e-05	4e-06	0	0	0	0	0	0	0	0	0	0	0	0	0	0	1.1e-05	0	0	0	7.6e-05	0	0	0	0	0	0	0	0	0	0
d__Bacteria; p__Firmicutes; c__Clostridia; o__Oscillospirales; f__Oscillospiraceae; g__uncultured; s__uncultured_bacterium	0a69cda787c177a71efdb52ff6bb73e2|Osc_Oscillospiraceae	Species	0	0	0	0	1e-06	1e-06	0	0	0	4e-06	0	1e-06	0.000107	0.000349	0	0	0	0	0	0	0	0	0	0	0	0	0	0.000198	1e-06	0.000132	0	0	0	0.001207	0	0	0	0	0	0	0	0	0	0	0	9.6e-05	0
d__Bacteria; p__Firmicutes; c__Clostridia; o__Oscillospirales; f__Ruminococcaceae; g__Ruminococcus; s__human_gut	0a96caaf7b0cb816477e17914ea223e6|Osc_Ruminococcaceae	Species	0	0	0	0	0	0	0	0	0	0	0	0	0	0	0	0	0	0	0	0	0	1e-06	0	0	0	0	0	0	0	0	0	0	0	0	0	0	0	0	0	0	0	0	0	0	0	0	0
d__Bacteria; p__Firmicutes; c__Clostridia; o__Oscillospirales; f__Ruminococcaceae; g__CAG-352; s__uncultured_bacterium	0abcb607c3960e5d68bd4252c9bf4b55|Osc_Ruminococcaceae	Species	0	0	0	0	0	0	0	0	0	0	0	0	0	0	0	8.4e-05	0	0	0	0	0	0	0	0	0.000236	0	1e-06	0.000154	0	0	0	0	0	0	9e-06	0	0	0	0	0	0	0	0	0	0	0	0
d__Bacteria; p__Firmicutes; c__Bacilli; o__Lactobacillales; f__Streptococcaceae; g__Streptococcus	0ae9184c360e058c51140cc0fc8f0b83|Lac_Streptococcaceae	Species	0	0	0	0	0	0	0	0	0	0	0	0	0	0	0	0	0	0	0	0	0	0	0	0	0	0	0	0	0	0	0	0	0	0	0	0	0	0	0	0	0	0	0	0	0	0	0
d__Bacteria; p__Firmicutes; c__Clostridia; o__Lachnospirales; f__Lachnospiraceae; g__Lachnoclostridium	0b1df5ee7c03230ba2b9161821bcae3a|Lac_Lachnospiraceae	Species	1e-06	2e-06	0	0	0	0	0	0	0	0	0	0	2e-06	0	2.5e-05	0	0	0	7e-06	0	0	1e-06	0	0	0	1e-06	0	6e-06	0	6e-06	0	0	0	4e-06	0	0	0	0	0	0	0	0	0	0	0	4e-06	0
d__Bacteria; p__Firmicutes; c__Negativicutes; o__Acidaminococcales; f__Acidaminococcaceae; g__Phascolarctobacterium; s__Ruminococcus_sp.	0b2456f2240eb9f62d2e83d5e3854de7|Aci_Acidaminococcaceae	Species	0	0	0	1e-06	0	0	0	0	1e-06	0	0	0	0	0	2e-06	0	0	0	0	0	0	0	0	0	0	0	1e-06	0	0	0	0	3e-06	0	0	0	0	0	0	0	1.2e-05	2e-06	1e-06	0	0	0	0	0
d__Bacteria; p__Bacteroidota; c__Bacteroidia; o__Bacteroidales; f__Tannerellaceae; g__Parabacteroides	0b25c0b53ea02577c4bc55676127992e|Bac_Tannerellaceae	Species	2.8e-05	0	0	0	0	0	6e-06	4e-06	2e-06	3e-06	1.9e-05	0	0	0	0	0	2e-06	2e-06	2e-06	1e-06	1e-06	2e-06	0	0	0	0	0	0	3.4e-05	2.6e-05	1e-06	3e-06	4e-06	0	0	1.8e-05	0	0	0	0	0	0	0	0	0	0	0
d__Bacteria; p__Firmicutes; c__Clostridia; o__Clostridia_vadinBB60_group; f__Clostridia_vadinBB60_group; g__Clostridia_vadinBB60_group; s__uncultured_Thermoanaerobacterales	0b2827b55bd7f1ed6ea4ed2b4977fca8|Clo_Clostridia_vadinBB60_group	Species	0	0	0	0	0	0	0	0	0	2e-06	0	0	0	0	0	0	0	0	0	0	0	0	0	0	0	0	0	1e-06	0	0	0	0	0	0	0	0	0	0	0	0	0	0	0	0	0	0	0
d__Bacteria; p__Firmicutes; c__Clostridia; o__Oscillospirales; f__Oscillospiraceae	0b5aa9fb29033961a3bd830b0b80dc10|Osc_Oscillospiraceae	Species	0	0	0	0	0	0	0	0	0	0	0	0	0	0	0	0	0	0	0	0	0	0	0	0	0	0	0	0	0	0	0	0	0	0	0	0	0	0	0	0	0	0	0	0	0	0	0
d__Bacteria; p__Firmicutes; c__Clostridia; o__Lachnospirales; f__Lachnospiraceae; g__Eisenbergiella	0b6151ac711939c1e449ff12f7d91c3f|Lac_Lachnospiraceae	Species	0	0	0	0	0	0	1.3e-05	0	0	0	0	0	0	0	6e-06	0	0	0	0	5e-06	0	0	0	0	3e-06	6.5e-05	5e-06	0	0	0	0	0	0	0	0	0	0	0	0	0	0	0	0	0	0	0	0
d__Bacteria; p__Firmicutes; c__Clostridia; o__Lachnospirales; f__Lachnospiraceae; g__Blautia	0b68ae711665d2c82ba86532f7676211|Lac_Lachnospiraceae	Species	0	0	0	0	0	0	0	0	0	0	0	0	0	0	0	0	0	0	1.1e-05	9.6e-05	0	0	0	0	2e-06	3.2e-05	9e-06	0	0	0	0	0	0	0	0	0	0	0	0	0	0	0	0	0	0	0	0
d__Bacteria; p__Actinobacteriota; c__Coriobacteriia; o__Coriobacteriales; f__Coriobacteriaceae; g__Enorma	0b6f56abbdbe8b5950616a3ed15f7f7e|Cor_Coriobacteriaceae	Species	0	0	0	0	0	0	0	0	0	0	0	0	0	0	0	0	0	0	0	0	0	0	0	0	0	0	0	0	0	0	0	0	0	0	0	0	0	0	0	0	0	0	0	0	0	0	0
d__Bacteria; p__Firmicutes; c__Negativicutes; o__Veillonellales-Selenomonadales; f__Veillonellaceae; g__Veillonella; s__unidentified	0b78b93261c9d3af269aecf70aa184d7|Vei_Veillonellaceae	Species	0	0	0	5e-06	0	0	0	0	0	0	0	0	0	0	0	2e-06	0	7e-05	0	0	0	1e-06	1e-06	1e-06	0	1e-06	0	0	0	0	0	0	0	0	0	0	0	0	0	0	0	0	0	0	0	6e-06	0
d__Bacteria; p__Firmicutes; c__Clostridia; o__Peptostreptococcales-Tissierellales; f__Peptostreptococcaceae; g__Intestinibacter; s__uncultured_bacterium	0b92417213ce2d7b90c1b28f1c0c8a8b|Pep_Peptostreptococcaceae	Species	0.000163	0	0	0	0	1e-06	0	0	0	0	0	0	0	0	0	1.7e-05	0	0	0	0	0	0.000131	0	0	1.6e-05	0.000257	0	7e-06	0	0	2.1e-05	0	0	1.5e-05	0	0	3.4e-05	0	0	0	0	0	0	0	0	1.6e-05	0
d__Bacteria; p__Bacteroidota; c__Bacteroidia; o__Bacteroidales; f__Bacteroidaceae; g__Bacteroides	0b9bc77e981e6ddf624b500e3a85b6cb|Bac_Bacteroidaceae	Species	0	0	0	1e-06	0	0	1.4e-05	0	0	0	0	0	0	0	0	0	0	0	0	3e-06	0	0	0	0	2.9e-05	2.3e-05	8.1e-05	0	0	0	0	0	0	0	0	0	0	0	0	0	0	0	0	0	0	0	0
d__Bacteria; p__Proteobacteria; c__Alphaproteobacteria; o__Rhizobiales; f__Beijerinckiaceae; g__Bosea	0b9c7a8b8b2d1ba824245f20028c2bb2|Rhi_Beijerinckiaceae	Species	0	0	0	0	0	0	0	0	0	0	0	0	0	0	0	0	0	0	0	0	0	0	0	0	0	0	0	0	0	0	0	0	0	0	1.1e-05	0	0	0	0	0	0	0	0	0	0	0	0
d__Bacteria; p__Firmicutes; c__Clostridia; o__Clostridiales; f__Clostridiaceae; g__Clostridium_sensu_stricto_1; s__Clostridium_paraputrificum	0bad1628acfeba730576e739f5122eb6|Clo_Clostridiaceae	Species	0	0	0	0	0	0	0	0	0	0	0	0	0	0	0	0	0	0	0	0	0	0	0	0	0	0	0	0	0	0	8e-06	0	0	0	0	0	3e-06	1.2e-05	0	0	0	0	0	0	0	0	0
d__Bacteria; p__Firmicutes; c__Clostridia	0bb1a8df2d7f030a25836ee21882ce9b|NA_NA	Species	0	0	0	0	0	0	0	0	0	0	0	0	0	0	0	0	0	0	0	0	0	0	0	0	0	0	0	0	0	0	0	0	0	0	0	0	0	0	0	0	0	0	0	0	0	0	0
d__Bacteria; p__Firmicutes; c__Bacilli; o__Erysipelotrichales; f__Erysipelatoclostridiaceae; g__Erysipelatoclostridium; s__Massiliomicrobiota_timonensis	0bb45eb3948472e0d29cf605b8f9f434|Ery_Erysipelatoclostridiaceae	Species	0	0	0	0	0	0	0	0	0	0	0	0	0	2e-06	1e-06	0	0	0	0	0	0	0	0	0	0	0	0	0	0	0	0	0	0	0	0	0	0	0	0	0	0	0	0	0	0	0	0
d__Bacteria; p__Firmicutes; c__Bacilli; o__Lactobacillales; f__Streptococcaceae; g__Streptococcus; s__Streptococcus_infantis	0bc881d3cebdd18c204517d19b50b828|Lac_Streptococcaceae	Species	0	0	0	1.8e-05	7e-06	1e-06	1e-06	1e-06	1e-06	2e-06	0.00027	3.1e-05	0	4e-06	0	0.000207	0	2e-06	3e-06	4e-06	1e-06	6e-06	5e-06	1e-05	1e-06	0	0	0.000165	3.7e-05	8.1e-05	0	0	0	0.000139	0.053353	1e-06	4e-06	0	0	0	0	1.6e-05	1e-06	0	0	4.9e-05	0
d__Bacteria; p__Firmicutes; c__Negativicutes; o__Acidaminococcales; f__Acidaminococcaceae; g__Phascolarctobacterium; s__uncultured_Veillonellaceae	0bca72ff1bcdfa20055618441e6c3961|Aci_Acidaminococcaceae	Species	9.8e-05	0.000178	9.3e-05	0	0	0	0	0	0	0	0	0	0	0	0	0	0	0	0	0	0	0	0	0	0	0	0	0	0	0	0	0	0	0	0	0	0	0	0	0	0	0	0	0	0	0	0
d__Bacteria; p__Bacteroidota; c__Bacteroidia; o__Bacteroidales; f__Bacteroidaceae; g__Bacteroides; s__Bacteroides_stercoris	0beed8d667131f9d0dedb6166ab91210|Bac_Bacteroidaceae	Species	0	0	0	0	0	0	0	0	0	0	0	0	0	0	0	0	0	0	0	0	0	0	0	0	0	0	0	0	0	0	0	0	0	0	0	5e-06	0	0	0	0	0	0	0	0	0	6e-06	0
d__Bacteria; p__Firmicutes; c__Clostridia; o__Oscillospirales; f__Oscillospiraceae	0bf300704444b04c186951d56456b0f6|Osc_Oscillospiraceae	Species	0	0	0	0	0	0	0	0	0	0	0	0	0	0	0	0	0	0	0	0	0	0	0	0	0	0	0	0	0	0	0	0	0	0	0	0	0	0	0	0	0	0	0	0	0	0	0
d__Bacteria; p__Bacteroidota; c__Bacteroidia; o__Bacteroidales; f__Bacteroidaceae; g__Bacteroides	0bf5d12580593da58527ee118137051c|Bac_Bacteroidaceae	Species	0	0	0	0	0	0	0	0	0	0	0	0	0	0	0	0	0	0	0	0	0	0	0	0	0	0	0	0	0	0	0	0	0	0	0	0	0	0	0	0	0	0	0	0	0	0	0
d__Bacteria; p__Bacteroidota; c__Bacteroidia; o__Bacteroidales; f__Bacteroidaceae; g__Bacteroides; s__unidentified	0bfad0ad8f8cb7256c0424fc0cab5b9c|Bac_Bacteroidaceae	Species	0	0	0	0	0	0	1.8e-05	0	0	0	0	0	1e-05	2e-06	0	0	0	0	0	0	0	0	0	0	0	0	0	0	0	0	0	0	0	0	0	0	0	0	0	0	0	0	0	0	0	0	0
d__Bacteria; p__Firmicutes; c__Clostridia; o__Lachnospirales; f__Lachnospiraceae	0c19ae8010e31448652b998abf491f85|Lac_Lachnospiraceae	Species	0	0	0	0	0	0	3e-06	0	0	0	0	0	0	0	0	0	0	0	0	0	0	0	0	0	0	0	0	0	0	0	0	0	0	0	0	0	0	0	0	0	0	0	0	0	0	0	0
d__Bacteria; p__Firmicutes; c__Clostridia; o__Lachnospirales; f__Lachnospiraceae	0c247775a10d186876167ccfb39bd084|Lac_Lachnospiraceae	Species	0	0	0	0	0	0	0	0	0	0	0	0	0	0	0	0	0	0	0	0	0	0	0	0	0	0	0	0	0	0	0	0	0	0	0	0	0	0	0	0	0	0	0	0	0	0	0
d__Bacteria; p__Verrucomicrobiota; c__Verrucomicrobiae; o__Verrucomicrobiales; f__Akkermansiaceae; g__Akkermansia	0c36fda2ff003ac792d8556bd7a4bef8|Ver_Akkermansiaceae	Species	6e-06	0	0	0	0	0	0	0	0	0	0	1.5e-05	0	0	0	1e-06	0	8.9e-05	0	0	0	0	0	0	0	0	0	0	0	0	0	0	0	0	0	0	0	0	0	0	0	0	0	0	0	0	0
d__Bacteria; p__Actinobacteriota; c__Actinobacteria; o__Bifidobacteriales; f__Bifidobacteriaceae; g__Bifidobacterium	0c4392b0672f8c1424471d1ca5292c29|Bif_Bifidobacteriaceae	Species	1e-06	0	0	0	0	0	0	0	0	0	0	0	1.9e-05	3.5e-05	0	0	0	0	0	0	0	6e-06	0	0	0	0	0	0	0	0	4.4e-05	0	0	0	0	0	0	0	0	0	0	0	0	0	0	1e-06	0
d__Bacteria; p__Bacteroidota; c__Bacteroidia; o__Bacteroidales; f__Bacteroidaceae; g__Bacteroides	0c90600dc88900fb1722d18ad48af535|Bac_Bacteroidaceae	Species	6e-06	0	0	0	0	0	0	0	0	0	4e-06	0	0	0	0	0	0	0	3e-06	1e-06	3e-06	1e-06	0	0	0	0	0	1e-06	0	0	0	4e-06	1.7e-05	0	0	0	0	0	0	0	0	0	0	0	0	0	0
d__Bacteria; p__Firmicutes; c__Bacilli; o__Lactobacillales; f__Streptococcaceae; g__Streptococcus; s__Streptococcus_porcorum	0c9201da04a103a9d0f67ad9237ace3d|Lac_Streptococcaceae	Species	0	0	0	0	0	0	0	0	0	0	0	0	0	0	0	0	0	0	0	0	0	0	0	0	0	0	0	0	0	0	0	0	0	0	0	0	0	0	0	0	0	0	0	0	0	0	0
d__Bacteria; p__Fusobacteriota; c__Fusobacteriia; o__Fusobacteriales; f__Fusobacteriaceae; g__Fusobacterium; s__Fusobacterium_mortiferum	0c927817675e51a227313e2f1d10586f|Fus_Fusobacteriaceae	Species	3e-06	3e-06	0	0	0	0	0.000442	0.001221	0.002428	0	2e-06	0	1e-06	0	0	0	2e-06	0	0	3e-06	0	0	0	4e-06	2e-06	2e-06	0	0	0	1e-06	0	0	0	0	0.000169	0	0	0	0	0	0	0	0	0	0	0	1e-06
d__Bacteria; p__Firmicutes; c__Negativicutes; o__Acidaminococcales; f__Acidaminococcaceae; g__Phascolarctobacterium; s__Ruminococcus_sp.	0cd559ecde9eafa774b8add8e5b1fcc6|Aci_Acidaminococcaceae	Species	0	0	0	0	0	0	0	0	0	0	0	0	0	0	0	0	0	0	0	0	0	0	0	0	0	0	0	0	0	0	0	0	0	0	0	0	0	0	0	1.1e-05	0	0	0	0	0	0	0
d__Bacteria; p__Bacteroidota; c__Bacteroidia; o__Bacteroidales; f__Bacteroidaceae; g__Bacteroides; s__Bacteroides_uniformis	0d005bb81ba4275c069d13b08f03211e|Bac_Bacteroidaceae	Species	0.000296	3.8e-05	8e-06	0.001141	0	2e-06	0.000316	6e-06	0	5.6e-05	0.000609	5e-06	0.000571	0.000344	0.000175	0.035244	0.000571	0.003545	0.001761	0.008946	0.012044	4.1e-05	1e-06	1e-06	0.000754	0.000593	0.00224	0.001618	1.7e-05	0.002976	0	3e-06	0	0.00011	0.00013	1e-06	0	1e-06	0	0	0	3e-06	0.008109	0.015098	0.005048	0.002663	1e-06
d__Bacteria; p__Bacteroidota; c__Bacteroidia; o__Bacteroidales; f__Prevotellaceae; g__Prevotella; s__Prevotella_stercorea	0d0f2cca26aa2c0459e9e9cce0433b11|Bac_Prevotellaceae	Species	0	0	0	0	0	0	0	0	0	0	0	0	0	0	0	0	0	0	0	0	0	0	0	0	0	0	1e-06	0	0	0	0	0	0	0	0	0	0	0	0	0	0	0	0	0	0	0	0
d__Bacteria; p__Firmicutes; c__Bacilli; o__Lactobacillales; f__Lactobacillaceae; g__Lactobacillus; s__Lactobacillus_acidophilus	0d7c524eddcf8f7a0153a57e5d79dce7|Lac_Lactobacillaceae	Species	0	0	0	0	0	0	0	0	0	0	0	0	0	0	0	0	0	0	0	0	0	0	0	0	0	0	0	0	0	0	0	0	0	0	0	0	0	0	0	0	0	0	0	0	0	0	0
d__Bacteria; p__Bacteroidota; c__Bacteroidia; o__Bacteroidales; f__Tannerellaceae; g__Parabacteroides	0d7d7761e294cac06538bc3002f2cc8f|Bac_Tannerellaceae	Species	0	0	0	0	0	0	0	0	0	0	0	0	0	0	0	0	0	0	0	0	0	0	0	0	0	0	0	0	0	0	0	1e-06	0	0	0	0	0	0	0	0	0	0	0	0	0	0	0
d__Bacteria; p__Firmicutes; c__Clostridia; o__Lachnospirales; f__Lachnospiraceae	0d85cb06c86fbcd720ef9d47f3ef54be|Lac_Lachnospiraceae	Species	0	0	0	0	0	0	2e-06	0	0	0	0	0	0	0	0	0	0	0	0	0	0	1e-06	0	0	0	1e-06	0	0	0	0	0	0	0	0	0	0	0	0	0	0	0	0	0	0	0	0	0
d__Bacteria; p__Firmicutes; c__Clostridia; o__Lachnospirales; f__Defluviitaleaceae; g__Defluviitaleaceae_UCG-011; s__uncultured_bacterium	0daa8c201ed8e9cc750580985b8f1f36|Lac_Defluviitaleaceae	Species	0	0	0	0	0	0	0	0	0	0	0	0	0	0	0	0	0	0	0	0	0	0	0	0	0	0	0	0	0	0	0	0	0	0	0	0	0	0	0	0	0	0	0	0	0	0	0
d__Bacteria; p__Firmicutes; c__Clostridia; o__Oscillospirales; f__Ruminococcaceae; g__Incertae_Sedis	0dbdefc94bf4d6ad65b68b91b246b56f|Osc_Ruminococcaceae	Species	0	0	0	0	0	0	0	0	0	0	0	0	0	0	0	0	0	0	0	0	0	0	0	0	0	0	0	0	0	0	0	0	0	0	0	0	0	0	0	0	0	0	0	0	0	0	0
d__Bacteria; p__Bacteroidota; c__Bacteroidia; o__Bacteroidales; f__Prevotellaceae; g__Prevotella; s__Prevotella_melaninogenica	0e0037e5ad48b00671ee294b37d30705|Bac_Prevotellaceae	Species	0	1e-06	0	1e-06	2e-06	0	0	0	0	0	1e-06	2e-06	3e-06	0	0	2e-06	0	0	0	0	0	1e-06	0	1e-06	0	0	0	9e-06	1e-06	0	0	0	0	0	0	0	0	0	0	0	0	0	2e-06	0	0	0	0
d__Bacteria; p__Firmicutes; c__Bacilli; o__Lactobacillales; f__Leuconostocaceae; g__Weissella; s__Weissella_viridescens	0e0c43cbf57952c713da8e6f63df07f4|Lac_Leuconostocaceae	Species	0	0	0	0	0	0	0	0	0	0	0	0	0	0	0	0	0	0	0	0	0	0	0	0	1.7e-05	0	0	2e-06	0	0	0	0	0	0	0	0	0	0	0	0	0	0	0	0	0	0	0
d__Bacteria; p__Firmicutes; c__Clostridia; o__Clostridia_UCG-014; f__Clostridia_UCG-014; g__Clostridia_UCG-014; s__uncultured_bacterium	0e100077f9698f13239caa64c5ae1907|Clo_Clostridia_UCG-014	Species	0	0	0	0	0	0	0	0	0	2e-06	0	0	0	0	1e-06	0	0	0	0	0	0	0	0	0	0	0	0	0	0	0	0	0	0	0	0	0	0	0	0	0	0	0	0	0	0	0	0
d__Bacteria; p__Firmicutes; c__Clostridia; o__Lachnospirales; f__Lachnospiraceae	0e1304c5cbab9a0d123aeb0dccc93a1e|Lac_Lachnospiraceae	Species	0	0	0	0	0	0	0	0	0	0	0	0	8e-06	8e-06	0	0	0	0	0	0	0	0	0	0	1e-06	0	0	1e-06	0	0	0	0	0	6.4e-05	0	0	0	0	0	0	0	0	0	0	0	3e-06	0
d__Bacteria; p__Bacteroidota; c__Bacteroidia; o__Bacteroidales; f__Bacteroidaceae; g__Bacteroides; s__unidentified	0e219075ea0ef412b544378f5d05343d|Bac_Bacteroidaceae	Species	5e-06	0	0	0	2e-06	1e-06	6e-05	0	2e-06	6e-06	4.4e-05	2e-05	3e-06	0	3e-06	0	0	1e-06	5.8e-05	9e-06	0.000138	0	0	0	0	0	1e-06	1.8e-05	2e-06	2.5e-05	1e-06	0	0	0	0	0	0	0	0	0	1e-06	1e-06	1.3e-05	2e-06	1.1e-05	9e-06	0
d__Bacteria; p__Firmicutes; c__Clostridia; o__Lachnospirales; f__Lachnospiraceae	0e56691402439fdb6867cce18f162e9a|Lac_Lachnospiraceae	Species	0	0	0	0	0	0	0	0	0	0	0	0	0	0	0	0	0	0	0	0	0	0	0	0	0	0	0	0	0	0	0	0	0	0	0	0	0	0	0	0	0	0	0	0	0	0	0
d__Bacteria; p__Firmicutes; c__Bacilli; o__Erysipelotrichales; f__Erysipelatoclostridiaceae; g__Catenibacterium; s__uncultured_bacterium	0e72d4aae559ff26c4a18ad3455155c5|Ery_Erysipelatoclostridiaceae	Species	0	0	0	0	0	0	0	0	0	0	0	0	0	0	0	0	0	0	0	0	0	0	0	0	0	0	0	0	0	0	0	0	0	0	0	0	0	0	0	0	0	0	0	0	0	0	0
d__Bacteria; p__Firmicutes; c__Clostridia; o__Lachnospirales; f__Lachnospiraceae	0e9537b3a6e519245712a531d6b0e4a3|Lac_Lachnospiraceae	Species	1e-06	1e-06	0	0	0	0	0	0	0	0	0	0	2.9e-05	1.8e-05	3e-06	0	0	0	3e-06	0	0	1e-06	0	0	1e-06	0	1e-06	2e-06	0	0	0	0	0	0	0	0	0	2e-06	0	0	0	0	0	0	0	2e-06	0
d__Bacteria; p__Firmicutes; c__Bacilli; o__Lactobacillales; f__Lactobacillaceae; g__Lactobacillus; s__Lactobacillus_gasseri	0e97c8c2f35222609e1a0bf9657fb0fc|Lac_Lactobacillaceae	Species	0	0	0	0	0	0	0	0	0	0	0	0	0	0	0	0	0	0	0	0	0	0	0	0	0	0	0	0	0	0	0	0	0	0	0	0	0	0	0	0	0	0	0	0	0	0	0
d__Bacteria; p__Firmicutes; c__Clostridia; o__Oscillospirales; f__Ruminococcaceae; g__Candidatus_Soleaferrea; s__Ruminococcaceae_bacterium	0ea571376dde6302ddbce08d695dc374|Osc_Ruminococcaceae	Species	0	0	0	3.3e-05	0	0	3e-06	0	0	0	0	0	2.4e-05	2.4e-05	0	0	0	0	0	0	0	1.4e-05	0	0	1e-06	2e-06	0	3e-06	0	0	0	0	0	0.000126	0	0	0	0	0	2.1e-05	2.1e-05	4.2e-05	0	0	0	2e-06	2.1e-05
d__Bacteria; p__Actinobacteriota; c__Actinobacteria; o__Corynebacteriales; f__Corynebacteriaceae; g__Corynebacterium; s__Corynebacterium_tuberculostearicum	0eb62fac531e74d4e87b92b53ae8fd98|Cor_Corynebacteriaceae	Species	0	0	0	0	0	9e-06	0	0	0	0	0	0	0	0	0	1e-06	0	0	0	0	0	0	0	0	0	0	0	0	0	0	0	0	0	0	0	0	0	0	0	0	0	0	0	0	0	0	0
d__Bacteria; p__Bacteroidota; c__Bacteroidia; o__Bacteroidales; f__Bacteroidaceae; g__Bacteroides	0ec26b2e30a935f7c2b1d5b0b30686cf|Bac_Bacteroidaceae	Species	0	0	0	1e-06	2e-06	0	3e-06	0	0	0	0	0	0	0	0	0	0	0	0	0	0	0	0	0	2e-06	0	0	0	0	0	0	0	0	0	0	0	0	0	0	0	0	0	2e-06	0	2e-06	3e-06	0
d__Bacteria; p__Firmicutes; c__Clostridia; o__Lachnospirales; f__Lachnospiraceae	0ecd3d7e11d75e9d3359fec9a97d1db5|Lac_Lachnospiraceae	Species	0	0	0	0	0	0	0	0	0	0	0	0	0	0	0	1.1e-05	0	0	0	0	0	0	0	0	0	1e-06	2e-06	0	0	0	0	0	0	0	0	0	0	0	0	0	0	0	0	0	0	0	0
d__Bacteria; p__Bacteroidota; c__Bacteroidia; o__Bacteroidales; f__Bacteroidaceae; g__Bacteroides; s__unidentified	0ed4298c8f92dc55e4241e8d119c64e2|Bac_Bacteroidaceae	Species	0	0	0	0	0	0	0	0	0	0	0	0	0	0	0	0	0	0	0	0	0	0	0	0	0	0	0	0	0	0	0	0	0	0	0	0	0	0	0	0	0	0	0	0	0	0	0
d__Bacteria; p__Firmicutes; c__Bacilli; o__Lactobacillales; f__Lactobacillaceae; g__Lactobacillus; s__Lactobacillus_gasseri	0ef6126031d4e5a56769351c75f05104|Lac_Lactobacillaceae	Species	0	0	0	0	0	0	0	0	0	0	0	0	0	0	0	0	0	0	0	0	0	0	0	0	0	0	0	0	0	0	0	0	0	0	0	0	0	0	0	0	0	0	0	0	0	0	0
d__Bacteria; p__Firmicutes; c__Bacilli; o__Lactobacillales; f__Lactobacillaceae; g__Lactobacillus	0f04128011585d4e19ea25cfb0c40ffb|Lac_Lactobacillaceae	Species	0	0	0	0	0	0	0	0	0	0	0	0	0	0	0	0	0	0	0	0	0	0	0	0	0	0	0	0	0	0	0	0	0	0	0	0	0	0	0	0	0	0	0	0	0	0	0
d__Bacteria; p__Cyanobacteria; c__Cyanobacteriia; o__Chloroplast; f__Chloroplast; g__Chloroplast; s__Punica_granatum	0f336668a7d3a635b65e426b7d4daec7|Chl_Chloroplast	Species	0	0	0	0	0	1.1e-05	0.000188	0	0	0	0	4e-06	0	0	0	0	0	1e-06	0	0	0	0	0	0	0	0	0	1e-06	0	1e-06	0	0	0	0	0	0	0	0	0	0	0	0	0	0	0	0	0
d__Bacteria; p__Firmicutes; c__Clostridia; o__Lachnospirales; f__Lachnospiraceae; g__Lachnospiraceae_NK4A136_group	0f6660310ac8f47a8ee15411be3e5164|Lac_Lachnospiraceae	Species	0	0	0	0	0	0	0	0	0	0	0	0	0	0	0	0	0	0	0	0	0	0	0	0	0	0	0	0	0	0	0	0	0	0	0	0	0	0	0	0	0	0	0	0	0	0	0
d__Bacteria; p__Firmicutes; c__Bacilli; o__Erysipelotrichales; f__Erysipelotrichaceae; g__[Clostridium]_innocuum_group	0fbbb9d5f698d878b7942a704da69163|Ery_Erysipelotrichaceae	Species	0	0	0	1e-06	0	0	0	0	0	0	0	0	5e-06	4e-06	3e-06	0	0	0	0	0	0	0	0	0	0	0	0	0	0	0	0	0	0	0	0	0	0	0	0	0	0	0	0	0	0	0	0
d__Bacteria; p__Firmicutes; c__Clostridia; o__Oscillospirales; f__Ruminococcaceae; g__Ruminococcus	10055dbb116ab89985c88a32bb2a6ba8|Osc_Ruminococcaceae	Species	0	0	0	0	0	0	0	0	0	0	0	0	0	0	0	0	0	0	0	0	0	0	0	0	0	0	0	0	0	0	0	0	0	4.3e-05	0	0	0	0	0	0	0	0	0	0	0	0	0
d__Bacteria; p__Firmicutes; c__Clostridia; o__Oscillospirales; f__[Eubacterium]_coprostanoligenes_group; g__[Eubacterium]_coprostanoligenes_group; s__human_gut	101725d9e4146c126f18980178b72639|Osc_[Eubacterium]_coprostanoligenes_group	Species	0	0	0	0	0	0	0	0	0	0	0	0	0	0	0	0	0	0	0	0	0	0	0	0	0	0	0	0	0	0	0	0	0	0	0	0	0	0	0	0	0	0	0	0	0	0	0
d__Bacteria; p__Bacteroidota; c__Bacteroidia; o__Bacteroidales; f__Porphyromonadaceae; g__Porphyromonas; s__Porphyromonas_asaccharolytica	1039e3aeb52580fffaee6981d04168db|Bac_Porphyromonadaceae	Species	0	0	0	0	0	0	0	0	0	0	0	0	0	0	0	0	0	0	0	0	0	0.00014	0	0	0	0	0	0	0	0	0	0	0	0	0	0	0	0	0	0	0	0	0	0	0	0	0
d__Bacteria; p__Bacteroidota; c__Bacteroidia; o__Bacteroidales; f__Rikenellaceae; g__Alistipes; s__uncultured_bacterium	104061aefc16b1d23387d93e56a24e0b|Bac_Rikenellaceae	Species	0	0	0	0	0	0	0	0	0	0	0	0	0	0	0	0	0	0	0	0	0	0	0	0	0	0	0	0	0	0	0	0	0	0	0	0	0	0	0	1.2e-05	0	0	0	0	0	0	0
d__Bacteria; p__Firmicutes; c__Clostridia; o__Oscillospirales; f__UCG-010; g__UCG-010; s__uncultured_bacterium	105bb3c0282cdd3a3c8983bcccce1070|Osc_UCG-010	Species	0	0	0	0	0	0	0	0	0	0	0	0	0	0	0	0	0	0	0	0	0	0	0	0	0	0	0	0	0	0	0	0	0	0	0	0	0	0	0	0	0	0	0	0	0	0	0
d__Bacteria; p__Firmicutes; c__Clostridia; o__Lachnospirales; f__Lachnospiraceae	105c00b55e05db1ef5295d81cf04bd70|Lac_Lachnospiraceae	Species	0	0	0	0	0	0	0	0	0	0	0	0	0	0	0	0	0	0	0	0	0	0	0	0	0	3e-06	0	0	0	0	0	0	0	1e-06	0	0	0	0	0	0	0	0	0	0	0	0	0
d__Bacteria; p__Actinobacteriota; c__Coriobacteriia; o__Coriobacteriales; f__Atopobiaceae	1064d17579e2d6bc22e3214e32280994|Cor_Atopobiaceae	Species	0	0	0	0	0	0	0	0	0	0	0	0	0	0	0	0	0	0	0	0	0	0	0	0	0	0	0	0	0	0	0	0	0	0	0	0	0	0	0	0	1.3e-05	8.4e-05	0	0	0	0	0
d__Bacteria; p__Firmicutes; c__Clostridia; o__Oscillospirales; f__Ruminococcaceae	1066aa41d841f3de84463bb0e4ddd0e8|Osc_Ruminococcaceae	Species	0	0	0	0	0	0	0	0	0	0	0	0	0	0	0	0	0	0	0	0	0	0	0	0	0	0	0	0	0	0	0	0	0	0	0	0	0	0	0	0	0	0	0	0	0	0	0
d__Bacteria; p__Firmicutes; c__Clostridia; o__Oscillospirales; f__Oscillospiraceae; g__NK4A214_group	1075636df6d53524b31e3e09f157730f|Osc_Oscillospiraceae	Species	0	0	0	0	0	0	0	0	0	0	0	0	0	0	0	0	0	0	0	0	0	0	0	0	4e-04	3e-06	0.000119	2e-06	0	0	0	0	2e-06	0	0	0	0	0	0	0	0	0	0	0	0	0	0
d__Bacteria	107a8066d25d561935a47a13b45b6e51|NA_NA	Species	0	0	0	0	0	0	0	0	0	0	0	0	0	0	0	0	0	0	0	0	0	0	0	0	0	0	0	0	0	0	0	0	0	0	0	0	0	0	0	0	0	0	0	0	0	0	0
d__Bacteria; p__Firmicutes; c__Clostridia; o__Peptostreptococcales-Tissierellales; f__Peptostreptococcales-Tissierellales; g__Parvimonas	109094d536eaefae27c648a826be33e4|Pep_Peptostreptococcales-Tissierellales	Species	0	0	0	0	0	0	0	0	0	0	0	0	0	3e-06	0	0	0	0	1e-06	0	0	3e-06	5e-06	0	0	0	0	1e-06	0	0	0	0	0	9e-06	0	0	0	0	0	0	0	0	0	0	0	2e-06	0
d__Bacteria; p__Bacteroidota; c__Bacteroidia; o__Bacteroidales; f__Bacteroidaceae; g__Bacteroides	10ada6e1e85c15fefbcabf1268974237|Bac_Bacteroidaceae	Species	2.8e-05	0	0	0	0	0	0	0	0	0	0	0	0	0	0	0	0	0	0	0	0	0	0	0	0	0	0	1e-06	2e-06	4e-06	1e-06	1e-06	0	0	0	0	0	0	0	0	0	0	0	0	0	0	0
d__Bacteria; p__Actinobacteriota; c__Actinobacteria; o__Bifidobacteriales; f__Bifidobacteriaceae; g__Bifidobacterium	10c58be95a81742be9c3b6fb75de7d46|Bif_Bifidobacteriaceae	Species	0	0	0	0	0	0	0	0	0	0	0	0	0	0	0	0	0	0	0	0	0	0	0	0	0	0	0	1e-06	0	0	0	0	0	0	0	0	0	0	0	0	0	0	0	0	0	0	1e-06
d__Bacteria; p__Proteobacteria; c__Gammaproteobacteria; o__Burkholderiales; f__Sutterellaceae; g__Parasutterella; s__uncultured_bacterium	10c9e9f34011c679143092366b37c499|Bur_Sutterellaceae	Species	0	0	0	0	0	0	0	0	0	0	0	0	0	0	0	0	0	0	0	0	0	0	0	0	0	0	0	0	0	0	0	0	0	0	0	0	0	0	0	0	0	0	0	0	0	0	0
d__Bacteria; p__Deinococcota; c__Deinococci; o__Thermales; f__Thermaceae; g__Thermus; s__Thermus_scotoductus	10d405efafee406c2a231a47115f062d|The_Thermaceae	Species	0	0	0	0	0	0	0	0	0	0	0	0	0	0	0	0	0	0	0	0	0	0	0	0	0	0	0	0	0	0	0	0	0	0	2e-06	0	0	0	0	0	0	0	0	0	0	0	0
d__Bacteria; p__Bacteroidota; c__Bacteroidia; o__Bacteroidales; f__Bacteroidaceae; g__Bacteroides	1102da8f1e7115af71971f3f57ca5729|Bac_Bacteroidaceae	Species	0	0	0	0	0	0	3e-06	0	0	0	1e-06	0	0	0	0	0	0	0	0	0	1e-06	0	0	0	0	1e-06	0	0	0	0	0	0	0	0	0	0	0	0	0	0	0	0	0	0	0	0	0
d__Bacteria; p__Proteobacteria; c__Gammaproteobacteria; o__Burkholderiales; f__Alcaligenaceae; g__Achromobacter	112a30dbbf62b31ce79a15d960b162ba|Bur_Alcaligenaceae	Species	0	0	0	0	0	0	0	0	0	0	0	0	0	0	0	0	0	0	0	0	0	0	0	0	0	0	0	0	0	0	0	0	0	0	0	0	0	0	0	0	0	0	0	0	0	0	0
d__Bacteria; p__Firmicutes; c__Bacilli; o__Lactobacillales; f__Lactobacillaceae; g__Lactobacillus	11589f8e2967ee1ca1124ea7cf7a6d8b|Lac_Lactobacillaceae	Species	0	0	0	0	0	0	0	0	0	0	0	0	0	0	0	0	0	0	0	0	0	0	0	0	0	0	0	0	0	0	0	0	0	0	0	0	0	0	0	0	0	0	0	0	0	0	0
d__Bacteria; p__Firmicutes; c__Clostridia; o__Lachnospirales; f__Lachnospiraceae	115917961d7dfb5acf4507da03f30923|Lac_Lachnospiraceae	Species	0	0	0	0	0	0	0	0	0	0	0	0	0	0	0	0	0	0	0	0	0	0	0	0	0	0	0	0	0	0	0	0	0	0	0	0	0	0	0	0	0	0	0	0	0	0	0
d__Bacteria; p__Firmicutes; c__Clostridia; o__Oscillospirales; f__Butyricicoccaceae; g__Butyricicoccus; s__uncultured_bacterium	11b90e50ced908edda8cab259c0e3eaa|Osc_Butyricicoccaceae	Species	0	0	0	0	0	0	0	0	0	0	0	0	0	0	0	0	0	0	0	0	0	0	0	0	0	0	0	0	0	0	0	0	0	0	0	0	0	0	0	0	0	0	0	0	0	0	0
d__Bacteria; p__Firmicutes; c__Clostridia; o__Oscillospirales; f__Ruminococcaceae; g__Incertae_Sedis; s__uncultured_organism	11d90da1fd51a15d8f765d72b0b8c250|Osc_Ruminococcaceae	Species	0	0	0	0	0	0	0	0	0	0	0	0	0	0	0	0	0	0	0	0	0	0	0	0	0	0	0	0	0	0	2e-06	0	0	0	0	0	0	0	0	0	6e-06	3e-06	0	0	0	0	0
d__Bacteria; p__Firmicutes; c__Clostridia; o__Oscillospirales; f__Oscillospiraceae; g__Flavonifractor; s__unidentified	11db59fa40eb3b7a1a954b1a4c27f8a1|Osc_Oscillospiraceae	Species	0	0	0	0	0	0	0	0	0	0	0	0	0	0	0	0	0	0	0	0	0	0	0	0	0	0	0	0	0	0	0	0	0	0	0	0	0	0	0	0	0	0	0	0	0	0	0
d__Bacteria; p__Bacteroidota; c__Bacteroidia; o__Bacteroidales; f__Bacteroidaceae; g__Bacteroides	11f5b4c5dd00c1ecaa23a1ccce08b76b|Bac_Bacteroidaceae	Species	0	0	0	0	0	0	0	0	0	0	0	0	0	0	0	0	0	0	0	0	0	0	0	0	0	0	0	0	0	0	0	0	0	0	0	0	0	0	0	0	0	0	0	0	0	0	0
d__Bacteria; p__Bacteroidota; c__Bacteroidia; o__Bacteroidales; f__Bacteroidaceae; g__Bacteroides; s__Bacteroides_fragilis	1208e09d669de58403f58615440f032f|Bac_Bacteroidaceae	Species	3e-06	0	0	1e-06	0	0	0	0	0	0	0	0	0	0	0	0	0	0	0	0	0	2e-06	0	0	0	0	0	2e-06	2e-06	1e-06	7e-06	0	0	0	0	0	0	0	0	1e-05	2e-06	3e-06	0	0	1e-06	0	0
d__Bacteria; p__Bacteroidota; c__Bacteroidia; o__Bacteroidales; f__Prevotellaceae; g__Prevotella; s__Prevotella_disiens	121453bb858590ac56d7c330f5b16af5|Bac_Prevotellaceae	Species	0	0	0	0	0	0	1e-06	0	0	0	0	0	0	0	0	1e-06	0	0	0	0	0	1.8e-05	0	0	0	0	0	1e-06	0	0	0	0	0	0	0	0	0	0	0	0	0	0	0	0	0	0	0
d__Bacteria; p__Bacteroidota; c__Bacteroidia; o__Bacteroidales; f__Bacteroidaceae; g__Bacteroides; s__unidentified	1221ccb4e1d9ed5b7ea2b4c407d5e2b2|Bac_Bacteroidaceae	Species	0	0	0	0	0	0	0	0	0	0	0	0	0	0	0	0	0	0	0	0	0	0	0	0	0	0	0	0	0	0	0	0	0	0	0	0	0	0	0	0	0	0	0	0	0	0	0
d__Bacteria; p__Firmicutes; c__Bacilli; o__Lactobacillales; f__Lactobacillaceae; g__Lactobacillus; s__Lactobacillus_zeae	122c488d7e8b3cc4c9abe725c9c5c51a|Lac_Lactobacillaceae	Species	3e-06	1.1e-05	0.000249	0	0	0	0	0	0	0	0	0	0	0	6e-06	8e-06	1e-06	2e-06	0	0	0	9e-06	9.6e-05	0	0	0	0	0	0	0	4e-06	0	0	0	0	0	2e-06	0	0	0	0	0	0	0	0	0	0
d__Bacteria; p__Firmicutes; c__Clostridia; o__Oscillospirales; f__Ruminococcaceae; g__UBA1819; s__uncultured_organism	125cc3ed56f5131d6c09a46da8704af2|Osc_Ruminococcaceae	Species	0	0	0	0	0	0	0	0	0	0	0	0	0	0	0	0	0	0	0	0	0	0	0	0	0	0	0	0	0	0	0	0	0	0	0	0	0	0	2e-06	1e-05	1e-06	0	0	0	0	0	0
d__Bacteria; p__Firmicutes; c__Bacilli; o__Lactobacillales; f__Lactobacillaceae; g__Lactobacillus	127f8198a31a119ea611b303c7ff90bf|Lac_Lactobacillaceae	Species	0	0	0	0	0	0	0	0	0	0	0	0	0	0	0	0	0	0	0	0	0	0	0	0	0	0	0	0	0	0	0	0	0	0	0	0	0	0	0	0	0	0	0	0	0	0	0
d__Bacteria; p__Firmicutes; c__Clostridia; o__Oscillospirales; f__Oscillospiraceae; g__UCG-005	129417571547db9bc0bda83290587b55|Osc_Oscillospiraceae	Species	0	0	0	0	0	0	0	0	0	0	0	0	0	0	0	0	0	0	0	0	0	0	0	0	0	0	0	0	0	0	0	0	0	0	0	0	0	0	0	0	0	0	0	0	0	0	0
d__Bacteria; p__Firmicutes; c__Negativicutes; o__Veillonellales-Selenomonadales; f__Veillonellaceae; g__Dialister	1296b381d5a76332e3e2fa3fe8861c56|Vei_Veillonellaceae	Species	0	0	0	0	0	0	0	0	0	0	0	0	0	0	0	1e-06	0	0	0	0	0	0	0	0	0	0	0	8e-06	0	0	0	0	0	0	0	0	0	0	0	0	1e-06	0	0	0	0	0	0
d__Bacteria; p__Bacteroidota; c__Bacteroidia; o__Bacteroidales; f__Bacteroidaceae; g__Bacteroides; s__unidentified	12b02d808227ca15d8272763e3c36e33|Bac_Bacteroidaceae	Species	0	0	0	0	0	0	0	0	0	0	0	0	0	0	0	0	0	0	0	0	0	0	0	0	0	0	0	0	0	0	0	0	0	0	0	0	0	0	0	0	0	0	0	0	0	0	0
d__Bacteria; p__Bacteroidota; c__Bacteroidia; o__Bacteroidales; f__Bacteroidaceae; g__Bacteroides; s__unidentified	12b4d7c4f2a496c41c84d4f9f49d9d8a|Bac_Bacteroidaceae	Species	0	0	0	0	0	0	0	0	0	0	0	0	0	0	0	0	0	0	0	0	0	0	0	0	0	0	0	0	0	0	0	0	0	0	0	0	0	0	0	0	0	0	0	0	0	0	0
d__Bacteria; p__Bacteroidota; c__Bacteroidia; o__Bacteroidales; f__Muribaculaceae; g__Muribaculaceae; s__uncultured_bacterium	12b90754ac11beb03fc90317633e46da|Bac_Muribaculaceae	Species	0	0	0	0	0	0	0	0	0	0	0	0	2e-06	0	0	0	0	0	2e-06	3e-06	5e-06	0	0	0	0	0	0	0	0	0	0	0	0	0	0	0	0	0	0	0	0	0	0	0	0	0	0
d__Bacteria; p__Firmicutes; c__Clostridia; o__Oscillospirales; f__Ruminococcaceae; g__uncultured; s__uncultured_Ruminococcus	12c3f82ca579dff5438c244340c26fbb|Osc_Ruminococcaceae	Species	0	0	0	0	0	0	0	0	0	0	0	0	2.3e-05	3.4e-05	5.9e-05	0	0	0	0	0	0	0.000106	0	0	7e-06	9e-06	9e-06	4e-06	0	1e-06	0	0	0	0.000438	4.1e-05	0	0	0	0	0	0	0	0	0	0	0	0
d__Bacteria; p__Firmicutes; c__Clostridia; o__Oscillospirales; f__Oscillospiraceae; g__Flavonifractor; s__unidentified	12cdf2f42406df9eb5594469187a41ef|Osc_Oscillospiraceae	Species	0	0	0	0	0	0	0	0	0	0	0	0	0	0	2e-06	0	0	0	0	0	0	0	0	0	0	0	0	0	0	2e-06	0	0	1e-06	0	0	0	0	0	1.5e-05	1.1e-05	0	1e-06	0	0	0	0	0
d__Bacteria; p__Proteobacteria; c__Gammaproteobacteria; o__Enterobacterales; f__Enterobacteriaceae; g__Enterobacter; s__Citrobacter_europaeus	12e4a7a9be300c6cead684d2ef820db8|Ent_Enterobacteriaceae	Species	0	0	0	0	0	0	0	0	0	0	0	0	0	0	0	0	0	0	0	0	0	0	0	0	0	0	0	0	0	0	0	0	0	0	0	0	0	0	0	0	0	0	0	0	0	0	0
d__Bacteria; p__Bacteroidota; c__Bacteroidia; o__Bacteroidales; f__Prevotellaceae; g__Prevotella; s__Massiliprevotella_massiliensis	133c2184852c8c29a96767f25a3719a2|Bac_Prevotellaceae	Species	0	0	0	0	0	0	0	0	0	0	0	0	0	0	1e-06	0	0	1e-06	0	0	0	0	0	0	0	0	0	0	0	0	0	0	0	0	0	0	0	0	0	0	0	0	0	0	0	0	0
d__Bacteria; p__Actinobacteriota; c__Coriobacteriia; o__Coriobacteriales; f__Atopobiaceae; g__Coriobacteriaceae_UCG-002; s__uncultured_bacterium	136d49770d8626d7c2d5035b3115b6bc|Cor_Atopobiaceae	Species	0	0	0	0	0	0	0	0	0	0	0	0	0	0	0	0	0	0	0	0	0	0	0	0	0	0	0	0	0	0	0	0	0	0	0	0	0	0	0	0	0	0	0	0	0	0	0
d__Bacteria; p__Bacteroidota; c__Bacteroidia; o__Bacteroidales; f__Bacteroidaceae; g__Bacteroides	13856585b143c3fdd912ca4d7b52033d|Bac_Bacteroidaceae	Species	3e-06	0	0	0	0	0	0.000188	0.00015	0.000246	0.000121	0.000266	0.000156	3e-06	4e-06	0	0	0	1e-06	7e-06	1.6e-05	8.5e-05	1e-06	0	0	6.3e-05	0.000171	0.000214	5.2e-05	0.000102	0.000246	0	0	0	0	0	1e-06	0	0	0	0	0	0	0	0	0	0	1e-06
d__Bacteria; p__Proteobacteria; c__Alphaproteobacteria; o__Micavibrionales; f__Micavibrionaceae; g__uncultured	138afbe4b974f91fe0d5df23baabfef6|Mic_Micavibrionaceae	Species	0	0	0	0	0	0	0	0	0	0	0	0	0	0	0	0	0	0	0	0	0	0	0	0	0	0	0	0	0	0	0	0	0	0	0	0	0	0	0	0	0	0	0	0	0	0	0
d__Bacteria; p__Firmicutes; c__Clostridia; o__Lachnospirales; f__Lachnospiraceae; g__Lachnospiraceae_UCG-010; s__uncultured_bacterium	138c8b5cbdc967a5fe316adf58dc7cae|Lac_Lachnospiraceae	Species	0	0	0	0	0	0	0	0	0	0	0	0	2e-06	2e-06	0	0	0	0	0	0	0	6e-06	0	0	0	0	0	0	0	0	0	0	0	0	0	0	0	0	0	0	0	0	0	0	0	0	0
d__Bacteria; p__Bacteroidota; c__Bacteroidia; o__Bacteroidales; f__Prevotellaceae; g__Alloprevotella; s__Prevotellaceae_bacterium	13936162d76b3cb37fb9030515a052cc|Bac_Prevotellaceae	Species	0	0	0	0	0	0	0	0	0	0	0	0	0	0	0	0	0	0	0	0	0	0	0	0	0	0	0	0	0	0	0	0	0	1e-06	0	0	0	0	0	0	0	0	0	0	0	0	0
d__Bacteria; p__Proteobacteria; c__Gammaproteobacteria; o__Enterobacterales; f__Enterobacteriaceae; g__Enterobacter; s__Citrobacter_europaeus	13973759dfaf60b230a84024ee59c8a5|Ent_Enterobacteriaceae	Species	0	0	2e-06	0	0	0	0	0	0	0	0	0	0	0	0	1e-06	0	0	0	0	0	0	0	1e-06	0	0	1e-06	0	1e-06	0	0	0	1e-06	2e-06	0	6e-06	3e-06	9e-06	7e-06	1.4e-05	5e-06	1e-06	0	3e-06	0	0	0
d__Bacteria; p__Firmicutes; c__Bacilli; o__Lactobacillales; f__Lactobacillaceae; g__Lactobacillus	139e64964e8bf54a14d85ae87dce5739|Lac_Lactobacillaceae	Species	0	0	0	0	0	0	0	0	0	0	0	0	0	0	0	0	0	0	0	0	0	0	0	0	0	0	0	0	0	0	0	0	0	0	0	0	0	0	0	0	0	0	0	0	0	0	0
d__Bacteria; p__Firmicutes; c__Clostridia; o__Lachnospirales; f__Lachnospiraceae; g__Epulopiscium; s__Lachnospiraceae_bacterium	13ad77e8d9c08843135cba290f0aebb0|Lac_Lachnospiraceae	Species	0	0	0	0	0	0	0	0	0	0	0	0	0	0	0	0	0	0	0	0	0	0	0	0	0	0	0	0	0	0	0	0	0	0	0	0	0	0	0	0	0	0	0	0	0	0	1e-06
d__Bacteria; p__Desulfobacterota; c__Desulfovibrionia; o__Desulfovibrionales; f__Desulfovibrionaceae; g__Desulfovibrio; s__bacterium	13aec53779e5a57347a3fc6577ed1e8e|Des_Desulfovibrionaceae	Species	0	0	0	0	0	0	0.000446	0	3.5e-05	0	0	0	0	0	0	0	0	0	0	0	0	0	0	0	0	0	0	0	0	0	0.001074	7.2e-05	0.000224	0	2.3e-05	0	0	0	0	0	0	0	0	0	0	0	0
d__Bacteria; p__Bacteroidota; c__Bacteroidia; o__Bacteroidales; f__Bacteroidaceae; g__Bacteroides	13c23ec442436ad9406f6d22fddd3c1b|Bac_Bacteroidaceae	Species	1e-06	0	0	0	0	0	0	0	0	0	0	0	0	0	0	0	0	0	0	0	0	0	0	0	0	0	0	0	0	0	0	0	0	0	0	0	0	0	0	0	0	0	0	0	0	0	0
d__Bacteria; p__Bacteroidota; c__Bacteroidia; o__Bacteroidales; f__Tannerellaceae; g__Parabacteroides; s__uncultured_Parabacteroides	13c790067aac840f105660f2b5566110|Bac_Tannerellaceae	Species	0	0	0	1e-06	2e-06	0	0	3e-06	4e-06	8e-06	2e-06	0	5.6e-05	0.00013	0.00115	1e-06	0	0	1e-06	0	2e-06	3e-06	0	0	0	0	0	1e-06	6e-06	3.3e-05	0	2e-06	1e-06	3e-06	2e-06	0	0	1e-06	1e-06	0	8.7e-05	5.1e-05	2e-06	0	0	0.004325	0.020971
d__Bacteria; p__Firmicutes; c__Negativicutes; o__Acidaminococcales; f__Acidaminococcaceae; g__Acidaminococcus; s__Acidaminococcus_intestini	13cdc4fbf66632656a7e44352cbaf72c|Aci_Acidaminococcaceae	Species	0	0	0	0	0	0	0	0	0	0	0	0	1e-06	0	0	0	0	0	0	0	0	0	0	0	0	0	0	0	0	0	0	0	0	0	0	0	0	0	0	0	0	0	0	0	0	0	0
d__Bacteria; p__Campilobacterota; c__Campylobacteria; o__Campylobacterales; f__Campylobacteraceae; g__Campylobacter; s__Campylobacter_concisus	13cedb849b9c75b1e5f5b60fdf03a959|Cam_Campylobacteraceae	Species	0	0	0	0	0	0	0	0	0	0	0	0	0	0	0	0	0	0	1e-06	0	0	0	0	0	0	0	0	0	0	0	0	0	0	0	0	0	0	0	0	0	0	0	1e-06	0	0	0	0
d__Bacteria; p__Bacteroidota; c__Bacteroidia; o__Bacteroidales; f__Marinifilaceae; g__Butyricimonas	13d4ae7a3558255d57871ee6a838d92c|Bac_Marinifilaceae	Species	0	0	0	0	0	0	0	0	0	0	0	0	0	0	0	0	0	0	0	0	0	0	0	0	0	0	0	0	0	0	0	0	0	0	0	0	0	0	0	0	0	0	0	0	0	0	0
d__Bacteria; p__Firmicutes; c__Clostridia; o__Oscillospirales; f__Ruminococcaceae; g__uncultured	141900bc102a8d27fae8c6f7b835d1cb|Osc_Ruminococcaceae	Species	0	0	0	0	0	0	0	0	0	0	0	0	0	0	0	0	0	0	0	0	0	6.6e-05	0	0	4e-06	3.3e-05	3e-06	8e-06	0	3.9e-05	0	0	0	1.4e-05	0	0	0	0	0	0	0	0	0	0	0	0	0
d__Bacteria; p__Bacteroidota; c__Bacteroidia; o__Bacteroidales; f__Marinifilaceae; g__Butyricimonas; s__uncultured_bacterium	1427eed99b7da918484860f25b9f5297|Bac_Marinifilaceae	Species	0	0	0	0	0	0	3.1e-05	0	0	0	0	0	0	0	0	0	0	0	0	0	0	0	0	0	0	0	0	0	0	0	0	0	0	2e-06	0	0	0	0	0	0	0	0	0	0	0	0	0
d__Bacteria; p__Proteobacteria; c__Gammaproteobacteria; o__Enterobacterales; f__Enterobacteriaceae; g__Enterobacter; s__Citrobacter_europaeus	142d240163aebb76e75d1810bb9fbdf8|Ent_Enterobacteriaceae	Species	0	0	4e-06	0	0	0	0	0	0	0	0	0	0	0	0	0	0	0	0	0	0	1e-06	0	0	0	0	0	0	0	0	0	0	0	0	0	1e-06	0	4e-06	1.5e-05	0	0	0	0	0	0	0	0
d__Bacteria; p__Firmicutes; c__Clostridia; o__Oscillospirales; f__Oscillospiraceae; g__uncultured; s__uncultured_bacterium	144fd4c631e604e8d59dea6297eda457|Osc_Oscillospiraceae	Species	0	0	0	0	0	0	0	0	0	0	0	0	0	0	0	0	0	0	0	0	0	0	0	0	0	0	2e-06	0	0	0	0	0	0	0	0	0	0	0	0	0	0	0	0	0	0	0	0
d__Bacteria; p__Actinobacteriota; c__Coriobacteriia; o__Coriobacteriales; f__Atopobiaceae; g__Atopobium; s__Lancefieldella_parvula	1452b66c78a66d2b76c9e003d1e7cdac|Cor_Atopobiaceae	Species	0	0	0	0	0	0	0	0	0	0	0	0	3e-06	1e-06	0	0	0	0	0	0	0	0	0	0	0	0	0	8e-06	1e-06	3e-06	0	0	0	1e-06	0	0	1e-06	0	0	0	0	0	0	0	0	0	0
d__Bacteria; p__Actinobacteriota; c__Coriobacteriia; o__Coriobacteriales; f__Coriobacteriales_Incertae_Sedis; g__uncultured; s__uncultured_organism	1464dff3db33e2a4461cf4aea32cabd3|Cor_Coriobacteriales_Incertae_Sedis	Species	0	0	0	0	0	0	0	0	0	0	0	0	0	0	0	0	0	0	0	0	0	0	0	0	0	0	0	0	0	0	0	0	0	0	0	0	0	0	0	0	3e-06	0	0	0	0	0	0
d__Bacteria	146807a7edc6a0b8b2ed641d1d7dc700|NA_NA	Species	0	0	0	0	0	0	0	0	0	0	0	0	0	0	0	0	0	0	0	0	0	0	0	0	0	0	0	0	0	0	0	0	0	0	0	0	0	0	0	0	0	0	0	0	0	0	0
d__Bacteria; p__Firmicutes; c__Bacilli; o__Erysipelotrichales; f__Erysipelotrichaceae; g__Holdemania; s__Holdemania_filiformis	146a2701d2628dd640545f94ac436ac7|Ery_Erysipelotrichaceae	Species	0	0	0	0	0	0	0	0	0	0	0	0	0	0	0	0	0	0	0	0	0	0	0	0	0	0	0	0	0	0	0	0	0	0	0	0	0	0	0	0	0	0	0	0	0	0	0
d__Bacteria; p__Firmicutes; c__Bacilli; o__Erysipelotrichales; f__Erysipelotrichaceae; g__[Clostridium]_innocuum_group; s__unidentified	148435b93b4f247bd0f1b1d9566cc51f|Ery_Erysipelotrichaceae	Species	0	0	0	0	0	0	0	0	0	0	0	0	0	0	0	0	0	0	0	0	0	0	0	0	0	0	0	0	0	0	0	0	0	0	0	0	0	0	0	0	0	0	0	0	0	0	0
d__Bacteria; p__Bacteroidota; c__Bacteroidia; o__Bacteroidales; f__Barnesiellaceae; g__Coprobacter; s__uncultured_bacterium	14859deb47584bf22f26aeab089c851f|Bac_Barnesiellaceae	Species	0	0	0	0	0	0	0	0	0	0	0	0	0.000377	0.000283	0.000192	0	0	0	0	0	0	0	0	0	0	0	0	0	0	0	0	0	0	0	0	1e-06	0	0	0	0	0	0	0	0	0	0	0
d__Bacteria; p__Firmicutes; c__Clostridia; o__Lachnospirales	14be1e5ae1ba193bc2e081ed34ada5c2|Lac_NA	Species	2e-06	0	0	0	0	0	4e-06	0	0	0	0	0	4e-05	0.000268	8.5e-05	0	0	0	0	0	0	0	0	0	0	0	0	1e-06	0	0.000188	0	0	0	1e-06	0	0	0	0	0	0	0	0	0	0	0	0	0
d__Bacteria; p__Firmicutes; c__Bacilli; o__Lactobacillales; f__Streptococcaceae; g__Streptococcus; s__Streptococcus_salivarius	14d260665a6f94a41e0ebddee1725f29|Lac_Streptococcaceae	Species	0	0	0	0	0	0	0	0	0	0	0	0	0	0	0	0	0	0	0	0	0	0	0	1e-06	0	0	0	0	0	0	0	0	0	0	0	0	0	0	0	0	0	0	0	0	0	0	0
d__Bacteria; p__Firmicutes; c__Clostridia; o__Lachnospirales; f__Lachnospiraceae	14e91ef9a7dc55e4c266c7c5b27a267f|Lac_Lachnospiraceae	Species	0	1e-06	0	3e-06	0	0	5e-06	0	0	0	0	0	2e-06	0	2e-06	2e-06	0	0	0	0	0	0	0	0	0	0	0	0	0	0	0	0	0	0	0	0	0	0	0	0	0	0	0	0	0	0	0
d__Bacteria; p__Firmicutes; c__Clostridia; o__Oscillospirales; f__Ruminococcaceae	14ebc28795a6c19700f71d3f24336bab|Osc_Ruminococcaceae	Species	0	0	0	0	0	0	0	0	0	0	0	0	2.7e-05	6.4e-05	0	0	0	0	0	0	0	0	0	0	0	0	0	8e-06	0	0	0	0	0	0	0	0	0	0	0	0	0	0	0	0	0	0	0
d__Bacteria; p__Proteobacteria; c__Gammaproteobacteria; o__Burkholderiales; f__Comamonadaceae	14ffbafb0b41279d1e2ca4ee6abad361|Bur_Comamonadaceae	Species	0	0	0	0	0	0	0	0	0	0	0	0	0	0	0	0	0	0	0	0	0	0	0	0	0	0	0	0	0	0	0	1e-06	0	0	0	0	0	0	0	0	0	0	0	0	0	0	0
d__Bacteria; p__Firmicutes; c__Bacilli; o__Lactobacillales; f__Lactobacillaceae; g__Lactobacillus	150f1d8fd00f6d75a66909a6e7260d36|Lac_Lactobacillaceae	Species	0	0	0	0	0	0	0	0	0	0	0	0	0	0	0	0	0	0	0	0	0	0	0	0	0	0	0	0	0	0	0	0	0	0	0	0	0	0	0	0	0	0	0	0	0	0	0
d__Bacteria; p__Bacteroidota; c__Bacteroidia; o__Bacteroidales; f__Bacteroidaceae; g__Bacteroides	1549a6c7fa27f7e34446fdf4d0c6b36b|Bac_Bacteroidaceae	Species	0	0	0	0	0	0	9e-06	0	0	0	0	7e-06	0	0	0	0	0	0	0	3e-06	0	0	0	0	4.2e-05	1.1e-05	0.000162	0	0	0	0	0	0	0	0	0	0	0	0	0	0	0	0	0	0	1e-06	0
d__Bacteria; p__Bacteroidota; c__Bacteroidia; o__Bacteroidales; f__Bacteroidaceae; g__Bacteroides	154c0a03b686b2f8f6ed5a1fc32c61c0|Bac_Bacteroidaceae	Species	0	0	0	0	0	0	0	1e-06	0	0	0	0	0	0	0	0	0	0	0	0	0	0	0	0	0	0	0	0	2.1e-05	1.3e-05	0	0	0	0	0	0	0	0	0	0	0	0	0	0	0	0	0
d__Bacteria; p__Bacteroidota; c__Bacteroidia; o__Bacteroidales; f__Tannerellaceae; g__Parabacteroides; s__uncultured_Parabacteroides	1553b105c72d3271a798ead3a4bade84|Bac_Tannerellaceae	Species	4e-06	7.4e-05	4e-06	0	0	0	0	1e-06	0	0	0	0	0	0	0	0	0	0	0	0	0	0	0	0	0	0	0	0	0	0	0	0	0	0	0	0	0	0	0	0	0	0	0	0	0	0	0
d__Bacteria; p__Bacteroidota; c__Bacteroidia; o__Bacteroidales; f__Bacteroidaceae; g__Bacteroides	156146f2a250ad2f25b0e9756e9ab6e9|Bac_Bacteroidaceae	Species	0	1e-06	0	0	0	0	0	0	0	1e-06	1e-06	1e-06	0	0	0	0	0	0	0	0	0	0	0	0	0	0	0	0	0	0	0	0	0	0	0	0	0	0	0	1.7e-05	0	1e-06	0	1e-06	0	0	0
d__Bacteria; p__Proteobacteria; c__Gammaproteobacteria; o__Enterobacterales; f__Enterobacteriaceae; g__Enterobacter; s__Citrobacter_europaeus	15bb6cd34565a11671883847a133bb40|Ent_Enterobacteriaceae	Species	0	0	0	0	0	0	0	0	0	0	0	0	0	0	0	0	0	0	0	0	0	0	0	0	0	0	0	0	0	0	0	0	0	0	0	0	0	1e-06	0	0	0	0	0	0	0	0	0
d__Bacteria; p__Firmicutes; c__Clostridia; o__Oscillospirales; f__Oscillospiraceae; g__Flavonifractor; s__unidentified	15dbb1bbec334e50250dfcfe006984b6|Osc_Oscillospiraceae	Species	0	0	0	0	0	0	0	0	0	0	0	0	0	0	1e-06	0	0	0	0	0	0	0	0	0	0	0	0	0	0	0	0	1e-06	0	0	0	0	0	0	2e-06	1e-05	1e-06	0	0	0	0	0	0
d__Bacteria; p__Actinobacteriota; c__Actinobacteria; o__Propionibacteriales; f__Propionibacteriaceae; g__Propioniciclava	15e5d13df63fa0bfd0231034649e1d8b|Pro_Propionibacteriaceae	Species	0	0	3.9e-05	0	0	0	0	0	0	0	0	0	0	0	0	0	0	0	0	0	0	0	0	0	0	0	0	0	0	0	0	0	0	0	0	0	0	0	0	0	0	0	0	0	0	0	0
d__Bacteria; p__Bacteroidota; c__Bacteroidia; o__Bacteroidales; f__Prevotellaceae	15ecc7b8f1431e755a6f774a690c82b1|Bac_Prevotellaceae	Species	0	0	0	0	0	0	0	0	0	0	0	0	0	0	0	0	0	0	0	0	0	0	0	0	0	0	0	0	0	0	0	0	0	0	0	0	0	0	0	0	0	0	0	0	0	0	0
d__Bacteria; p__Firmicutes; c__Clostridia; o__Christensenellales; f__Christensenellaceae; g__Christensenellaceae_R-7_group; s__uncultured_Spirochaetales	15ee5e4d0f912b9fd8fc60793423e0d9|Chr_Christensenellaceae	Species	0	0	0	0	0	0	0	0	0	0	0	0	0	0	0	1e-06	0	0	0	0	0	0	0	0	0	0	0	0	0	0	0	0	0	0	0	0	0	0	1e-06	0	0	0	0	0	0	0	0
d__Bacteria; p__Synergistota; c__Synergistia; o__Synergistales; f__Synergistaceae; g__Fretibacterium; s__unidentified	15f7c3d8aecff9a099eac07307d570c7|Syn_Synergistaceae	Species	0	0	0	0	0	0	0	0	0	0	0	0	0	0	0	0	0	0	0	0	0	0	0	0	0	0	0	0	0	0	0	0	0	0	0	0	0	0	0	0	0	0	0	0	0	0	0
d__Bacteria; p__Actinobacteriota; c__Actinobacteria; o__Corynebacteriales; f__Corynebacteriaceae; g__Lawsonella; s__Lepisosteus_oculatus	1603b30f74663a314baa108f6d745f4f|Cor_Corynebacteriaceae	Species	0	0	0	1e-06	0	0	0	0	0	0	0	0	0	0	0	2.2e-05	0	0	0	0	0	0	0	0	0	1.3e-05	1e-06	0	0	0	0	0	0	0	0	0	0	0	0	0	0	0	1e-06	0	0	0	0
d__Bacteria; p__Actinobacteriota; c__Actinobacteria; o__Bifidobacteriales; f__Bifidobacteriaceae; g__Bifidobacterium	161b67e13eb8b460c4e7a3e4cfe6b8fb|Bif_Bifidobacteriaceae	Species	0	0	0	0	0	0	0	0	0	0	0	0	0	0	0	0	0	0	0	0	0	0	0	0	0	0	0	0	0	0	0	0	0	0	0	0	0	0	0	0	0	0	0	0	0	0	0
d__Bacteria; p__Firmicutes; c__Bacilli; o__Lactobacillales; f__Streptococcaceae; g__Streptococcus; s__Streptococcus_porcorum	161cd90c40277b54d1540018fc9abec9|Lac_Streptococcaceae	Species	0	0	0	0	0	0	0	0	0	0	0	0	0	0	0	0	0	0	0	0	0	0	0	0	0	0	0	0	0	0	0	0	0	0	0	0	0	0	0	0	0	0	0	0	0	0	0
d__Bacteria; p__Proteobacteria; c__Gammaproteobacteria; o__Pseudomonadales; f__Moraxellaceae; g__Acinetobacter; s__Acinetobacter_johnsonii	16509836c120d6dbaabf0f1d00d52389|Pse_Moraxellaceae	Species	0	0	0	0	0	0	1e-06	0	0	0	0	0	0	0	0	0	0	0	0	0	1e-06	0	0	0	0	0	0	0	0	0	0	0	0	2e-06	3e-05	0	0	0	0	0	0	0	0	0	0	0	0
d__Bacteria; p__Firmicutes; c__Clostridia; o__Lachnospirales; f__Lachnospiraceae; g__[Eubacterium]_hallii_group; s__uncultured_organism	16f1e0d9155422c3afbab2c675fe226f|Lac_Lachnospiraceae	Species	0	0	0	0	0	0	0	0	0	0	0	0	0	0	0	0	0	0	0	0	0	0	0	0	0	0	0	0	0	0	0	0	0	4e-06	0	0	0	0	0	0	0	0	0	0	0	3e-06	0
d__Bacteria; p__Actinobacteriota; c__Coriobacteriia; o__Coriobacteriales; f__Atopobiaceae	16fb1d7030cd09c2e8aab98b876e43c8|Cor_Atopobiaceae	Species	0	0	0	0	0	0	0	0	0	0	0	0	0	0	0	0	0	0	0	0	0	0.001021	0	0	0	0	0	0	0	0	7.6e-05	0	0	0	0	0	0	0	0	0	0	0	0	0	0	0	0
d__Bacteria; p__Bacteroidota; c__Bacteroidia; o__Bacteroidales; f__Bacteroidaceae; g__Bacteroides; s__unidentified	16fbb942b6fca992dd24afffe548d9ef|Bac_Bacteroidaceae	Species	0	0	0	0	0	0	3e-06	0	0	0	1e-06	0	0	0	0	0	0	0	0	0	0	0	0	0	0	0	0	0	0	0	0	0	0	0	0	0	0	0	0	0	0	0	2e-06	0	0	0	0
d__Bacteria; p__Actinobacteriota; c__Coriobacteriia; o__Coriobacteriales; f__Atopobiaceae; g__Coriobacteriaceae_UCG-002; s__uncultured_bacterium	170172300dfdc41ba00597ecfc125fa0|Cor_Atopobiaceae	Species	0	0	0	0	0	0	0	0	0	0	0	0	0	0	0	0	0	0	0	0	0	0	0	0	0	0	0	0	0	0	0	0	0	0	0	0	0	0	0	0	0	0	0	0	0	0	0
d__Bacteria; p__Firmicutes; c__Bacilli; o__Staphylococcales; f__Staphylococcaceae; g__Staphylococcus; s__Staphylococcus_warneri	1716b0488903033701fcec4c21d463e7|Sta_Staphylococcaceae	Species	0	0	0	0	0	4e-06	0	0	0	0	0	0	0	0	0	7e-06	0	0	0	0	0	0	0	1e-06	0	0	0	0	0	0	0	0	0	0	0.000123	0	0	0	0	0	0	0	0	0	0	0	0
d__Bacteria; p__Firmicutes; c__Negativicutes; o__Veillonellales-Selenomonadales; f__Veillonellaceae; g__Dialister	171eaa2ce75f4c52037855343c1e5f32|Vei_Veillonellaceae	Species	0	0	0	0	0	0	0	0	0	0	0	0	0	0	0	0	0	0	0	0	0	0	0	0	0	0	0	0	0	0	0	0	0	0	0	0	0	0	0	0	0	0	0	0	0	0	0
d__Bacteria; p__Bacteroidota; c__Bacteroidia; o__Bacteroidales; f__Bacteroidaceae; g__Bacteroides	1729164f921679f015937ec82bbf4fe5|Bac_Bacteroidaceae	Species	0	0	0	0	0	0	0	0	0	0	0	0	0	0	0	0	0	0	0	0	0	0	0	0	0	0	0	0	0	0	0	0	0	0	0	0	0	0	0	0	0	0	0	0	0	0	0
d__Bacteria; p__Proteobacteria; c__Gammaproteobacteria; o__Burkholderiales; f__Sutterellaceae; g__Sutterella; s__Sutterella_wadsworthensis	173647901a24067b861373e928717337|Bur_Sutterellaceae	Species	0	1e-06	0	0	0	0	0.000558	0	4.9e-05	0	0	0	0	0	0	0	0	0	0	1e-06	0	1e-06	0	0	6e-06	0	0	0	0	0	0.000245	0.000954	0.001496	1e-06	2e-06	0	0	0	0	0	1e-06	0	0	0	0	0	0
d__Bacteria; p__Actinobacteriota; c__Coriobacteriia; o__Coriobacteriales; f__Coriobacteriales_Incertae_Sedis; g__uncultured; s__uncultured_organism	174c19f3e7a5b76c0128c486550b59aa|Cor_Coriobacteriales_Incertae_Sedis	Species	0	0	0	0	0	0	3e-06	0	0	0	0	0	0	0	0	0	0	0	0	0	0	0	0	0	0	0	1e-06	0	0	0	0	0	0	0.000167	0	0	0	0	0	0	0	0	0	0	0	0	0
d__Bacteria; p__Firmicutes; c__Clostridia; o__Lachnospirales; f__Lachnospiraceae	17ae06355631e5b81844e449a07d40cb|Lac_Lachnospiraceae	Species	0	0	0	0	0	0	0	0	0	0	0	0	0	0	0	0	0	0	0	0	0	0	0	0	0	0	0	0	0	0	0	0	0	0	0	0	0	0	0	1e-05	0	0	0	0	0	0	0
d__Bacteria; p__Verrucomicrobiota; c__Verrucomicrobiae; o__Verrucomicrobiales; f__Akkermansiaceae; g__Akkermansia	17b01eb5356c74e4d5e7bd687316c0c1|Ver_Akkermansiaceae	Species	0	0	0	0	0	0	0	0	0	0	0	2e-06	0	0	0	1e-06	2e-06	1e-06	0	0	0	0	0	0	0	0	0	0	0	0	0	0	0	0	0	0	0	0	0	0	0	0	0	0	0	0	0
d__Bacteria; p__Firmicutes; c__Clostridia; o__Oscillospirales; f__Ruminococcaceae	17b0cf49bdb0fb522050fd45eaecd31d|Osc_Ruminococcaceae	Species	0	0	0	0	0	0	0	0	0	0	0	0	0	0	0	0	0	0	0	0	0	0	0	0	0	0	1e-06	0	0	0	0	0	0	0	0	0	0	0	0	0	0	0	0	0	0	0	0
d__Bacteria; p__Firmicutes; c__Clostridia; o__Lachnospirales; f__Lachnospiraceae	17bc15a550d9d438da8a3cdba94e91a8|Lac_Lachnospiraceae	Species	3e-06	1e-06	0	0	0	0	1e-06	0	0	1e-06	0	0	1e-06	1e-06	0	0	0	0	0	1e-06	0	0	0	0	0	0	0	0	0	0	0	0	0	0	0	0	0	1e-05	0	0	0	0	0	0	0	3e-06	0
d__Bacteria; p__Bacteroidota; c__Bacteroidia; o__Bacteroidales; f__Marinifilaceae; g__Butyricimonas	17c8b676e3f66b30c0dab9248a54c597|Bac_Marinifilaceae	Species	0	0	0	0	0	0	0	0	0	0	0	0	0	0	2e-06	0	0	0	0	0	0	0	0	0	0	0	0	0	0	0	0	0	0	0	0	1e-06	0	0	0	0	0	0	0	0	0	0	0
d__Bacteria; p__Bacteroidota; c__Bacteroidia; o__Bacteroidales; f__Bacteroidaceae; g__Bacteroides	17d152659ecafe8a3dd58ca37945b7bd|Bac_Bacteroidaceae	Species	0	0	0	0	0	0	3e-06	1e-06	0	0	0	0	2e-06	0	0	0	0	0	6e-06	0	6e-06	0	0	0	1e-06	1e-06	0	3e-06	0	1.1e-05	0	0	0	0	0	0	0	0	0	0	0	0	0	0	0	0	0
d__Bacteria; p__Actinobacteriota; c__Actinobacteria; o__Corynebacteriales; f__Nocardiaceae; g__Rhodococcus; s__Rhodococcus_qingshengii	17d30a296d280b127cd35f3c8bbdce86|Cor_Nocardiaceae	Species	0	0	0	0	0	0	0	0	0	0	0	0	0	0	0	0	0	0	0	0	0	0	0	0	0	0	0	0	0	0	0	1e-06	0	0	3e-06	0	0	0	0	0	0	0	1e-06	0	0	0	0
d__Bacteria; p__Cyanobacteria; c__Cyanobacteriia; o__Leptolyngbyales; f__Leptolyngbyaceae; g__Leptolyngbya_PCC-6306; s__Leptolyngbya_sp.	17e7f3e0e6fbcf8ad6f40c371c5ba43a|Lep_Leptolyngbyaceae	Species	0	0	0	0	0	0	0	0	0	0	0	0	0	0	0	0	0	0	0	0	0	0	0	0	0	0	0	0	0	0	0	0	0	0	0	0	0	0	0	0	0	0	0	0	0	0	0
d__Bacteria; p__Bacteroidota; c__Bacteroidia; o__Bacteroidales; f__Bacteroidaceae; g__Bacteroides	18091865de1347c02c15ece1723791d1|Bac_Bacteroidaceae	Species	0	0	0	0	0	0	0	0	0	0	0	0	0	0	0	0	0	0	0	0	0	0	0	0	0	0	0	0	0	0	0	0	0	0	0	1e-06	0	0	0	0	0	0	0	1e-06	0	0	1e-06
d__Bacteria; p__Firmicutes; c__Clostridia; o__Lachnospirales; f__Lachnospiraceae; g__[Ruminococcus]_torques_group; s__Ruminococcus_torques	18169cf28cce8836764681bb6cefab52|Lac_Lachnospiraceae	Species	0	0	0	9e-06	0	0	5e-06	0	0	0	0	0	0	3e-06	0	0	0	0	1.3e-05	2.1e-05	0	1e-06	0	0	3e-06	2.9e-05	0	0	0	0	0	0	0	5e-06	0	0	0	0	0	0	0	0	0	0	0	4e-06	0
d__Bacteria; p__Firmicutes; c__Clostridia; o__Lachnospirales; f__Lachnospiraceae	181731a336eeb62a6b86acc014566195|Lac_Lachnospiraceae	Species	1e-06	0	0	0	0	0	0	0	0	0	0	0	0	0	0	0	0	0	1e-06	1e-06	0	0	0	0	0	5e-06	0	0	0	0	0	0	0	0	0	0	0	0	0	1e-05	0	3e-06	0	0	0	1e-06	2e-06
d__Bacteria; p__Firmicutes; c__Clostridia; o__Oscillospirales; f__Oscillospiraceae; g__UCG-002	181e9f918c924981ceb37c8c14338145|Osc_Oscillospiraceae	Species	0	0	0	0	0	0	0	0	0	0	0	0	0	0	0	0	0	0	0	0	0	0	0	0	0	0	0	0	0	0	0	0	0	0	0	0	0	0	0	0	0	0	0	0	0	0	0
d__Bacteria; p__Firmicutes; c__Clostridia; o__Oscillospirales; f__Oscillospiraceae; g__UCG-005	18260504b661de4030e74913982a6a41|Osc_Oscillospiraceae	Species	0	0	0	0	0	1.1e-05	0	0	0	0	0	0	0	0	0	0	0	0	0	0	0	0	0	0	0	0	0	0	0	0	0	0	0	0	0	0	0	0	0	0	0	0	0	0	0	0	0
d__Bacteria; p__Firmicutes; c__Clostridia; o__Lachnospirales; f__Lachnospiraceae	185154ddd9f3dbccba4124cd8c29b412|Lac_Lachnospiraceae	Species	0	6e-06	0	0	0	0	0	0	0	0	0	0	0	0	0	0	0	0	0	0	0	0	0	0	0	0	0	0	0	0	3e-06	0	0	1e-06	0	0	0	0	0	0	0	0	0	0	0	0	0
d__Bacteria; p__Actinobacteriota; c__Actinobacteria; o__Bifidobacteriales; f__Bifidobacteriaceae; g__Parascardovia; s__Parascardovia_denticolens	1866e2878a8384c468f99097de400487|Bif_Bifidobacteriaceae	Species	0	0	0	0	0	0	0	0	0	0	0	0	2e-06	2e-06	0	0	0	0	0	0	0	0	0	0	1e-06	0	0	0	0	0	0	0	0	0	0	0	0	0	0	0	0	0	0	0	0	0	0
d__Bacteria	186879c873526e2582b3f75fe8f8a5cd|NA_NA	Species	0	0	0	0	0	0	0	0	0	0	0	0	0	0	0	0	0	0	0	0	0	0	0	0	0	0	0	0	0	0	0	0	0	0	0	0	0	0	0	0	0	0	0	0	0	0	0
d__Bacteria; p__Firmicutes; c__Negativicutes; o__Veillonellales-Selenomonadales; f__Veillonellaceae; g__Dialister	18691e2be36424b63049e5d9d808b6de|Vei_Veillonellaceae	Species	0	0	0	0	0	0	0	0	0	0	0	0	0	0	0	0	0	0	0	0	0	0	0	0	0	0	0	0	0	0	0	0	0	0	0	0	0	0	0	0	0	0	0	0	0	0	0
d__Bacteria; p__Firmicutes; c__Clostridia; o__Peptostreptococcales-Tissierellales; f__Anaerovoracaceae; g__S5-A14a; s__uncultured_Anaerovorax	18752a515eb5a49c73f4a0a0b9ccdbda|Pep_Anaerovoracaceae	Species	0	0	0	0	0	0	0	0	0	0	0	0	0	0	0	0	0	0	0	0	0	5.8e-05	0	0	0	0	0	0	0	0	0	0	0	1e-06	2e-05	0	0	0	0	0	0	0	0	0	0	0	0
d__Bacteria; p__Actinobacteriota; c__Coriobacteriia; o__Coriobacteriales; f__Eggerthellaceae; g__Gordonibacter; s__Gordonibacter_massiliensis	1876eea9d82062b3829221d4e9d30a94|Cor_Eggerthellaceae	Species	1e-06	1e-06	0	2e-06	0	0	0	0	0	0	0	0	0	0	0	0	0	0	0	0	0	0	0	0	0	0	0	0	0	0	0	0	0	0	0	0	0	0	0	0	1e-06	0	0	0	0	0	0
d__Bacteria; p__Firmicutes; c__Clostridia; o__Lachnospirales; f__Lachnospiraceae	18892c3f5e9f1665fae02e13be4bb8f7|Lac_Lachnospiraceae	Species	0	0	0	0	0	1.4e-05	4e-06	0	1e-06	0	0	0	5e-05	6e-06	0	0	0	1e-06	1e-06	0	0	0	0	2e-06	0	0	0	0	0	0	0	0	0	2.6e-05	1.1e-05	0	0	0	0	0	0	0	0	0	0	0.005444	0
d__Bacteria; p__Firmicutes; c__Clostridia; o__Lachnospirales; f__Lachnospiraceae	189169180abb2434e014ce70e5b89245|Lac_Lachnospiraceae	Species	0	0	0	0	0	0	0	0	0	0	0	0	0	0	0	0	0	0	0	0	0	0	0	0	0	0	0	0	0	0	0	0	0	0	0	0	0	0	0	0	0	0	0	0	0	0	0
d__Bacteria; p__Actinobacteriota; c__Coriobacteriia; o__Coriobacteriales; f__Coriobacteriaceae; g__Collinsella; s__Collinsella_tanakaei	18965988023899d197612941455f14bb|Cor_Coriobacteriaceae	Species	0	0	0	0	0	0	0	0	0	0	0	0	0	0	2e-06	0	0	0	0	0	0	0	0	0	0	0	0	0	0	0	9e-06	6.1e-05	0	0	0	0	0	0	0	0	0	0	0	0	0	0	0
d__Bacteria; p__Firmicutes; c__Bacilli; o__Lactobacillales; f__Lactobacillaceae; g__Lactobacillus	18aaaba922945faccb41faead398c481|Lac_Lactobacillaceae	Species	0	0	0	0	0	0	0	0	0	0	0	0	0	0	0	0	0	0	0	0	0	0	0	0	0	0	0	0	0	0	0	0	0	0	0	0	0	0	0	0	0	0	0	0	0	0	0
d__Bacteria; p__Firmicutes; c__Clostridia; o__Lachnospirales; f__Lachnospiraceae; g__Eisenbergiella	18b39b6a8da8440537c4e437d7e418a5|Lac_Lachnospiraceae	Species	0	0	0	0	0	0	2.2e-05	0	0	0	0	0	0	0	7e-06	0	0	0	2e-06	1e-05	0	0	0	0	5e-06	1.4e-05	1.5e-05	0	0	0	0	0	0	0	0	0	0	0	0	0	0	0	0	0	0	0	0
d__Bacteria; p__Firmicutes; c__Clostridia; o__Lachnospirales; f__Lachnospiraceae	18d199b2397ee2af600d0c589c176c1c|Lac_Lachnospiraceae	Species	0	0	0	0	0	0	0	0	0	0	0	0	0	0	0	0	0	0	0	0	0	0	0	0	0	0	0	0	0	0	0	0	0	0	0	0	0	0	0	0	0	0	0	0	0	0	0
d__Bacteria; p__Firmicutes; c__Bacilli; o__Lactobacillales	18d3585461b29e911965506c25ce016d|Lac_NA	Species	0	0	0	0	0	1.2e-05	0	0	0	0	0	0	0	0	0	0	0	0	0	0	0	0	0.000122	1e-05	0	0	0	0	0	0	2e-06	0	0	0	0	0	0	0	0	0	0	0	0	0	0	0	0
d__Bacteria; p__Firmicutes; c__Clostridia; o__Oscillospirales; f__Ruminococcaceae; g__Candidatus_Soleaferrea	18db7f0279816213ab7fc487403f501b|Osc_Ruminococcaceae	Species	0	0	0	0	0	0	0	0	0	0	0	0	0	0	0	0	0	0	0	0	0	0	0	0	0	0	0	0	0	0	0	0	0	2e-06	0	0	0	0	0	0	0	1e-06	0	0	0	0	0
d__Bacteria; p__Firmicutes; c__Clostridia; o__Lachnospirales; f__Lachnospiraceae; g__Lachnospiraceae_UCG-010; s__uncultured_organism	18e23e095d93795bda276e64d18f8727|Lac_Lachnospiraceae	Species	0	0	0	0	0	0	9e-06	0	0	0	0	0	6.3e-05	8e-06	0	0	0	0	0	0	0	0	0	0	0	0	0	0	0	0	0	0	0	2e-06	1e-06	0	0	0	0	0	0	0	0	0	0	0	0
d__Bacteria; p__Firmicutes; c__Clostridia; o__Oscillospirales; f__Oscillospiraceae; g__UCG-002	18e45004b787d19812cb84e18cab1a65|Osc_Oscillospiraceae	Species	0	0	0	0	0	0	0	0	0	0	0	0	0	0	0	0	0	0	0	0	0	0	0	0	0	0	0	1e-06	0	0	0	0	0	0	0	0	0	0	0	0	0	0	0	0	0	0	0
d__Bacteria; p__Bacteroidota; c__Bacteroidia; o__Bacteroidales; f__Bacteroidaceae; g__Bacteroides; s__unidentified	18eb603b00d7123457e961c4bdbe22e8|Bac_Bacteroidaceae	Species	8e-06	1e-06	0	5e-06	8.1e-05	0	5.8e-05	0	1e-06	7e-06	6.4e-05	2.9e-05	1e-06	0	3e-06	0	0	9e-06	6.6e-05	9e-06	9.8e-05	0	0	0	2.2e-05	4e-06	1.9e-05	0	0	0	0	0	0	0	0	1e-06	0	0	0	0	0	0	2.5e-05	3e-06	1.1e-05	1.3e-05	0
d__Bacteria; p__Firmicutes; c__Clostridia; o__Oscillospirales; f__Ruminococcaceae; g__Incertae_Sedis; s__uncultured_organism	1907638b516497dd3bfd7a25e51f13dc|Osc_Ruminococcaceae	Species	0	0	0	0	0	0	0	0	0	0	0	0	0	0	0	0	0	0	0	0	0	0	0	0	0	0	0	0	0	0	0	0	0	0	0	0	0	0	0	1.1e-05	1e-06	0	0	0	0	0	0
d__Bacteria; p__Firmicutes; c__Bacilli; o__Bacillales; f__Bacillaceae; g__Bacillus; s__Streptomyces_sp.	19099d5abc5ef3418267df31a1f79bab|Bac_Bacillaceae	Species	0	1e-06	1e-06	0	0	0	0	0	0	0	0	0	0	0	0	0	0	0	0	0	0	0	0	0	2e-06	0	0	0	0	0	0	0	0	0	0	0	0	0	0	0	2e-06	1e-06	0	2e-06	0	0	0
d__Bacteria; p__Bacteroidota; c__Bacteroidia; o__Bacteroidales; f__Tannerellaceae; g__Parabacteroides	1913bac13d930c415aa57a2191b67188|Bac_Tannerellaceae	Species	0	0	0	0	0	0	0	0	0	0	0	0	0	0	0	0	0	0	0	0	0	0	0	0	1e-06	2e-06	3e-06	0	1e-05	2.9e-05	0	0	0	0	0	0	0	0	0	0	0	0	0	0	0	0	0
d__Bacteria; p__Firmicutes; c__Clostridia; o__Oscillospirales; f__Oscillospiraceae; g__Flavonifractor; s__unidentified	1913e864acf554a31ba69d92a76a3d91|Osc_Oscillospiraceae	Species	0	0	0	0	0	0	0	0	0	0	0	0	0	0	0	0	0	0	0	0	0	0	0	0	0	0	0	0	0	0	0	0	0	0	0	0	0	0	0	1e-05	0	0	0	0	0	0	0
d__Bacteria; p__Bacteroidota; c__Bacteroidia; o__Bacteroidales; f__Bacteroidaceae; g__Bacteroides; s__Bacteroides_ovatus	191adf71eff8216d1a741fb17cfd4688|Bac_Bacteroidaceae	Species	3e-06	7e-06	0	0	0	0	1e-06	0	0	0	6e-06	1e-06	0	0	0	0	0	0	0	0	1e-06	5e-06	0	0	0	0	0	1e-06	3e-06	0	0	2e-06	2e-05	0	0	0	0	0	0	0	0	0	4e-06	3e-06	6e-06	9e-06	0
d__Bacteria; p__Bacteroidota; c__Bacteroidia; o__Bacteroidales; f__Bacteroidaceae; g__Bacteroides; s__Bacteroides_plebeius	193ba8b586867e2b0d9d733053994604|Bac_Bacteroidaceae	Species	0	0	0	0	0	0	0	0	0	0	0	0	0	0	0	0	0	0	0	0	0	0	0	0	0	0	0	0	0	0	0	0	0	0	2e-06	0	0	0	0	0	0	0	0	0	0	0	0
d__Bacteria; p__Bacteroidota; c__Bacteroidia; o__Bacteroidales; f__Bacteroidaceae; g__Bacteroides; s__unidentified	193ec1c4fd8d3f4a68ac342f13e35ad7|Bac_Bacteroidaceae	Species	0	0	0	1.4e-05	1.6e-05	0	7e-06	0	0	2.9e-05	3.7e-05	1.3e-05	1e-06	0	0	0	0	0	0	1e-06	0	0	0	0	1.8e-05	3e-06	8.2e-05	0	2.2e-05	1.7e-05	0	0	0	0	0	0	0	0	0	0	0	0	0	0	0	0	1e-05
d__Bacteria; p__Fusobacteriota; c__Fusobacteriia; o__Fusobacteriales; f__Fusobacteriaceae; g__Fusobacterium; s__Fusobacterium_mortiferum	19500b9aded4801dc42859715972931a|Fus_Fusobacteriaceae	Species	0	0	0	0	0	0	1.9e-05	5e-05	0.000142	0	0	0	0	0	0	0	0	0	0	0	0	0	0	0	0	0	0	0	0	0	0	0	0	0	1e-06	0	0	0	0	0	0	0	0	0	0	0	0
d__Bacteria; p__Bacteroidota; c__Bacteroidia; o__Bacteroidales; f__Barnesiellaceae; g__Coprobacter	196e1709d8d03af9d1e45166397d66a2|Bac_Barnesiellaceae	Species	0	0	0	0	0	0	0	0	0	0	0	0	1.8e-05	1.6e-05	7e-06	0	0	0	0	0	0	0	0	0	0	0	0	0	0	0	0	0	0	0	0	0	0	0	0	0	0	0	0	0	0	0	0
d__Bacteria; p__Firmicutes; c__Bacilli; o__Lactobacillales; f__Listeriaceae; g__Listeria; s__Listeria_innocua	19788590123fc406b0bd9ab8463bb225|Lac_Listeriaceae	Species	0	2e-06	0	0	0	0	0	0	0	0	0	0	0	0	0	0	0	0	0	0	0	0	0	0	0	0	0	0	0	0	0	0	0	0	0	0	0	0	0	0	1e-06	0	0	2e-06	0	0	0
d__Bacteria; p__Actinobacteriota; c__Actinobacteria; o__Bifidobacteriales; f__Bifidobacteriaceae; g__Bifidobacterium	19814956dc2eb2d74f15029fee9fffee|Bif_Bifidobacteriaceae	Species	0	0	0	0	0	0	0	0	0	0	0	0	3e-06	0	0	0	0	0	0	0	0	0	0	0	0	0	0	0	0	0	8e-06	0	0	3e-06	0	0	0	0	0	0	0	0	0	0	0	3e-06	5e-06
d__Bacteria; p__Firmicutes; c__Clostridia; o__Lachnospirales; f__Lachnospiraceae; g__[Ruminococcus]_torques_group; s__Ruminococcus_torques	19b61b482df8e8bfaaeae992fd4f8aa5|Lac_Lachnospiraceae	Species	0.000151	7e-06	0	0.002317	1e-06	0	0.001338	1e-06	2e-06	0	0	1e-06	4.5e-05	0.000217	0.00011	0	0	0	0.001648	0.004079	0	9.6e-05	1e-06	0	0.000158	0.00439	2.5e-05	0	0	0	8e-06	1e-06	0	0.001772	1.2e-05	1e-06	0	0	0	0	0	0	0	0	0	0.000522	0
d__Bacteria; p__Actinobacteriota; c__Actinobacteria; o__Micrococcales; f__Brevibacteriaceae; g__Brevibacterium; s__Brevibacterium_celere	19cae3116ff48c6a0d85a78d21c81dee|Mic_Brevibacteriaceae	Species	0	0	0	0	0	0	0	0	0	0	0	0	0	0	0	0	0	0	0	0	0	0	0	0	0	0	0	0	0	0	2e-06	0	0	0	6e-06	0	0	0	0	0	0	0	0	0	0	0	0
d__Bacteria; p__Verrucomicrobiota; c__Verrucomicrobiae; o__Verrucomicrobiales; f__Akkermansiaceae; g__Akkermansia	19ce1f5534c68df1e0eb8eae8c01a688|Ver_Akkermansiaceae	Species	2e-05	0	0	0	0	0	0	0	0	0	0	6e-06	0	0	0	0	5e-06	3e-06	0	0	0	0	0	0	0	0	0	0	0	0	0	0	0	0	0	0	0	0	0	0	0	0	0	0	0	0	0
d__Bacteria; p__Proteobacteria; c__Gammaproteobacteria; o__Enterobacterales; f__Morganellaceae; g__Providencia; s__Providencia_sp.	1a0aecad5713be44efe771cf3598b3b6|Ent_Morganellaceae	Species	0	0	0	0	0	0	0	0	0	0	0	0	0	0	0	0	0	0	0	0	0	0	0	0	0	0	0	0	0	0	0	0	0	0	0	0	0	0	0	0	0	0	0	0	0	0	0
d__Bacteria; p__Firmicutes; c__Clostridia; o__Lachnospirales; f__Lachnospiraceae; g__Roseburia	1a22a0679cb8090cfb7374c90914c420|Lac_Lachnospiraceae	Species	0	0	0	0	0	0	2e-06	0	0	0	0	0	0	0	0	1e-06	0	0	0	0	1e-06	0	0	0	0	0	0	0	0	1e-06	0	0	0	0	0	0	0	0	0	0	0	0	0	0	0	6.3e-05	0
d__Bacteria; p__Firmicutes; c__Clostridia; o__Clostridia_vadinBB60_group; f__Clostridia_vadinBB60_group; g__Clostridia_vadinBB60_group; s__uncultured_bacterium	1a2c8e751cbf1ead5584a5cd8767b71e|Clo_Clostridia_vadinBB60_group	Species	0	0	0	0	0	0	0	0	0	0	0	0	0	0	0	0	0	0	0	0	0	0	0	0	0	0	0	0	0	0	0	0	0	7e-06	0	0	0	0	0	0	0	0	0	0	0	0	0
d__Bacteria; p__Firmicutes; c__Clostridia; o__Oscillospirales; f__Ruminococcaceae; g__Subdoligranulum	1a39a8f8d2c8b6fd983b3dd02b45be35|Osc_Ruminococcaceae	Species	0	0	0	0	0	0	0	0	0	0	0	0	0	0	0	0	0	0	0	0	0	0	0	0	0	0	0	0	0	0	0	0	0	0	0	0	0	0	0	0	0	0	0	0	0	0	0
d__Bacteria; p__Actinobacteriota; c__Actinobacteria; o__Bifidobacteriales; f__Bifidobacteriaceae; g__Bifidobacterium	1a3ab25c9f8b377e47cc6807a4045036|Bif_Bifidobacteriaceae	Species	1e-06	0	0	0	0	0	0	0	0	0	0	0	2e-06	0	0	0	0	0	0	0	0	0	0	0	0	0	0	1e-06	0	0	2e-06	0	0	1e-06	0	0	0	0	0	0	0	0	0	0	0	0	2e-06
d__Bacteria; p__Firmicutes; c__Clostridia; o__Oscillospirales; f__Ruminococcaceae; g__Candidatus_Soleaferrea; s__uncultured_bacterium	1a3fbfdc0342f9ae367018444085856b|Osc_Ruminococcaceae	Species	0	0	0	3e-06	0	0	0	0	0	0	0	0	0	0	0	0	0	0	0	0	0	0	0	0	0	0	0	0	0	0	0	0	0	0	0	0	0	0	0	0	0	0	0	0	0	0	0
d__Bacteria; p__Firmicutes; c__Clostridia; o__Lachnospirales; f__Lachnospiraceae	1a4bbc06871eb7f39caf5bc578833bef|Lac_Lachnospiraceae	Species	0	0	0	0	0	0	0	0	0	0	0	0	0	0	0	0	0	0	0	0	0	0	0	0	0	0	0	3e-06	0	0	0	0	0	0	0	0	0	0	0	0	0	0	0	0	0	0	0
d__Bacteria; p__Bacteroidota; c__Bacteroidia; o__Bacteroidales; f__Bacteroidaceae; g__Bacteroides; s__uncultured_bacterium	1a4e7a6276f6ade54e00d348338247fa|Bac_Bacteroidaceae	Species	0	0	0	1e-06	0	0	1e-06	0	0	1e-06	0	0	3e-06	2e-06	0	0	0	0	0	0	0	0	0	0	0	0	1e-06	0	0	2e-06	0	0	0	0	0	0	0	0	0	0	0	0	0	0	0	0	3e-06
d__Bacteria; p__Bacteroidota; c__Bacteroidia; o__Bacteroidales; f__Prevotellaceae; g__Prevotella	1a5ba230356881ef4fd9ce1f2a3ecc42|Bac_Prevotellaceae	Species	0	0	0	0	0	0	0	0	0	0	0	0	0	0	0	0	0	0	1e-06	0	0	0	0	0	0	0	0	0	0	0	0	0	0	4.4e-05	0	0	0	0	0	0	0	0	0	0	0	0	0
d__Bacteria; p__Actinobacteriota; c__Coriobacteriia; o__Coriobacteriales; f__Eggerthellaceae; g__CHKCI002; s__uncultured_bacterium	1ac12b2e015055c8e3652404f14ad07e|Cor_Eggerthellaceae	Species	0	0	0	0	0	0	0	0	0	0	0	0	1.9e-05	4e-05	0	0	0	0	0	0	0	0	0	0	0	0	0	0	0	0	0	0	0	0	0	0	0	0	0	0	0	0	0	0	0	0	0
d__Bacteria; p__Firmicutes; c__Clostridia; o__Oscillospirales; f__Oscillospiraceae; g__uncultured; s__Clostridium_sp.	1acbab12b1ed96e11f73d971f5fbb832|Osc_Oscillospiraceae	Species	0	1e-06	0	3.2e-05	0	0	2.6e-05	0	0	0	0	0	2.1e-05	1.1e-05	0	0	0	0	1.3e-05	0.000828	0	0	0	0	0.00011	6e-06	0.000201	9e-06	0	1.1e-05	1.6e-05	1e-06	0	4e-06	0	0	0	0	0	0	0	1e-06	0	0	0	1.8e-05	1.5e-05
d__Bacteria; p__Synergistota; c__Synergistia; o__Synergistales; f__Synergistaceae; g__Fretibacterium; s__unidentified	1ad3ace674999f669531fdf996bc40f0|Syn_Synergistaceae	Species	0	0	0	0	0	0	0	0	0	0	2e-06	0	0	0	0	0	0	0	0	0	0	0	0	0	0	0	0	0	0	0	0	0	0	0	1.9e-05	0	0	0	0	0	0	0	0	0	0	0	0
d__Bacteria; p__Firmicutes; c__Clostridia; o__Christensenellales; f__Christensenellaceae; g__uncultured	1ad84d55f65271d2560c3c8bbb7abd1c|Chr_Christensenellaceae	Species	0	0	0	0	0	0	0	0	0	0	0	0	4e-06	3e-06	0	0	0	0	0	0	0	0	0	0	0	0	0	3e-06	0	0	0	0	0	0	0	0	0	0	0	0	0	0	0	0	0	0	0
d__Bacteria; p__Bacteroidota; c__Bacteroidia; o__Bacteroidales; f__Bacteroidaceae; g__Bacteroides	1aecbad6b8d5d2480e1bbf74a3781829|Bac_Bacteroidaceae	Species	0	0	0	0	0	0	0	0	0	0	0	0	0	0	0	0	0	0	0	0	0	0	0	0	0	0	0	0	0	0	0	0	0	0	0	0	0	0	0	1.1e-05	0	0	0	0	0	0	0
d__Bacteria; p__Bacteroidota; c__Bacteroidia; o__Bacteroidales; f__Bacteroidaceae; g__Bacteroides	1aefe63d5089edb5bf1c08a50e4a6b68|Bac_Bacteroidaceae	Species	1.1e-05	0	0	0	0	0	0	0	0	0	0	0	0	0	0	0	0	0	1e-06	0	0	0	0	0	0	0	0	0	1e-06	7e-06	0	0	0	0	0	0	0	0	0	0	0	0	0	0	0	0	0
d__Bacteria; p__Bacteroidota; c__Bacteroidia; o__Bacteroidales; f__Tannerellaceae; g__Parabacteroides	1af46c955959eea059df9178f8edfe17|Bac_Tannerellaceae	Species	0	0	0	0	0	0	4.3e-05	8.9e-05	2.1e-05	0	0	0	0	0	0	0	0	0	0	0	0	0	0	0	0	0	0	0	1e-06	1e-06	0	0	0	0	0	0	0	0	0	0	0	0	0	0	0	0	0
d__Bacteria; p__Firmicutes; c__Clostridia; o__Lachnospirales; f__Lachnospiraceae	1b0990f7894341b3d63a5108a3bf4f33|Lac_Lachnospiraceae	Species	0	0	0	0	0	0	3e-06	0	3e-06	0	0	0	0	0	0	0	0	1e-06	0	0	0	0	0	0	0	0	0	0	0	0	0	0	0	0	3e-06	0	0	0	0	0	0	0	0	1e-06	0	0	0
d__Bacteria; p__Firmicutes; c__Negativicutes; o__Veillonellales-Selenomonadales; f__Veillonellaceae; g__Dialister; s__Dialister_pneumosintes	1b1cdc401d481415668e1e13b90eb629|Vei_Veillonellaceae	Species	0	0	0	0	0	0	0	0	0	0	0	0	0	0	0	4.7e-05	0	4.8e-05	0	0	0	0	0	0	0	0	0	0	0	0	0	0	0	0	0	0	0	0	0	0	0	0	1e-06	0	0	0	0
d__Bacteria; p__Firmicutes; c__Clostridia; o__Clostridia_vadinBB60_group; f__Clostridia_vadinBB60_group; g__Clostridia_vadinBB60_group	1b21a0e1915246f0a46f3e9ffaa142d0|Clo_Clostridia_vadinBB60_group	Species	0	0	0	0	0	0	0	0	0	0	0	0	0	0	0	0	0	0	0	0	0	0	0	0	0	0	0	0	0	0	0	0	0	0	0	0	0	0	0	0	0	0	0	0	0	0	0
d__Bacteria; p__Bacteroidota; c__Bacteroidia; o__Bacteroidales; f__Bacteroidaceae; g__Bacteroides; s__uncultured_bacterium	1b21b46d0fbae6a28c850b312b8940f6|Bac_Bacteroidaceae	Species	0	0	0	0	0	0	0	0	0	0	0	0	0	0	0	0	0	0	0	0	0	0	0	0	0	0	0	0	0	0	0	0	0	0	0	0	0	0	0	0	0	0	0	0	0	0	0
d__Bacteria; p__Bacteroidota; c__Bacteroidia; o__Bacteroidales; f__Rikenellaceae; g__Alistipes; s__uncultured_bacterium	1b2243d4ec1442cf4c22b9d7a14c64b6|Bac_Rikenellaceae	Species	0	0	0	0	0	0	0	0	0	0	0	0	0	0	0	0	0	0	0	0	0	0	0	0	0	0	0	0	0	0	0	0	0	0	0	0	0	0	0	1.3e-05	0	0	0	0	0	0	0
d__Bacteria; p__Firmicutes; c__Clostridia; o__Oscillospirales; f__Oscillospiraceae; g__UCG-002; s__uncultured_bacterium	1b4b473f4e6fbccfedb846afeab008e0|Osc_Oscillospiraceae	Species	0	0	0	0	0	0	0	0	0	0	0	0	0	0	0	0	0	0	0	0	0	0	0	0	0	0	0	0	0	0	0	0	0	0	0	0	0	0	0	0	0	0	0	0	0	0	0
d__Bacteria; p__Bacteroidota; c__Bacteroidia; o__Bacteroidales; f__Rikenellaceae; g__Alistipes; s__uncultured_bacterium	1b4f0291487796b1018b667ff7da0ee9|Bac_Rikenellaceae	Species	0	0	0	0	0	0	0	0	0	0	0	0	1.3e-05	1.8e-05	0	0	0	0	0	0	0	0	0	0	0	0	0	8.7e-05	0	9e-06	0	0	0	0	0	0	0	0	0	0	0	0	0	0	0	0	0
d__Bacteria; p__Proteobacteria; c__Gammaproteobacteria; o__Enterobacterales; f__Enterobacteriaceae; g__Escherichia-Shigella; s__Escherichia_sp.	1b5df9460fed5e593d5815d08bf8196a|Ent_Enterobacteriaceae	Species	2.4e-05	0.000169	2e-05	0.005849	0.001242	3.5e-05	0.009064	0.000578	0.000542	1.9e-05	7e-06	3e-06	0.000342	7.5e-05	0.000142	0.001866	3e-06	0.00118	0.007762	0.002399	1.4e-05	0.000372	0.000179	3.3e-05	0.043624	0.00562	0.043278	0.004871	0.000655	0.001407	0.013599	0.003642	0.001869	0.013518	0.000415	0	4e-06	2e-06	8e-06	0.002082	0.00095	0.002439	0.001965	0.00236	0.001801	0.002806	0.000525
d__Bacteria; p__Proteobacteria; c__Gammaproteobacteria; o__Enterobacterales; f__Enterobacteriaceae; g__Enterobacter; s__Citrobacter_europaeus	1b687ade080c2714a70949c9b8692502|Ent_Enterobacteriaceae	Species	0	0	4e-06	0	2e-06	0	0	0	0	0	1e-06	1e-06	0	0	1e-06	0	0	2.4e-05	0	0	0	0	2e-06	0	1e-06	0	0	0	0	0	0	0	0	0	0	0	1e-06	5e-06	6.4e-05	0	4e-06	2e-06	0	0	0	0	0
d__Bacteria; p__Firmicutes; c__Clostridia; o__Oscillospirales; f__Ruminococcaceae; g__Anaerotruncus	1b6d2c0b2c566103b00ff932491860b1|Osc_Ruminococcaceae	Species	0	0	0	0	0	0	0	0	0	0	0	0	0	0	0	0	0	0	0	0	0	0	0	0	1.6e-05	0	9e-06	0	0	0	0	0	0	0	0	0	0	0	0	0	0	0	0	0	0	0	0
d__Bacteria; p__Actinobacteriota; c__Actinobacteria; o__Actinomycetales; f__Actinomycetaceae; g__Actinomyces; s__Actinomyces_lingnae	1b6ef3bbb5f022d7617215411badd3a7|Act_Actinomycetaceae	Species	0	0	0	0	0	0	1e-06	3e-06	0	3e-06	0	0	0	0	0	3e-06	0	0	2e-06	3e-06	0	7e-06	0.000149	0.000146	0	0	0	4e-06	1.6e-05	2e-05	0	0	0	1.5e-05	7e-06	0	0	0	0	0	0	0	0	0	0	3.3e-05	0
d__Bacteria; p__Firmicutes; c__Bacilli; o__Lactobacillales; f__Lactobacillaceae; g__Lactobacillus; s__Lactobacillus_acidophilus	1b7cd78ec63a3d81a0c9078502b5d19a|Lac_Lactobacillaceae	Species	0	0	0	0	0	0	0	0	0	0	0	0	0	0	0	0	0	0	0	0	0	0	0	0	0	0	0	0	0	0	0	0	0	0	0	0	0	0	0	0	0	0	0	0	0	0	0
d__Bacteria; p__Bacteroidota; c__Bacteroidia; o__Flavobacteriales; f__Weeksellaceae; g__Elizabethkingia	1b819707a66a087755365fb7d81e9119|Fla_Weeksellaceae	Species	0	0	0	0	0	0	0	0	0	0	0	0	0	0	0	0	0	0	0	0	0	0	0	0	0	0	0	0	0	0	0	0	0	0	0	0	0	0	0	0	0	0	0	0	0	0	0
d__Bacteria; p__Bacteroidota; c__Bacteroidia; o__Bacteroidales; f__Bacteroidaceae; g__Bacteroides	1b944a23277a34e86902f0b1d0836881|Bac_Bacteroidaceae	Species	0	0	0	0	0	0	0	0	0	0	0	0	0	0	0	0	0	0	0	0	0	0	0	0	0	0	0	0	2e-06	3e-06	0	0	0	0	0	0	0	0	0	0	0	0	0	0	0	0	0
d__Bacteria; p__Proteobacteria; c__Gammaproteobacteria; o__Enterobacterales; f__Enterobacteriaceae; g__Enterobacter; s__Citrobacter_europaeus	1ba7085ff9be2e61bcca21bbc8e6fd26|Ent_Enterobacteriaceae	Species	0	0	0	0	0	0	0	0	0	0	0	0	0	0	0	0	0	0	0	0	0	0	0	0	0	0	0	0	0	0	0	0	0	0	0	0	0	0	0	1e-05	0	0	0	0	0	0	0
d__Bacteria; p__Verrucomicrobiota; c__Verrucomicrobiae; o__Verrucomicrobiales; f__Akkermansiaceae; g__Akkermansia	1bb614321b40d3aec6c460c0bb8e3c3c|Ver_Akkermansiaceae	Species	0	0	0	0	0	0	0	0	0	0	0	0	0	0	0	0	0	0	0	0	0	0	0	0	0	0	0	0	0	0	0	0	0	0	0	0	0	0	0	0	0	0	0	0	0	0	0
d__Bacteria; p__Firmicutes; c__Clostridia; o__Lachnospirales; f__Lachnospiraceae	1bc14d14a2c9fdb24448b96ee7e7dc3d|Lac_Lachnospiraceae	Species	0	0	0	0	0	0	0	0	0	0	0	0	6e-06	6e-06	3.5e-05	0	0	0	0	0	0	0	0	0	0	0	0	0	0	0	0	0	0	0	0	0	0	0	0	0	0	0	0	0	0	0	0
d__Bacteria; p__Bacteroidota; c__Bacteroidia; o__Bacteroidales; f__Bacteroidaceae; g__Bacteroides	1bc7a16d29f54460c02d07d0b955438a|Bac_Bacteroidaceae	Species	0	0	0	0	0	0	2e-06	1e-06	0	1e-06	0	0	0	0	0	0	0	0	0	0	0	0	0	0	0	0	0	0	2.4e-05	4e-06	0	0	0	0	0	0	0	0	0	0	0	0	0	0	0	0	0
d__Bacteria; p__Bacteroidota; c__Bacteroidia; o__Bacteroidales; f__Bacteroidaceae; g__Bacteroides	1be348dbf4e4bda51c906ec8e0aab1bd|Bac_Bacteroidaceae	Species	0	7e-06	0	0	0	0	5.3e-05	2e-06	2.2e-05	0	0	0	2e-06	0	0	0	0	0	0	0	0	0	1e-06	0	0	0	0	0	0	0	0	0	0	0	0	0	0	0	0	0	0	0	0	0	0	0	0
d__Bacteria; p__Firmicutes; c__Clostridia; o__Lachnospirales; f__Lachnospiraceae; g__Blautia; s__Blautia_wexlerae	1bfa9da7321df084af21812e9c6a8eb4|Lac_Lachnospiraceae	Species	0	0	0	0	0	0	0	0	0	0	0	0	0	0	0	0	0	0	0	0	0	0	0	0	0	0	0	0	0	0	0	0	0	0	0	0	0	0	0	0	0	0	0	0	0	0	0
d__Bacteria; p__Firmicutes; c__Clostridia; o__Oscillospirales; f__Oscillospiraceae	1bfd1a9d80552c42eb544864c03a336c|Osc_Oscillospiraceae	Species	0	0	0	0	0	0	0	0	0	0	0	0	0	0	0	0	0	0	0	0	0	0	0	0	0	0	0	0	0	0	0	0	0	0	0	0	0	0	0	0	0	0	0	0	0	0	0
d__Bacteria; p__Firmicutes; c__Clostridia; o__Oscillospirales; f__Ruminococcaceae	1c0044b0ddca52eded46411b2c7ac285|Osc_Ruminococcaceae	Species	0	0	0	0	0	0	0	0	0	0	0	0	0	0	0	0	0	0	0	0	0	0	0	0	0	0	0	0	0	0	0	0	0	0	0	0	0	0	0	0	0	0	0	0	0	0	0
d__Bacteria; p__Actinobacteriota; c__Actinobacteria; o__Bifidobacteriales; f__Bifidobacteriaceae; g__Bifidobacterium	1c04b8c9be0857bff88c0f1f6861b20f|Bif_Bifidobacteriaceae	Species	0	0	0	0	0	0	0	0	0	0	0	0	0	0	0	0	0	0	0	0	0	0	0	0	0	0	0	0	0	0	0	0	0	0	0	0	0	0	0	0	0	0	0	0	0	0	0
d__Bacteria; p__Firmicutes; c__Clostridia; o__Lachnospirales; f__Lachnospiraceae	1c0f8ed89b570da5fef53778cb702173|Lac_Lachnospiraceae	Species	0	0	0	0	0	0	4e-06	0	0	0	0	0	0	0	0	0	0	0	0	0	0	0	0	0	0	0	0	0	0	0	0	0	0	0	0	0	0	0	0	0	0	0	0	0	0	3e-06	0
d__Bacteria; p__Firmicutes; c__Clostridia; o__Oscillospirales; f__Ruminococcaceae	1c1e821544a5a5ff9d95084dbe243f8e|Osc_Ruminococcaceae	Species	0	0	0	0	0	0	0	0	0	0	0	0	0	0	0	0	0	0	0	0	0	0	0	0	0	0	0	0	0	0	0	0	0	0	0	0	0	0	0	0	1e-06	0	0	0	0	0	0
d__Bacteria; p__Bacteroidota; c__Bacteroidia; o__Bacteroidales	1c31c833c3c081616314acb305442b12|Bac_NA	Species	0	0	0	0	0	0	9e-06	0	0	0	0	0	0	0	0	0	0	0	0	0	0	1e-06	0	0	0	0	0	0	0	0	0	0	0	0	0	0	0	0	0	0	0	0	0	0	0	0	0
d__Bacteria; p__Actinobacteriota; c__Coriobacteriia; o__Coriobacteriales; f__Atopobiaceae; g__Coriobacteriaceae_UCG-002; s__uncultured_bacterium	1c35242a6de68c549e94831bce087d55|Cor_Atopobiaceae	Species	0	0	0	0	0	0	0	0	0	0	0	0	0	0	0	0	0	0	0	0	0	0	0	0	0	0	0	0	0	0	0	0	0	0	0	0	0	0	0	0	0	0	0	0	0	0	0
d__Bacteria; p__Firmicutes; c__Clostridia; o__Lachnospirales; f__Lachnospiraceae	1c416a93e3b1ac94bf0c6e9993de339e|Lac_Lachnospiraceae	Species	0	0	0	0	0	0	0	0	0	0	0	0	0	0	0	0	0	0	0	0	0	0	0	0	0	0	0	0	0	0	0	0	0	0	0	0	0	0	0	0	0	0	0	0	0	0	0
d__Bacteria; p__Firmicutes; c__Clostridia; o__Lachnospirales; f__Lachnospiraceae; g__[Eubacterium]_fissicatena_group	1c64aebc704658a7ec41921141b8a871|Lac_Lachnospiraceae	Species	3e-06	0	0	0	0	0	0	0	0	0	0	0	0	0	0	0	0	0	0	0	0	1e-06	0	0	0	0	0	0	0	0	0	0	0	0	0	0	0	0	0	0	0	0	0	0	0	0	0
d__Bacteria; p__Firmicutes; c__Clostridia; o__Lachnospirales; f__Lachnospiraceae; g__Anaerostipes	1c759bae48dd4168321b879656808202|Lac_Lachnospiraceae	Species	0	0	0	0	0	1e-06	3e-06	0	0	0	0	0	2.1e-05	1e-05	0	0	0	1e-06	0	0	0	0	0	1e-06	0	0	0	0	0	0	5e-06	0	0	0	0	0	0	0	0	0	0	0	0	0	0	1e-06	0
d__Bacteria; p__Bacteroidota; c__Bacteroidia; o__Bacteroidales; f__Bacteroidaceae; g__Bacteroides	1c865c295cde7c4fb87d56c8f601d28a|Bac_Bacteroidaceae	Species	0	0	0	0	0	0	0	0	0	0	0	0	0	0	0	0	0	0	0	0	0	0	0	0	0	0	0	0	0	0	0	0	0	0	0	0	0	0	0	0	0	0	0	0	0	0	0
d__Bacteria; p__Firmicutes; c__Clostridia; o__Oscillospirales; f__Ruminococcaceae	1c9b03dde0620cdc5679458fa246b627|Osc_Ruminococcaceae	Species	0	0	0	0	0	0	0	0	0	0	0	0	0	0	0	0	0	0	0	0	0	0	0	0	1e-05	3e-06	9.4e-05	0	0	0	0	0	0	0	0	0	0	0	0	0	0	0	0	0	0	0	0
d__Bacteria; p__Actinobacteriota; c__Actinobacteria; o__Micrococcales; f__Micrococcaceae; g__Pseudarthrobacter; s__Pseudarthrobacter_polychromogenes	1c9c8dfbce48caec093b66ed77cd71ed|Mic_Micrococcaceae	Species	0	0	0	0	0	0	0	0	0	0	0	0	0	0	0	0	0	0	0	0	0	0	0	0	0	0	0	0	0	0	1e-06	0	0	0	4e-06	0	0	0	0	0	0	0	0	0	0	0	0
d__Bacteria; p__Firmicutes; c__Clostridia; o__Lachnospirales; f__Lachnospiraceae	1cbc29dff4ee5fb4b1a644bbe5bd7d17|Lac_Lachnospiraceae	Species	0	0	0	0	0	0	0	0	0	0	0	0	0	0	0	0	0	0	0	0	0	0	0	0	0	0	0	0	0	0	0	0	0	0	0	0	0	0	0	0	0	0	0	0	0	0	0
d__Bacteria; p__Bacteroidota; c__Bacteroidia; o__Bacteroidales; f__Tannerellaceae; g__Parabacteroides	1cdea0775222ed4b4216f0cc36be765a|Bac_Tannerellaceae	Species	0	0	0	0	0	0	0	0	0	0	0	0	0	0	0	0	0	0	0	0	0	0	0	0	0	2e-06	0	0	0	0	0	0	0	0	0	0	0	0	0	0	0	0	0	0	0	0	0
d__Bacteria; p__Firmicutes; c__Clostridia; o__Oscillospirales; f__Oscillospiraceae; g__UCG-002; s__uncultured_bacterium	1ce641c325dbda6d36dbac602aba29f9|Osc_Oscillospiraceae	Species	0	0	0	0	0	0	0	0	0	0	0	0	0	0	0	0	0	0	0	0	0	0	0	0	0	0	0	0	0	0	0	0	0	0	0	0	0	0	0	0	0	0	0	0	0	0	0
d__Bacteria; p__Firmicutes; c__Bacilli; o__Lactobacillales; f__Lactobacillaceae; g__Lactobacillus	1cf1b724f9b8576005cb3b0bae599d83|Lac_Lactobacillaceae	Species	0	0	0	0	0	0	0	0	0	0	0	0	0	0	0	0	0	0	0	0	0	0	0	0	0	0	0	0	0	0	0	0	0	0	0	0	0	0	0	0	0	0	0	0	0	0	0
d__Bacteria; p__Actinobacteriota; c__Actinobacteria; o__Frankiales; f__uncultured; g__uncultured	1cf928198e84adffb06bb9ce0c40ec86|Fra_uncultured	Species	0	0	0	0	0	0	0	0	0	0	0	0	0	0	0	0	0	0	0	0	0	0	0	0	0	0	0	0	0	0	0	0	0	0	2.4e-05	0	0	0	0	0	0	0	0	0	0	0	0
d__Bacteria; p__Actinobacteriota; c__Coriobacteriia; o__Coriobacteriales; f__Coriobacteriaceae; g__Collinsella	1d0c9662eb009fdcb561381d624526ea|Cor_Coriobacteriaceae	Species	0	0	0	0	0	0	0	0	0	0	0	0	2e-06	0	0	0	0	0	1e-06	2e-06	0	1e-06	0	0	0	0	0	0	0	0	7e-06	0	0	0	0	0	0	0	0	0	0	0	0	0	0	3e-06	0
d__Bacteria; p__Bacteroidota; c__Bacteroidia; o__Bacteroidales	1d0cd7594f586f1c24c90d59927fdbf3|Bac_NA	Species	0	0	0	0	0	0	1e-06	0	0	0	0	0	0	0	0	0	0	0	0	0	0	0	0	0	0	0	0	0	0	0	0	0	0	0	0	0	0	0	0	0	0	0	0	0	0	0	0
d__Bacteria; p__Firmicutes; c__Bacilli; o__Lactobacillales; f__Lactobacillaceae; g__Lactobacillus	1d2857fc7fd116818136e156842e4a87|Lac_Lactobacillaceae	Species	0	0	0	0	0	0	0	0	0	0	0	0	0	0	0	0	0	0	0	0	0	0	0	0	0	0	0	0	0	0	0	0	0	0	0	0	0	0	0	0	0	0	0	0	0	0	0
d__Bacteria; p__Firmicutes; c__Negativicutes; o__Veillonellales-Selenomonadales; f__Veillonellaceae; g__Dialister; s__Dialister_invisus	1d39c0678a9e5cf92ab311996ae32889|Vei_Veillonellaceae	Species	0	0	0	0	0	0	0	0	0	0	0	0	0	0	0	7e-06	0	0	0	0	0	0	0	0	0	0	0	0	0	0	0	0	0	2e-06	0	0	0	0	0	0	0	0	0	0	0	0	0
d__Bacteria; p__Firmicutes; c__Clostridia; o__Oscillospirales; f__Oscillospiraceae	1d4435580d008709169a4283ec211595|Osc_Oscillospiraceae	Species	0	0	0	0	0	0	0	0	0	0	0	0	1e-06	3e-06	0	0	0	0	0	0	0	0	0	0	0	0	0	0	0	0	0	0	0	0	0	0	0	0	0	0	0	0	0	0	0	0	0
d__Bacteria; p__Firmicutes; c__Clostridia; o__Lachnospirales; f__Lachnospiraceae	1d633ba14e105bdfedd415f6fd02d38e|Lac_Lachnospiraceae	Species	0	0	0	0	0	0	0	0	0	0	0	0	0	0	0	0	0	0	0	0	0	0	0	0	0	0	0	0	0	0	0	0	0	0	0	0	0	0	0	1.3e-05	1e-06	2e-06	0	0	0	0	0
d__Bacteria; p__Bacteroidota; c__Bacteroidia; o__Bacteroidales; f__Tannerellaceae; g__Parabacteroides	1d70659b49a88c51a1e2c758d853c2b9|Bac_Tannerellaceae	Species	0	0	0	0	1e-06	0	0	0	0	1e-06	0	0	0	0	2e-06	0	0	0	0	0	0	0	0	0	0	0	0	0	0	0	0	0	0	0	0	0	0	0	0	0	0	0	0	0	0	0	0
d__Bacteria; p__Actinobacteriota; c__Coriobacteriia; o__Coriobacteriales; f__Coriobacteriales_Incertae_Sedis; g__uncultured	1d758cb6cdef8b88cdc5fb4b6778de58|Cor_Coriobacteriales_Incertae_Sedis	Species	0	0	0	0	0	0	0	0	0	0	0	0	0	0	0	0	0	0	0	0	0	0	0	0	0	0	0	0	0	0	0	0	0	0	0	0	0	0	0	0	0	0	0	0	0	0	0
d__Bacteria; p__Firmicutes; c__Clostridia; o__Oscillospirales; f__Oscillospiraceae; g__UCG-002	1d81f8bf40fe078701fb0539d2ffc424|Osc_Oscillospiraceae	Species	0	0	0	0	0	0	0	0	0	0	0	0	0	0	0	0	0	0	0	0	0	0	0	0	0	0	0	0	0	0	0	0	0	0	0	0	0	0	0	0	0	0	0	0	0	0	0
d__Bacteria; p__Actinobacteriota; c__Coriobacteriia; o__Coriobacteriales; f__Eggerthellaceae; g__Paraeggerthella; s__bacterium_NLAE-zl-P893	1dc7fc3ab75418d5f901919896cccdb5|Cor_Eggerthellaceae	Species	0	0	0	0	0	0	0	0	0	0	0	0	0	0	0	0	0	0	0	0	0	0	0	0	0	0	0	0	0	0	0	0	0	0	0	0	0	0	0	0	0	0	0	0	0	3e-06	0
d__Bacteria; p__Firmicutes; c__Clostridia; o__Oscillospirales; f__Oscillospiraceae; g__Oscillibacter; s__gut_metagenome	1dcd67b0a45b38675f008f777606476c|Osc_Oscillospiraceae	Species	0	0	0	0	0	0	0	0	0	0	0	0	0	0	0	0	0	0	0	0	0	0	0	0	0	0	0	0	0	0	0	0	0	0	0	0	0	0	0	0	6e-06	1e-06	0	0	0	1e-06	0
d__Bacteria; p__Firmicutes; c__Clostridia; o__Peptostreptococcales-Tissierellales; f__Peptostreptococcales-Tissierellales; g__Peptoniphilus; s__Peptoniphilus_lacrimalis	1dd51fb85455d61f1ca574ce641c2d41|Pep_Peptostreptococcales-Tissierellales	Species	0	0	0	0	0	0	0	0	0	0	0	0	0	0	0	0	0	0	0	0	0	1.3e-05	0	0	0	0	0	1e-06	0	0	0	0	0	7e-06	0	0	0	0	0	0	0	0	0	0	0	0	0
d__Bacteria; p__Actinobacteriota; c__Actinobacteria; o__Micrococcales; f__Micrococcaceae; g__Rothia; s__Rothia_aeria	1de0b6942be753c2dd4f9bd0dd92eee9|Mic_Micrococcaceae	Species	0	0	0	0	2e-06	0	0	0	0	0	0	0	0	0	0	0	0	0	0	0	0	0	0	0	0	0	0	1e-06	0	0	0	0	0	2e-06	0	0	0	0	0	0	0	0	0	0	0	0	0
d__Bacteria; p__Bacteroidota; c__Bacteroidia; o__Bacteroidales; f__Bacteroidaceae; g__Bacteroides	1de6652327b9fe23c6fc296f8292a1f4|Bac_Bacteroidaceae	Species	0	0	0	0	0	0	0	0	0	0	0	0	0	0	0	0	0	0	0	0	0	0	0	0	0	0	0	1.2e-05	0	0	0	0	0	0	0	0	0	0	0	0	0	0	0	0	0	0	0
d__Bacteria; p__Firmicutes; c__Clostridia; o__Lachnospirales; f__Lachnospiraceae	1df90f94666c2d5920641102f0e2ffe8|Lac_Lachnospiraceae	Species	0	0	0	0	0	0	0	0	0	0	0	0	0	0	0	0	0	0	0	0	0	0	0	0	0	0	0	0	0	0	0	0	0	0	0	0	0	0	0	0	0	0	0	0	0	0	0
d__Bacteria; p__Firmicutes; c__Clostridia; o__Oscillospirales; f__Oscillospiraceae; g__UCG-005	1e0d9e6a4e5975b0e7e4a8b5297a3f00|Osc_Oscillospiraceae	Species	0	0	0	0	0	0	0	0	0	0	0	0	0	0	0	0	0	0	0	0	0	0	0	0	0	0	0	0	0	0	0	0	0	0	0	0	0	0	0	0	0	0	0	0	0	0	0
d__Bacteria; p__Bacteroidota; c__Bacteroidia; o__Bacteroidales; f__Tannerellaceae; g__Parabacteroides	1e84a4c809567d6f5d3e4e6570dcb5c2|Bac_Tannerellaceae	Species	0	0	0	0.009377	0.002956	1e-06	3.1e-05	5e-06	0	0.008407	0.000202	7e-06	0	0	3e-06	2e-06	0	0	0	0	0	0	0	0	0	2e-06	2e-06	0.000123	0.003327	0.006939	0.000672	0.000565	0.001165	0	2.9e-05	0	0	0	1e-06	0	0	0	0	0	2e-06	7e-06	8.3e-05
d__Bacteria; p__Firmicutes; c__Clostridia; o__Oscillospirales; f__Ruminococcaceae; g__Negativibacillus; s__uncultured_bacterium	1e8a14221c5cb0fdc59f0c94410024fa|Osc_Ruminococcaceae	Species	0	0	0	0	0	0	0	0	0	0	0	0	8.1e-05	0.001321	1e-06	0	0	0	0	0	0	0	0	0	0	0	0	0	0	0	0	0	0	0	0	0	0	0	0	0	0	0	0	0	0	0	0
d__Bacteria	1eac7a5ea2643164aa49d259b9fd8606|NA_NA	Species	0	0	0	0	0	0	0	0	0	0	0	0	0	0	0	0	0	0	0	0	0	0	0	0	0	0	0	0	0	0	0	0	0	0	0	0	0	0	0	1.1e-05	0	0	0	0	0	0	0
d__Bacteria; p__Firmicutes; c__Clostridia	1ec1d623b6d6d8505398d90d87bd6b48|NA_NA	Species	0	0	0	0	0	0	0	0	0	0	0	0	0	0	0	0	0	0	0	0	0	0	0	0	0	0	0	0	0	0	0	0	0	0	0	0	0	0	0	0	0	0	0	0	0	0	0
d__Bacteria; p__Firmicutes; c__Clostridia; o__Oscillospirales; f__Oscillospiraceae; g__UCG-005	1ed072afbd7a476b80a6b078efa5ef29|Osc_Oscillospiraceae	Species	0	0	0	0	0	0	0	0	0	0	0	0	0	0	0	0	0	0	0	0	0	0	0	0	0	0	0	0	0	0	0	0	0	0	0	0	0	0	0	0	0	0	0	0	0	0	0
d__Bacteria; p__Firmicutes; c__Clostridia; o__Lachnospirales; f__Lachnospiraceae; g__[Eubacterium]_eligens_group; s__uncultured_bacterium	1ede1e1f5a745fe8d5a1446696e8d868|Lac_Lachnospiraceae	Species	0	0	0	0	0	0	0	0	0	0	1e-06	0	0	0	0	0	0	0	0	0	0	0	0	0	0	0	0	0	0	0	0	0	0	0	0	0	0	0	0	0	0	0	0	0	0	0	0
d__Bacteria; p__Verrucomicrobiota; c__Verrucomicrobiae; o__Verrucomicrobiales; f__Akkermansiaceae; g__Akkermansia	1ee30a1861e89cdf8cd9688dca989a02|Ver_Akkermansiaceae	Species	1e-05	0	0	0	0	0	0	0	0	0	0	6.8e-05	0	0	0	3e-06	2.9e-05	6.8e-05	0	0	0	0	0	0	0	0	0	0	0	0	3e-06	3e-06	2e-06	0	0	0	5e-06	1e-06	0	0	0	0	0	0	0	0	0
d__Bacteria; p__Actinobacteriota; c__Actinobacteria; o__Bifidobacteriales; f__Bifidobacteriaceae; g__Bifidobacterium	1ef34038bfe91f5faa8f6574f2a28632|Bif_Bifidobacteriaceae	Species	3e-06	2e-06	0	0	0	0	0	0	0	0	0	0	2e-06	0	0	0	0	0	0	0	0	2e-06	0	0	3e-06	0	0	0	0	0	3.3e-05	0	0	1.1e-05	0	0	0	0	0	0	0	1e-06	0	0	0	0	0
d__Bacteria; p__Bacteroidota; c__Bacteroidia; o__Bacteroidales	1efeabfe2209fefc4a8473e5c50b7fa7|Bac_NA	Species	0	0	0	0	0	0	0	0	0	0	0	0	0	0	0	0	0	0	0	0	0	0	0	0	0	0	0	0	0	0	0	0	0	0	0	0	0	0	0	0	0	0	0	0	0	0	0
d__Bacteria; p__Firmicutes; c__Clostridia; o__Lachnospirales; f__Lachnospiraceae	1f032ff86ed52c9e4a21ff276c9d3d80|Lac_Lachnospiraceae	Species	0	0	0	0	0	0	6.3e-05	0	0	0	0	0	0	0	0	0	0	0	0	0	0	0	0	0	0	0	0	0	0	0	0	0	0	0	0	0	0	0	0	0	0	0	0	0	0	0	0
d__Bacteria; p__Firmicutes; c__Clostridia; o__Lachnospirales; f__Lachnospiraceae; g__Lachnospiraceae_NK4A136_group; s__uncultured_bacterium	1f0a400674688869a367e29861dece35|Lac_Lachnospiraceae	Species	0	0	0	0	0	0	0	0	0	0	0	0	0	0	0	0	0	0	0	0	0	0	0	0	0	5.7e-05	0	0	0	0	0	0	0	0	0	0	0	0	0	0	0	0	0	0	0	0	0
d__Bacteria; p__Firmicutes; c__Clostridia; o__Lachnospirales; f__Lachnospiraceae	1f0cba52ac4c9586eb4b3140438e8c5c|Lac_Lachnospiraceae	Species	0	0	0	0	0	0	0	0	0	5e-06	0	0	3.3e-05	0.000209	0	0	0	0	0	0	0	8.2e-05	0	0	2.7e-05	0.00012	1.9e-05	3.2e-05	0	0	0	0	0	0.000235	0	0	1.6e-05	0	0	2.5e-05	0	0	0	1e-06	0	1.3e-05	0
d__Bacteria; p__Bacteroidota; c__Bacteroidia; o__Bacteroidales; f__Tannerellaceae; g__Parabacteroides	1f23cd1d5620a8ef1c0dfc8bb08d70b1|Bac_Tannerellaceae	Species	0	0	0	0	0	0	3e-06	0	0	2e-06	6e-06	0	0	1e-06	0	0	2e-06	3e-06	1e-06	0	2e-06	0	0	0	3e-06	1e-06	1.5e-05	0	7e-06	3.7e-05	0	0	0	0	0	0	0	0	0	0	0	0	0	0	0	0	0
d__Bacteria; p__Firmicutes; c__Clostridia; o__Lachnospirales; f__Lachnospiraceae	1f39d138f7aac3c94f0f0e8d5fe27f14|Lac_Lachnospiraceae	Species	0	0	0	0	0	0	0	0	0	0	0	0	1.1e-05	1.3e-05	9e-06	0	0	0	0	0	0	0	0	0	0	0	0	6e-06	1.9e-05	2e-05	0	0	0	0	0	0	0	0	0	0	0	0	0	0	0	6e-06	0
d__Bacteria; p__Firmicutes; c__Negativicutes; o__Acidaminococcales; f__Acidaminococcaceae; g__Phascolarctobacterium; s__Ruminococcus_sp.	1f3f24867724a1331245c03e6112f6d0|Aci_Acidaminococcaceae	Species	0	0	0	0	1e-06	0	0	1e-06	0	0	0	0	0	0	0	0	0	0	0	1e-06	0	0	0	0	0	0	1e-06	0	0	0	0	8e-06	0	0	0	0	0	0	0	2.3e-05	8e-06	4e-06	0	0	0	0	0
d__Bacteria; p__Firmicutes; c__Clostridia; o__Oscillospirales; f__Oscillospiraceae; g__uncultured	1f78927a551bf851a9170ff35b8efcb0|Osc_Oscillospiraceae	Species	0	0	0	0	0	0	0	0	0	0	0	0	0	0	0	0	0	0	0	0	0	0	0	0	0	0	0	0	0	0	0	0	0	0	0	0	0	0	0	0	0	0	0	0	0	0	0
d__Bacteria; p__Firmicutes; c__Bacilli; o__Lactobacillales; f__Lactobacillaceae; g__Lactobacillus; s__Lactobacillus_acidophilus	1fae9253cc03d23c1f6036b792e89429|Lac_Lactobacillaceae	Species	0	0	0	0	0	0	0	0	0	0	0	0	0	0	0	0	0	0	0	0	0	0	0	0	0	0	0	0	0	0	0	0	0	0	0	0	0	0	0	0	0	0	0	0	0	0	0
d__Bacteria; p__Bacteroidota; c__Bacteroidia; o__Bacteroidales; f__Tannerellaceae; g__Parabacteroides	1faebe988c955e749b6569c378d4070b|Bac_Tannerellaceae	Species	3e-06	0	0	0	0	0	0	0	2e-06	0	1e-06	0	1e-06	2e-06	1e-06	0	0	0	1.1e-05	1e-06	3e-06	0	0	0	0	0	0	1e-06	0	1e-06	0	4e-06	2e-06	0	0	1e-06	0	0	0	0	0	0	0	0	0	0	0
d__Bacteria; p__Firmicutes; c__Bacilli; o__Erysipelotrichales; f__Erysipelotrichaceae; g__Faecalitalea; s__uncultured_bacterium	1fb79b89b58a09bbf600c8ecd1c6c136|Ery_Erysipelotrichaceae	Species	0	0	0	0	0	0	0	0	0	0	0	0	0	0	0	0	0	0	0	0	0	0	0	0	0	3e-06	0	0	0	0	0	0	0	0	0	0	0	0	0	0	0	0	0	0	0	0	0
d__Bacteria; p__Bacteroidota; c__Bacteroidia; o__Bacteroidales; f__Bacteroidaceae; g__Bacteroides; s__Bacteroides_uniformis	1fd92a7b17846533a74a6bb036f99cad|Bac_Bacteroidaceae	Species	0	0	0	0	0	0	0	0	0	0	0	0	0	0	0	0	0	0	0	0	0	0	0	0	0	0	0	0	0	0	0	0	0	0	0	0	0	0	0	0	0	0	0	0	0	0	0
d__Bacteria; p__Bacteroidota; c__Bacteroidia; o__Bacteroidales; f__Bacteroidaceae; g__Bacteroides	200703c833fb1a39963023faf5c6c0d3|Bac_Bacteroidaceae	Species	0	0	0	0	1e-06	0	0	0	0	0	0	0	0	0	0	0	0	0	0	0	0	0	0	0	0	3e-06	0	0	7e-06	6e-06	0	0	0	0	0	0	0	0	0	0	0	0	0	0	0	0	0
d__Bacteria; p__Firmicutes; c__Clostridia; o__Peptostreptococcales-Tissierellales; f__Anaerovoracaceae; g__Family_XIII_AD3011_group; s__uncultured_organism	200acaafb85679c032b73575b832025c|Pep_Anaerovoracaceae	Species	0	0	0	0	0	0	0	0	0	0	0	0	0	0	0	0	0	0	0	0	0	0	0	0	0	0	0	0	0	0	0	0	0	0	0	0	0	0	0	0	0	0	0	0	0	0	0
d__Bacteria; p__Bacteroidota; c__Bacteroidia; o__Bacteroidales; f__Tannerellaceae; g__Parabacteroides	2027a7bfcfdb60ffc43356acda4472be|Bac_Tannerellaceae	Species	0	0	0	0	0	0	0	0	0	0	0	0	0	0	0	0	0	0	0	0	0	0	0	0	0	0	0	0	0	4e-06	0	0	0	0	0	0	0	0	0	0	0	0	0	0	0	0	0
d__Bacteria; p__Patescibacteria; c__Saccharimonadia; o__Saccharimonadales; f__Saccharimonadales; g__Saccharimonadales	202958e8717323997065ffef2dcd72fe|Sac_Saccharimonadales	Species	0	0	0	0	0	0	0	0	0	0	0	0	0	0	0	0	0	0	0	0	0	0	0	0	0	0	0	0	0	0	2e-06	0	0	0	0	0	0	0	0	0	0	0	0	0	0	0	0
d__Bacteria; p__Firmicutes; c__Negativicutes; o__Acidaminococcales; f__Acidaminococcaceae; g__Phascolarctobacterium; s__Ruminococcus_sp.	203886d56592d6c07d0292f94a295e71|Aci_Acidaminococcaceae	Species	0	0	0	0	0	0	0	0	0	0	0	0	0	0	0	0	0	0	0	0	0	0	0	0	0	0	0	0	0	0	0	0	0	0	0	0	0	0	0	1e-05	0	0	0	0	0	0	0
d__Bacteria; p__Firmicutes; c__Clostridia; o__Lachnospirales; f__Lachnospiraceae	204831295e41e2d7963c419055dd229c|Lac_Lachnospiraceae	Species	0	0	0	0.000132	0	0	0	0	0	0	0	0	0	0	0	0	0	0	0	0	0	0	0	0	0	0	0	0	0	0	0	0	0	0	0	0	0	0	0	0	0	0	0	0	0	0	0
d__Bacteria; p__Firmicutes; c__Clostridia; o__Oscillospirales; f__Oscillospiraceae; g__Colidextribacter; s__uncultured_bacterium	205970213f6edb19ad7932849e2009f9|Osc_Oscillospiraceae	Species	0	0	0	0	0	0	0	0	0	0	0	0	5.1e-05	0.000157	0.000825	0	0	0	0	0	0	0	0	0	0	0	0	0	0	0	0	0	0	0	0	0	0	0	0	0	0	0	0	0	0	0	0
d__Bacteria; p__Firmicutes; c__Clostridia; o__Oscillospirales; f__Oscillospiraceae; g__Colidextribacter; s__uncultured_bacterium	2091c35ba4824cb2a31cf80d4b194df3|Osc_Oscillospiraceae	Species	0	0	0	0	0	0	0	0	0	0	0	0	2e-06	6e-06	0	0	0	0	0	0	0	0	0	0	3e-06	1e-06	6e-06	0	0	3e-06	0	0	0	0	0	0	0	0	0	0	0	0	0	0	0	0	0
d__Bacteria; p__Actinobacteriota; c__Actinobacteria; o__Bifidobacteriales; f__Bifidobacteriaceae; g__Bifidobacterium	209a83413c356b986833fc64a39d876d|Bif_Bifidobacteriaceae	Species	0	1e-06	0	0	0	0	0	0	0	0	0	0	0	0	0	0	0	0	0	0	0	0	0	0	0	0	0	0	0	0	1e-06	0	0	0	0	0	0	0	0	0	0	0	0	0	0	0	1e-06
d__Bacteria; p__Firmicutes; c__Clostridia; o__Eubacteriales; f__Anaerofustaceae; g__Anaerofustis; s__Anaerofustis_sp.	20a26dd2ba028c38357a0efcc2cb14f6|Eub_Anaerofustaceae	Species	6e-06	7e-06	0	0	0	0	0	0	0	1e-06	0	0	5e-06	1.1e-05	0	0	0	0	0	5e-06	0	0	0	0	0	0	0	0	0	0	0	0	0	5.3e-05	0	0	0	0	0	0	0	0	0	0	0	2e-06	0
d__Bacteria; p__Firmicutes; c__Clostridia; o__Lachnospirales	20af0ed2dd860817e5e9a5ff081916ef|Lac_NA	Species	4e-06	0	0	0	0	0	0	0	0	0	0	0	0	0	0	0	0	0	0	6e-06	0	0	0	0	1e-06	0	0	0	0	0	0	0	0	0	0	0	0	0	0	0	0	0	0	0	0	0	0
d__Bacteria; p__Fusobacteriota; c__Fusobacteriia; o__Fusobacteriales; f__Fusobacteriaceae; g__Fusobacterium; s__Fusobacterium_mortiferum	20b20d2430f2485b4116ac4a3e163dc7|Fus_Fusobacteriaceae	Species	0	0	0	0	0	0	6.1e-05	0.000284	0.000475	0	0	0	0	0	0	0	0	0	0	0	0	0	0	0	0	0	0	0	0	0	0	0	0	0	0	0	0	0	0	0	0	0	0	0	0	0	0
d__Bacteria; p__Firmicutes; c__Clostridia; o__Oscillospirales; f__Ruminococcaceae; g__Pygmaiobacter; s__Pygmaiobacter_massiliensis	20f71130e376031f4942c218ba7971df|Osc_Ruminococcaceae	Species	0.001965	0	0	0	0	0	0	0	0	0	0	0	0	0	0	0	0	0	0	0	0	0	0	0	0	0	0	0	0	0	0	0	0	0	0	0	0	0	0	0	0	0	0	0	0	0	0
d__Bacteria; p__Firmicutes; c__Clostridia; o__Lachnospirales; f__Lachnospiraceae	213baf6ab53ca1a710c340462ba8ee30|Lac_Lachnospiraceae	Species	0	0	0	0	0	0	0	0	0	0	0	0	0	0	0	0	0	0	0	0	0	0	0	0	0	0	0	0	0	0	0	0	0	0	0	0	0	0	0	0	0	0	0	0	0	0	0
d__Bacteria; p__Bacteroidota; c__Bacteroidia; o__Bacteroidales; f__Bacteroidaceae; g__Bacteroides; s__unidentified	21597990046011f4779b91c08468f72d|Bac_Bacteroidaceae	Species	0	0	0	0	0	0	0	0	1.1e-05	2e-06	2e-06	1e-06	1e-06	1e-06	0	0	0	0	8e-06	0	1.8e-05	0	0	0	0	0	0	0	0	1e-06	0	0	0	0	0	0	0	0	0	0	0	0	0	0	0	0	0
d__Bacteria; p__Firmicutes; c__Clostridia; o__Oscillospirales; f__Oscillospiraceae; g__uncultured; s__uncultured_bacterium	215ead13ee8a568e3d98f20d1acf2c72|Osc_Oscillospiraceae	Species	0	0	0	0	0	0	0	0	0	0	0	0	1.2e-05	4.2e-05	0.000316	0	0	0	0	0	0	2.5e-05	0	0	0	0	0	8e-06	0	1.4e-05	0	0	0	0	0	0	0	0	0	0	0	0	0	0	0	4e-06	0
d__Bacteria; p__Proteobacteria; c__Gammaproteobacteria; o__Enterobacterales; f__Enterobacteriaceae; g__Enterobacter; s__Citrobacter_europaeus	216847f25c0399c60987830895f42c29|Ent_Enterobacteriaceae	Species	0	0	0	0	0	0	0	0	0	0	0	0	0	0	0	0	0	0	0	0	0	0	0	0	0	0	0	0	0	0	0	0	0	0	0	0	0	0	0	1e-05	0	0	0	0	0	0	0
d__Bacteria; p__Actinobacteriota; c__Actinobacteria; o__Bifidobacteriales; f__Bifidobacteriaceae; g__Bifidobacterium	217fb0fa4b55b771260fd80d1a34bb19|Bif_Bifidobacteriaceae	Species	3e-06	1e-06	0	0	0	0	0	0	0	0	0	0	8e-06	3e-06	0	0	0	0	0	0	0	1e-06	0	0	0	0	0	1e-06	0	0	4e-06	1e-06	0	6e-06	0	0	0	0	0	0	0	0	0	0	0	3e-06	0
d__Bacteria; p__Actinobacteriota; c__Coriobacteriia; o__Coriobacteriales; f__Coriobacteriales_Incertae_Sedis; g__uncultured; s__uncultured_organism	219874481b9679ee4c03adc7dcba03cd|Cor_Coriobacteriales_Incertae_Sedis	Species	0	0	0	0	0	0	0	0	0	0	0	0	0	0	0	0	0	0	0	0	0	0	0	0	0	0	0	0	0	0	0	0	0	0	0	0	0	0	0	0	4e-06	1e-05	0	0	0	0	0
d__Bacteria; p__Bacteroidota; c__Bacteroidia; o__Bacteroidales	21a51fe82ba3d82561f8ba2eb4641538|Bac_NA	Species	3e-06	0	0	0	0	0	0	0	0	0	0	0	0	0	3e-06	0	0	0	3e-06	0	3e-06	1e-06	0	0	0	0	0	0	0	1e-06	0	9e-06	1e-05	0	0	3e-06	0	0	0	0	0	0	0	0	0	0	0
d__Bacteria; p__Firmicutes; c__Clostridia; o__Peptostreptococcales-Tissierellales; f__Anaerovoracaceae; g__Family_XIII_UCG-001; s__uncultured_bacterium	21a91ebeb804b36cabcc36726d4cbad2|Pep_Anaerovoracaceae	Species	0	0	0	0	0	0	0	0	0	0	0	0	0	0	0	0	0	0	0	0	0	0	0	0	3e-06	0	0	0	0	0	0	0	0	0	0	0	0	0	0	0	0	0	0	0	0	0	0
d__Bacteria; p__Firmicutes; c__Negativicutes; o__Veillonellales-Selenomonadales; f__Veillonellaceae; g__Dialister	21c0f9398ef7383e5284d5b498c9e5b4|Vei_Veillonellaceae	Species	0	0	0	0	0	0	0	0	0	0	0	0	0	0	0	0	0	0	0	0	0	0	0	0	0	0	0	0	0	0	0	0	0	0	0	0	0	0	0	0	0	0	0	0	0	0	0
d__Bacteria; p__Firmicutes; c__Clostridia; o__Lachnospirales; f__Lachnospiraceae	21c7b002c9fe7d1956804f1a54c8d8d2|Lac_Lachnospiraceae	Species	0	0	0	0	0	0	0	0	0	0	0	0	0	0	0	0	0	0	0	0	0	0	0	0	0	0	0	0	0	0	0	0	0	0	0	0	0	0	0	0	0	0	0	0	0	0	0
d__Bacteria; p__Proteobacteria; c__Gammaproteobacteria; o__Burkholderiales; f__Sutterellaceae	21cf38e48be4aaa21f2c4d617bb73360|Bur_Sutterellaceae	Species	0	0	0	0	0	0	0	0	0	0	0	0	0	0	0	0	0	0	0	0	0	0	0	0	0	0	0	0	0	0	0	0	0	0	0	0	0	0	0	0	0	0	0	0	0	0	0
d__Bacteria; p__Firmicutes; c__Bacilli; o__Lactobacillales; f__Lactobacillaceae; g__Lactobacillus	21e4090434e055c234da611acc40c92a|Lac_Lactobacillaceae	Species	0	0	0	0	0	0	0	0	0	0	0	0	0	0	0	0	0	0	0	0	0	0	0	0	0	0	0	0	0	0	0	0	0	0	0	0	0	0	0	0	0	0	0	0	0	0	0
d__Bacteria; p__Actinobacteriota; c__Actinobacteria; o__Bifidobacteriales; f__Bifidobacteriaceae; g__Bifidobacterium	21e833eb50e87852be812f46ad79433e|Bif_Bifidobacteriaceae	Species	1.5e-05	1.1e-05	1e-06	0	0	0	0	0	0	0	0	0	1.5e-05	1.3e-05	3e-06	0	0	0	0	0	0	1.7e-05	0	0	0	0	0	1.4e-05	0	0	9.8e-05	1e-06	0	7.5e-05	1e-06	0	0	0	0	0	2e-06	6e-06	0	0	0	3.1e-05	0.000206
d__Bacteria; p__Firmicutes; c__Clostridia; o__Oscillospirales; f__Butyricicoccaceae; g__Butyricicoccus	21ed174021d52800b923378ba1b43fd9|Osc_Butyricicoccaceae	Species	0	0	0	1e-06	0	0	0	0	0	0	0	0	0	0	0	1e-06	0	0	0	0	0	0	2e-06	0	0	0	0	0	0	0	0	0	0	1e-06	0	0	0	0	0	0	0	0	0	0	0	7.7e-05	0
d__Bacteria; p__Actinobacteriota; c__Coriobacteriia; o__Coriobacteriales; f__Eggerthellaceae; g__Eggerthella; s__uncultured_bacterium	21f7432b23ca13127ea19549ff1b076c|Cor_Eggerthellaceae	Species	0	0	0	0	0	0	0	0	0	0	0	0	0	0	0	0	0	0	0	0	0	0	0	0	0	0	0	0	0	0	0	0	0	0	0	0	0	0	0	0	0	0	0	0	0	0	0
d__Bacteria; p__Bacteroidota; c__Bacteroidia; o__Bacteroidales; f__Tannerellaceae; g__Parabacteroides	21ffdc7129aa615c9955412b00524f01|Bac_Tannerellaceae	Species	0	0	0	0	0	0	0	0	0	0	0	0	0	0	0	0	0	0	0	0	0	0	0	0	0	0	0	0	0	0	0	0	0	0	0	0	0	0	0	0	0	0	0	0	0	0	0
d__Bacteria; p__Actinobacteriota; c__Actinobacteria; o__Micrococcales; f__Micrococcaceae; g__Pseudarthrobacter; s__Pseudarthrobacter_polychromogenes	22009b6f4d778b53afb344f2a1fc1096|Mic_Micrococcaceae	Species	0	0	0	0	0	0	0	0	0	0	0	0	0	0	0	0	0	0	0	0	0	0	0	0	0	0	0	0	0	0	0	0	0	0	0	0	0	0	0	0	0	0	0	0	0	0	0
d__Bacteria; p__Firmicutes; c__Clostridia; o__Lachnospirales; f__Lachnospiraceae	220d6d7f57a524b55297c75d80423044|Lac_Lachnospiraceae	Species	0	0	0	2e-06	0	0	2e-06	0	0	0	0	0	0	5e-06	0	0	0	0	0	0	0	0	0	0	0	3e-06	0	0	0	0	0	0	0	1e-06	0	0	0	0	0	0	0	0	0	0	0	0	0
d__Bacteria; p__Firmicutes; c__Clostridia; o__Lachnospirales; f__Lachnospiraceae	22100b614d43af4356c69ce7305129dc|Lac_Lachnospiraceae	Species	0	0	0	0	0	0	1.4e-05	0	0	0	0	0	0	0	0	0	0	0	0	0	0	0	0	0	6.1e-05	2e-05	0.00018	0	0	0	0	0	0	0	0	0	0	0	0	0	0	0	0	0	0	0	0
d__Bacteria; p__Actinobacteriota; c__Coriobacteriia; o__Coriobacteriales; f__Coriobacteriaceae; g__Collinsella	221816a2bc499138eff3da84e6254278|Cor_Coriobacteriaceae	Species	7e-06	7e-06	1e-06	0	0	0	1e-06	1.7e-05	1.4e-05	0	0	0	0	0	0	0	0	0	9e-06	1e-06	0	2.2e-05	0	0	0	0	0	0	0	0	0	0	0	0	0	0	0	0	0	0	0	0	0	0	0	0	0
d__Bacteria; p__Actinobacteriota; c__Coriobacteriia; o__Coriobacteriales; f__Atopobiaceae	22331ce4d6ebb71a376fd5e74ce74f78|Cor_Atopobiaceae	Species	0	0	0	0	1e-06	0	0	0	0	0	0	0	0	0	0	0	0	0	0	0	0	0	0	0	0	0	0	0	1e-06	0	0	0	0	0	0	0	0	0	0	0	0	0	0	0	0	0	0
d__Bacteria; p__Firmicutes; c__Clostridia; o__Oscillospirales; f__Ruminococcaceae	2246d47fb0f4fee7e695e65599ac3603|Osc_Ruminococcaceae	Species	0	0	0	0	0	0	0	0	0	0	0	0	0	0	0	0	0	0	0	0	0	0	0	0	0	0	0	0	0	0	0	0	0	0	0	0	0	0	0	0	0	0	0	0	0	0	0
d__Bacteria; p__Firmicutes; c__Clostridia; o__Oscillospirales; f__Oscillospiraceae; g__uncultured; s__uncultured_bacterium	224c130eba7b4696ce1aeb72d61f56f0|Osc_Oscillospiraceae	Species	0	0	0	0	0	0	0	0	0	0	0	0	0	0	0	0	0	0	0	0	0	0	0	0	0	0	0	0	0	0	0	0	0	0	0	0	0	0	0	0	0	0	0	0	0	0	0
d__Bacteria; p__Bacteroidota; c__Bacteroidia; o__Bacteroidales; f__Rikenellaceae; g__Alistipes	2257f5b9070dd22834271aa04e85fbb8|Bac_Rikenellaceae	Species	0	0	0	0	0	0	0	0	0	0	0	0	0	0	0	0	0	0	0	0	0	0	0	0	0	0	0	0	0	0	0	0	0	0	0	0	0	0	0	0	0	0	0	0	0	0	0
d__Bacteria; p__Firmicutes; c__Negativicutes; o__Acidaminococcales; f__Acidaminococcaceae; g__Phascolarctobacterium	225f8f71f5d07ac2c183e17c80184bdc|Aci_Acidaminococcaceae	Species	0	2e-06	0	0	0	0	2e-06	0	0	0	0	0	0	0	0	0	0	0	0	0	0	0	0	0	0	0	0	0	0	0	0	0	0	0	0	0	0	0	0	0	0	0	0	0	0	0	0
d__Bacteria; p__Firmicutes; c__Clostridia; o__Oscillospirales; f__Ruminococcaceae; g__Subdoligranulum; s__uncultured_Firmicutes	22742a36f6b2eb90c19155ddd3ae7d29|Osc_Ruminococcaceae	Species	0	0	0	2e-06	0	0	0	0	0	0	0	0	1e-06	0	0	0	0	0	0	0	0	0	0	0	0	0	0	0	0	0	4e-06	1e-06	1e-06	1e-06	0	0	0	0	0	0	0	0	0	0	0	0	0
d__Bacteria; p__Actinobacteriota; c__Actinobacteria; o__Bifidobacteriales; f__Bifidobacteriaceae; g__Bifidobacterium	227ee33b59aef879c44c69cd3d750c6f|Bif_Bifidobacteriaceae	Species	0	0	0	0	0	0	0	0	0	0	0	0	0	0	0	0	0	0	0	0	0	0	0	0	0	0	0	0	0	0	0	0	0	0	0	0	0	0	0	0	0	0	0	0	0	0	0
d__Bacteria; p__Desulfobacterota; c__Desulfovibrionia; o__Desulfovibrionales; f__Desulfovibrionaceae; g__Bilophila; s__Bilophila_wadsworthia	228fb237bf07620e8d1ca25ab7d6571f|Des_Desulfovibrionaceae	Species	0.001512	0.00028	2.9e-05	0	0	0	2e-06	0	2.1e-05	0.000143	0	0	0.000176	2.2e-05	1.3e-05	1e-06	0	0	0	0	1e-06	0.000556	3e-06	0	0.000104	1e-06	0	0.000653	1.6e-05	0.002259	0	0	0	0.000564	4.6e-05	0	0	0	0	0.000702	1e-04	0.000268	1.6e-05	3e-06	0	2.6e-05	0
d__Bacteria; p__Firmicutes; c__Clostridia; o__Peptostreptococcales-Tissierellales; f__Anaerovoracaceae; g__Family_XIII_AD3011_group	22a66dd3b6796a1711cb61f1f4dfc707|Pep_Anaerovoracaceae	Species	0	0	0	0	0	0	0	0	0	0	0	0	0	0	0	0	0	0	0	0	0	0	0	0	0	0	0	0	0	0	0	0	0	0	0	0	0	0	0	0	0	0	0	0	0	0	0
d__Bacteria; p__Proteobacteria; c__Gammaproteobacteria; o__Burkholderiales; f__Hydrogenophilaceae; g__Tepidiphilus; s__Tepidiphilus_thermophilus	22c207a85d33cc86528dedff0de2399f|Bur_Hydrogenophilaceae	Species	0	0	0	0	0	0	0	0	0	0	0	0	0	0	0	0	0	0	0	0	0	0	0	0	0	0	0	0	0	0	0	0	0	0	0	0	0	0	0	0	0	0	0	0	0	0	0
d__Bacteria; p__Bacteroidota; c__Bacteroidia; o__Bacteroidales; f__Bacteroidaceae; g__Bacteroides	22d30bc314175ad6c9bd54bf5e954c73|Bac_Bacteroidaceae	Species	0	0	0	0	0	0	0	0	0	0	0	0	0	0	0	0	0	0	0	0	0	0	0	0	0	0	0	0	0	0	0	0	0	0	0	0	0	0	0	0	0	0	0	0	0	0	0
d__Bacteria; p__Bacteroidota; c__Bacteroidia; o__Bacteroidales	22e6ab08b82e6088e723d869b1155f24|Bac_NA	Species	0	0	0	0	0	0	0	0	0	0	0	0	0	0	0	0	0	0	0	0	0	0	0	0	0	1e-06	2e-06	0	0	0	0	0	0	0	0	0	0	0	0	0	0	0	0	0	0	0	0
d__Bacteria; p__Firmicutes; c__Clostridia; o__Oscillospirales; f__Butyricicoccaceae; g__Butyricicoccus; s__Butyricicoccus_pullicaecorum	22f7f7a63c63c3034b46758e401fef66|Osc_Butyricicoccaceae	Species	0	0	0	0	0	0	0	0	0	0	0	0	0	0	0	0	0	0	0	1e-06	0	0	0	0	0	7e-06	9e-06	0	2e-05	3.7e-05	0	0	0	0	0	0	0	0	0	0	0	0	0	0	0	0	0
d__Bacteria; p__Firmicutes; c__Clostridia; o__Lachnospirales; f__Lachnospiraceae	22fe56408a8e2da0a1b4991e0955707a|Lac_Lachnospiraceae	Species	0	0	0	0	0	0	0	0	0	0	0	0	0	0	0	0	0	0	0	0	0	0	0	0	0	0	0	0	0	0	0	0	0	0	0	0	0	0	0	0	0	0	0	0	0	0	0
d__Bacteria; p__Firmicutes; c__Clostridia; o__Oscillospirales; f__Butyricicoccaceae; g__UCG-009	23145fbfe21af6e2e7fab3e192eaafdc|Osc_Butyricicoccaceae	Species	0	0	0	0	0	0	0	0	0	0	0	0	0	0	0	0	0	0	0	0	0	0	0	0	0	0	0	0	0	0	0	0	0	0	0	0	0	0	0	0	0	0	0	0	0	0	0
d__Bacteria; p__Firmicutes; c__Clostridia; o__Oscillospirales; f__Oscillospiraceae; g__Oscillibacter; s__uncultured_bacterium	2324a4d1474356dde603b8ec1b1b7605|Osc_Oscillospiraceae	Species	0	0	0	0	0	0	0	0	0	0	0	0	0	0	0	0	0	0	0	0	0	0	0	0	0	0	0	0	0	0	0	0	0	0	0	0	0	0	0	0	0	0	0	0	0	0	0
d__Bacteria; p__Firmicutes; c__Clostridia; o__Clostridiales; f__Clostridiaceae; g__Clostridium_sensu_stricto_1; s__Clostridium_butyricum	233c343dd12c76c55087326735129aef|Clo_Clostridiaceae	Species	0	0	0	0	0	0	0	0	0	0	0	0	0	0	0	0	0	0	0	0	0	0	0	0	0	0	0	0	0	0	0	0	0	0	0	0	0	0	0	0	0	0	0	0	0	0	0
d__Bacteria; p__Firmicutes; c__Clostridia; o__Lachnospirales; f__Lachnospiraceae	233c72a8ad6fc9b6dd663d2942a2ce8e|Lac_Lachnospiraceae	Species	0	0	0	0	0	0	0	0	0	0	0	0	0	0	0	0	0	0	0	0	0	0	0	0	0	0	0	0	0	0	0	0	0	0	0	0	0	0	0	0	0	0	0	0	0	0	0
d__Bacteria; p__Firmicutes; c__Negativicutes; o__Acidaminococcales; f__Acidaminococcaceae; g__Phascolarctobacterium	234434f2734565983f797d52da750475|Aci_Acidaminococcaceae	Species	0	0	0	0	0	0	0	0	0	0	0	0	0	0	0	0	0	0	0	0	0	0	0	0	0	0	0	0	0	0	0	0	0	0	0	0	0	0	0	0	0	0	0	0	0	0	0
d__Bacteria; p__Deinococcota; c__Deinococci; o__Thermales; f__Thermaceae; g__Thermus; s__Thermus_scotoductus	234a0822122ff86ef69307f29ad7bedc|The_Thermaceae	Species	0	0	0	0	0	0	0	0	0	0	0	0	0	0	0	0	0	0	0	0	0	0	0	0	0	0	0	0	0	0	0	0	0	0	1.8e-05	0	0	0	0	0	0	0	0	0	0	0	0
d__Bacteria; p__Firmicutes; c__Bacilli; o__Lactobacillales; f__Lactobacillaceae; g__Lactobacillus	234df059e1ad76d2a58f17ce2046fcb0|Lac_Lactobacillaceae	Species	0	0	0	0	0	0	0	0	0	0	0	0	0	0	0	0	0	0	0	0	0	0	0	0	0	0	0	0	0	0	0	0	0	0	0	0	0	0	0	0	0	0	0	0	0	0	0
d__Bacteria; p__Bacteroidota; c__Bacteroidia; o__Bacteroidales	2354004e342580c6055ff9338cb14333|Bac_NA	Species	1e-06	0	0	0	0	0	1e-06	0	0	0	0	0	0	0	0	0	0	0	0	2e-06	2e-06	2e-06	0	0	0	0	1e-06	0	0	3e-06	0	0	0	0	0	0	0	0	0	0	0	0	0	0	0	0	0
d__Bacteria; p__Firmicutes; c__Bacilli; o__Lactobacillales; f__Lactobacillaceae; g__Lactobacillus	238c40deaa4d8022cf35102010b621b2|Lac_Lactobacillaceae	Species	0	0	0	0	0	0	0	0	0	0	0	0	0	0	0	0	0	0	0	0	0	0	0	0	0	0	0	0	0	0	0	0	0	0	0	0	0	0	0	0	0	0	0	0	0	0	0
d__Bacteria; p__Proteobacteria; c__Alphaproteobacteria; o__Rhodospirillales; f__uncultured; g__uncultured; s__gut_metagenome	23a0040e8188c11c2c5a7cb6f918d8a0|Rho_uncultured	Species	0	0	0	0	0	0	0	0	0	0	0	0	0	0	0	0	0	0	0	0	0	0	0	0	0	0	0	0	0	0	0	0	0	0	0	0	0	0	0	0	0	0	0	0	0	0	0
d__Bacteria; p__Firmicutes; c__Clostridia; o__Lachnospirales; f__Lachnospiraceae; g__[Eubacterium]_ventriosum_group	23cc57ae931b0429792dbcaed19557aa|Lac_Lachnospiraceae	Species	0	0	0	0	0	0	0	0	0	0	0	0	0	0	0	0	0	0	0	0	0	0	0	0	1.1e-05	0	0	0	0	0	1e-06	0	0	0	0	0	0	0	0	0	0	0	0	0	0	0	0
d__Bacteria; p__Actinobacteriota; c__Actinobacteria; o__Micrococcales; f__Intrasporangiaceae; g__Knoellia; s__uncultured_bacterium	23d54fa3eb09cbfc2e0d4c8874d6deb0|Mic_Intrasporangiaceae	Species	0	0	0	0	0	0	0	0	0	0	0	0	0	0	0	0	0	0	0	0	0	0	0	0	0	0	0	0	0	0	0	0	0	0	0	0	0	0	0	0	0	0	0	0	0	0	0
d__Bacteria; p__Firmicutes; c__Clostridia; o__Peptostreptococcales-Tissierellales; f__Anaerovoracaceae; g__Family_XIII_AD3011_group	23d6d8cc3551f0570d8314bc2196c827|Pep_Anaerovoracaceae	Species	0	0	0	0	0	0	0	0	0	0	0	0	0	0	0	0	0	0	0	0	0	0	0	0	0	0	0	0	0	0	0	0	0	0	0	0	0	0	0	0	0	0	0	0	0	0	0
d__Bacteria; p__Myxococcota; c__Polyangia; o__Polyangiales; f__Polyangiaceae; g__Pajaroellobacter; s__uncultured_bacterium	23d7cda16949e3ac270a48f5444705f7|Pol_Polyangiaceae	Species	0	0	0	0	0	0	0	0	0	0	0	0	0	0	0	0	0	0	0	0	0	0	0	0	0	0	0	0	0	0	0	0	0	0	0	0	0	0	0	0	0	0	0	0	0	0	0
d__Bacteria; p__Firmicutes; c__Clostridia; o__Lachnospirales; f__Lachnospiraceae	23de84f337eeaf715ab5327ce06064b2|Lac_Lachnospiraceae	Species	0	0	0	0	0	0	1.4e-05	0	0	0	0	0	1.7e-05	6e-06	0	0	0	0	0	0	0	0	0	0	4.2e-05	3e-06	0	0	0	0	1.5e-05	0	0	7e-06	0	0	0	0	0	0	0	0	0	0	0	0	0
d__Bacteria; p__Actinobacteriota; c__Coriobacteriia; o__Coriobacteriales; f__Atopobiaceae; g__Libanicoccus	2401c79943594a99a297d2c2bae72e68|Cor_Atopobiaceae	Species	0	0	0	0	0	0	0	0	0	0	0	0	0	0	0	0	0	0	0	0	0	0	0	0	0	0	0	0	0	0	0	0	0	0	0	0	0	0	0	0	0	0	0	0	0	0	0
d__Bacteria; p__Actinobacteriota; c__Actinobacteria; o__Micrococcales; f__Micrococcaceae; g__Pseudarthrobacter; s__Pseudarthrobacter_polychromogenes	24244f2cec6150ad28033a2251252ed7|Mic_Micrococcaceae	Species	0	0	0	0	0	0	0	0	0	0	0	0	0	0	0	0	0	0	0	0	0	0	0	0	0	0	0	0	0	0	0	0	0	0	3e-06	0	0	0	0	0	0	0	0	0	0	0	0
d__Bacteria; p__Firmicutes; c__Clostridia; o__Oscillospirales; f__Ruminococcaceae	243174ecef05fd29043ab372391813ff|Osc_Ruminococcaceae	Species	0	0	0	0	0	0	0	0	0	0	0	0	0	0	0	0	0	0	0	0	0	0	0	0	0	0	0	0	0	0	0	0	0	0	0	0	0	0	0	0	0	0	0	0	0	0	0
d__Bacteria; p__Firmicutes; c__Clostridia; o__Oscillospirales; f__Oscillospiraceae; g__UCG-003	24449380d5cf00804627769cb3342922|Osc_Oscillospiraceae	Species	0	0	0	0	0	0	0	0	0	0	0	0	0	1e-06	0	0	0	0	0	0	1e-06	0	0	0	0	0	0	3e-06	0	0	0	0	0	1e-06	0	0	0	0	0	0	0	0	0	0	0	0	0
d__Bacteria; p__Firmicutes; c__Clostridia; o__Oscillospirales; f__Oscillospiraceae	2444d860c8f2bf66e921bae73d97c36b|Osc_Oscillospiraceae	Species	0	0	0	0	0	0	0	0	0	0	0	0	0	0	0	0	0	0	0	0	0	0	0	0	0	0	0	0	0	0	0	0	0	0	0	0	0	0	0	0	0	0	0	0	0	0	0
d__Bacteria; p__Bacteroidota; c__Bacteroidia; o__Bacteroidales; f__Bacteroidaceae; g__Bacteroides; s__Bacteroides_vulgatus	244d079ba7650121f2b8cb530fe971b9|Bac_Bacteroidaceae	Species	0	0	0	0	0	0	0	0	0	0	0	0	0	0	0	0	0	0	1e-06	0	0	0	0	0	0	0	0	0	0	0	0	0	0	0	0	0	0	0	0	0	0	0	0	0	0	0	0
d__Bacteria; p__Firmicutes; c__Clostridia; o__Lachnospirales; f__Lachnospiraceae	244dca93d5203f59917481e9d7b95723|Lac_Lachnospiraceae	Species	0	0	0	1e-06	0	0	3e-06	0	0	0	0	0	0	0	0	0	0	0	5e-06	5e-05	0	0	0	0	0	0	0	0	0	0	0	0	0	0	0	0	0	0	0	0	0	0	0	0	0	0	0
d__Bacteria; p__Firmicutes; c__Clostridia; o__Lachnospirales; f__Lachnospiraceae	245447c38d2e41ec9d790b91cc9f7ef6|Lac_Lachnospiraceae	Species	0	0	0	0	0	0	0	0	0	0	0	0	1.8e-05	1.7e-05	0.000123	0	0	0	0	0	0	0	0	0	0	0	0	0	0	0	0	0	0	0	0	0	0	0	0	0	0	0	0	0	0	0	0
d__Bacteria; p__Bacteroidota; c__Bacteroidia; o__Bacteroidales	247589d7a5e8c95e15f24cc5ae8546ad|Bac_NA	Species	0	0	0	0	0	0	3e-06	0	1e-06	0	2e-06	0	0	0	0	0	0	0	0	0	2e-06	0	0	0	0	0	0	0	0	1e-06	0	0	0	0	0	0	0	0	0	0	0	0	0	0	0	0	0
d__Bacteria; p__Proteobacteria; c__Gammaproteobacteria; o__Enterobacterales; f__Enterobacteriaceae; g__Enterobacter; s__Citrobacter_europaeus	24aec17a42b4497a31e8f669afa1a6f9|Ent_Enterobacteriaceae	Species	2e-06	0.000344	0.000766	0	6.4e-05	6e-06	3.1e-05	4e-06	6e-06	0.00014	0.000169	0.000153	1.9e-05	6e-06	0.000135	0.000199	6.9e-05	0.000246	0	0	0.000127	1.3e-05	1.7e-05	0.000138	6.1e-05	0	7e-06	7.3e-05	0.000227	0.00019	1e-06	2e-06	4e-05	5.3e-05	7e-06	0.000255	0.000186	0.000521	0.000435	0.000158	7.5e-05	7e-05	1e-06	0.000193	0.000105	3e-06	0
d__Bacteria; p__Bacteroidota; c__Bacteroidia; o__Bacteroidales; f__Bacteroidaceae; g__Bacteroides	24c457e67d045f63d3e1e995dd332764|Bac_Bacteroidaceae	Species	9e-06	0	0	5e-06	0	0	0	0	0	0	0	0	0	0	0	0	0	0	1e-06	0	0	0	0	0	2e-06	0	0	0	0	3e-06	1e-06	0	0	0	0	0	0	0	0	2.1e-05	3e-06	2e-06	0	0	0	0	0
d__Bacteria; p__Actinobacteriota; c__Coriobacteriia; o__Coriobacteriales; f__Eggerthellaceae; g__Gordonibacter; s__Gordonibacter_urolithinfaciens	24d111856d85e542f37908664cc2c867|Cor_Eggerthellaceae	Species	0	0	0	1e-06	2e-06	0	0	0	0	0	0	0	2e-06	2.4e-05	1e-06	0	0	0	0	0	0	0	0	0	0	1e-06	2e-06	0	0	0	0	0	0	0	0	0	0	0	0	0	0	0	0	0	0	0	0
d__Bacteria; p__Actinobacteriota; c__Actinobacteria; o__Actinomycetales; f__Actinomycetaceae; g__F0332; s__uncultured_bacterium	24d160d10c6071710617fbfa96cedd86|Act_Actinomycetaceae	Species	0	0	0	0	0	0	0	0	0	0	0	0	0	0	0	0	0	0	0	0	0	0	0	0	0	0	0	0	0	0	0	0	0	0	3.4e-05	0	0	0	0	0	0	0	0	0	0	0	0
d__Bacteria; p__Bacteroidota; c__Bacteroidia; o__Bacteroidales	24f4fbe16f4d7ce099148c321a21fa9e|Bac_NA	Species	1e-06	0	0	0	0	0	3e-06	0	0	0	0	0	0	1e-06	0	0	0	0	0	0	0	1e-06	0	0	1e-06	0	1.3e-05	1e-06	0	0	0	0	0	0	0	3.6e-05	0	0	0	0	0	0	0	0	0	0	0
d__Bacteria; p__Firmicutes; c__Clostridia; o__Oscillospirales; f__Oscillospiraceae; g__UCG-002; s__uncultured_bacterium	2538fea13402b1fba44f767ee7c27efe|Osc_Oscillospiraceae	Species	0	0	0	1e-05	0	0	3.2e-05	0	0	0	0	0	3.3e-05	1.3e-05	0	0	0	0	0	0	0	0	0	0	7.7e-05	3.1e-05	6e-05	1e-04	0	0	0	0	0	3.9e-05	0	0	0	0	0	0	0	0	0	0	0	9e-06	0
d__Bacteria; p__Firmicutes; c__Clostridia; o__Oscillospirales; f__Oscillospiraceae	253c526018b1d7fff61c26ebef019b59|Osc_Oscillospiraceae	Species	0	0	0	0	0	0	0	0	0	0	0	0	0	0	0	3e-05	0	0	0	0	0	0	0	0	0	0	0	0	0	0	0	0	0	0	0	0	0	0	0	0	0	0	0	0	0	0	0
d__Bacteria; p__Firmicutes; c__Bacilli; o__Lactobacillales; f__Lactobacillaceae; g__Lactobacillus; s__Lactobacillus_gasseri	25434f1fa18b33db21625521b8c1d637|Lac_Lactobacillaceae	Species	0	0	0	0	0	0	0	0	0	0	0	0	0	0	0	0	0	0	0	0	0	0	0	0	0	0	0	0	0	0	0	0	0	0	0	0	0	0	0	0	0	0	0	0	0	0	0
d__Bacteria; p__Proteobacteria; c__Gammaproteobacteria; o__Enterobacterales; f__Morganellaceae; g__Proteus; s__bacterium_R49	254b3304be959330691f00e5585dd298|Ent_Morganellaceae	Species	0	0	0	0	0.002852	3.2e-05	0	0	0	0	0	0	0	0	0	1e-06	0	0	0	0	2e-06	0	0	0	0	0	0	1e-06	1e-06	0	0	0	0	0	0	0	0	0	0	0	0	0	0	0	0	7e-06	0
d__Bacteria; p__Bacteroidota; c__Bacteroidia; o__Bacteroidales; f__Rikenellaceae; g__Alistipes; s__uncultured_bacterium	25560ce67bb35a6c1f4534a3ee942b86|Bac_Rikenellaceae	Species	0	0	0	0	0	0	0	0	0	0	0	0	0	0	0	0	0	0	0	0	0	0	0	0	0	0	0	0	0	0	0	0	0	0	0	0	0	0	0	0	0	0	0	0	0	0	0
d__Bacteria; p__Firmicutes; c__Clostridia; o__Lachnospirales; f__Lachnospiraceae; g__[Ruminococcus]_gnavus_group	2572ce61bcc2d8d5372f41fd486ac7f2|Lac_Lachnospiraceae	Species	0	0	0	0	0	0	0	0	0	0	0	0	0	0	0	0	0	0	1e-06	6e-06	0	0	0	0	0	1.3e-05	0	0	0	0	0	0	0	1e-06	0	0	0	0	0	1.9e-05	0	1e-05	0	0	0	0	1.7e-05
d__Bacteria; p__Firmicutes; c__Clostridia; o__Lachnospirales; f__Lachnospiraceae	2573785f313bb93f3610deea689dd658|Lac_Lachnospiraceae	Species	0	0	0	0	0	0	0	0	0	0	0	0	0	0	0	0	0	0	0	0	0	0	0	0	0	0	0	0	0	0	0	0	0	0	0	0	0	0	0	0	0	0	0	0	0	0	0
d__Bacteria; p__Firmicutes; c__Clostridia; o__Lachnospirales; f__Lachnospiraceae	257faca958410925cd840d5fbc3da1ea|Lac_Lachnospiraceae	Species	0	0	0	0	0	0	0	0	1e-06	0	0	0	0	0	0	0	0	0	0	0	0	0	0	0	0	0	0	0	0	0	0	0	0	0	0	0	0	0	0	0	0	0	0	0	0	0	0
d__Bacteria; p__Firmicutes; c__Clostridia; o__Lachnospirales; f__Lachnospiraceae	25a9cd004847d52d80ef99f981b1fa24|Lac_Lachnospiraceae	Species	0	0	0	0	0	0	0	0	0	0	0	0	0	0	0	1e-06	0	0	0	0	0	0	0	0	0	0	0	0	0	0	0	0	0	0	0	0	0	0	0	1.1e-05	6e-06	5e-06	0	0	0	3e-06	0
d__Bacteria; p__Firmicutes; c__Clostridia; o__Oscillospirales; f__Ruminococcaceae	25b742be0d994ba6165c75bd491877cf|Osc_Ruminococcaceae	Species	0	0	0	0	0	0	0	0	0	0	0	0	0	0	0	0	0	0	0	0	0	0	0	0	0	0	0	0	0	0	0	0	0	0	0	0	0	0	0	0	0	0	0	0	0	0	0
d__Bacteria; p__Actinobacteriota; c__Actinobacteria; o__Micrococcales; f__Microbacteriaceae; g__Leifsonia	25b9b27f18ea3c7d45e6135ae09d8db1|Mic_Microbacteriaceae	Species	0	0	0	0	0	0	0	0	0	0	0	1e-06	0	0	0	0	0	0	0	0	0	0	0	0	0	0	0	0	0	0	0	0	0	0	1.4e-05	0	0	0	0	0	0	0	0	0	0	0	0
d__Bacteria; p__Firmicutes; c__Clostridia; o__Oscillospirales; f__Oscillospiraceae; g__uncultured	25cafe11b7d6aa36151e082ed3953b88|Osc_Oscillospiraceae	Species	0	0	0	0	0	0	1e-06	0	0	0	0	0	0	0	0	0	0	0	0	0	0	0	0	0	1e-06	3e-06	2e-06	0	0	0	0	0	0	0	0	0	0	0	0	0	0	0	0	0	0	0	0
d__Bacteria; p__Firmicutes; c__Clostridia; o__Lachnospirales; f__Lachnospiraceae	25cf8362b4535fd33eff27756e296c0b|Lac_Lachnospiraceae	Species	0	0	0	0	0	0	0	0	0	0	0	0	4e-06	3e-06	0	0	0	0	0	0	0	0	0	0	0	0	0	0	0	0	0	0	0	0	0	0	0	0	0	0	0	0	0	0	0	0	0
d__Bacteria; p__Firmicutes; c__Clostridia; o__Lachnospirales; f__Lachnospiraceae; g__Lachnoclostridium	25e96c19e9c6211cd0186b85d62856c3|Lac_Lachnospiraceae	Species	6e-06	4e-06	0	3e-06	0	0	0	0	0	0	0	0	3e-06	2e-06	0	0	0	0	4e-06	0	0	1e-06	0	0	1e-06	0	1e-06	0	0	0	0	0	0	0	0	0	0	0	0	0	0	0	0	0	0	1e-06	0
d__Bacteria; p__Bacteroidota; c__Bacteroidia; o__Bacteroidales; f__Bacteroidaceae; g__Bacteroides; s__Bacteroides_dorei	2611ea4c7d22f8ac83c8d0e6a253fdc3|Bac_Bacteroidaceae	Species	3e-06	3e-06	0	0	1e-06	0	0	0	0	0	3e-06	1e-06	3e-06	1e-06	2e-06	0	0	2e-06	3e-06	1e-06	1e-06	0	0	0	6e-06	0	4.1e-05	3e-06	0	1.1e-05	0	0	0	0	0	2e-06	0	0	0	0	0	0	1.7e-05	0	1.3e-05	3.2e-05	0
d__Bacteria; p__Actinobacteriota; c__Coriobacteriia; o__Coriobacteriales; f__Coriobacteriaceae; g__Collinsella; s__Collinsella_aerofaciens	266b941d7d852d165c2f1ef9f2ea58b0|Cor_Coriobacteriaceae	Species	0	0	0	0	0	7e-06	7.8e-05	3e-06	0	9e-06	0	0	0.002164	0.003127	1.3e-05	8e-06	1e-06	0	0.00326	0.000689	0	0.00215	4.4e-05	0	0	2e-06	0	0	2e-06	0	0.004863	0	0	0.00154	0.00016	4e-06	0	0	0	0	4e-06	7e-06	0	0	0	0.000963	0
d__Bacteria; p__Firmicutes; c__Clostridia; o__Oscillospirales; f__Ruminococcaceae; g__uncultured	267104ee2be8bc89a87f4ddfe47c9aef|Osc_Ruminococcaceae	Species	0	0	0	0	0	0	0	0	0	0	0	0	0	0	0	0	0	0	0	0	0	0	0	0	5e-06	4e-06	2e-06	0.000106	0	0	0	0	0	0	0	0	0	0	0	0	0	0	0	0	0	0	0
d__Bacteria; p__Bacteroidota; c__Bacteroidia; o__Bacteroidales; f__Rikenellaceae; g__Alistipes; s__uncultured_bacterium	267356c372c31bd6e019dccc62663248|Bac_Rikenellaceae	Species	0	0	0	0	0	0	0	0	0	0	0	0	0	0	0	0	0	0	0	0	0	0	0	0	0	0	0	0	0	0	0	0	0	0	0	0	0	0	0	0	0	0	0	0	0	0	0
d__Bacteria; p__Bacteroidota; c__Bacteroidia; o__Bacteroidales; f__Tannerellaceae; g__Parabacteroides; s__uncultured_Parabacteroides	2676054fb5b69417b3925b8b5f87ca7d|Bac_Tannerellaceae	Species	0	0	0	0	0	0	0	9.5e-05	0.000113	2e-06	6e-06	9e-06	0	0	0	0	0	0	0	0	0	1.1e-05	0	0	2e-06	0	0	1e-06	0	5e-06	0	0	0	1e-06	0	1.4e-05	0	0	0	0	0	0	0	0	0	0	0
d__Bacteria; p__Bacteroidota; c__Bacteroidia; o__Bacteroidales; f__Tannerellaceae; g__Parabacteroides; s__Parabacteroides_faecis	26b585bbf511da5546fdf92e6b6ce273|Bac_Tannerellaceae	Species	0	0	0	0	0	1e-06	1e-06	0	0	0	0	0	0	0	0	0	0	0	0	0	0	0	0	0	0	0	0	0	2e-06	7e-06	0	0	0	0	0	0	0	0	0	0	0	0	0	0	0	0	0
d__Bacteria; p__Bacteroidota; c__Bacteroidia; o__Bacteroidales; f__Bacteroidaceae; g__Bacteroides; s__uncultured_bacterium	26bc1a7a924e397b79b098beb3017817|Bac_Bacteroidaceae	Species	0	0	0	0	0	0	0	0	0	0	0	0	0	0	0	0	0	0	0	0	0	0	0	0	0	0	0	0	0	0	0	0	0	0	0	0	0	0	0	0	0	0	0	0	0	0	0
d__Bacteria; p__Bacteroidota; c__Bacteroidia; o__Bacteroidales; f__Bacteroidaceae; g__Bacteroides	26cdf9387645e5909b730a573da75453|Bac_Bacteroidaceae	Species	0	0	0	0	1e-06	0	2e-06	0	0	8e-06	7e-06	2e-06	0	0	1e-06	0	1e-06	1e-06	0	3e-06	3e-06	0	0	0	2e-06	0	1.1e-05	0	0	1e-06	0	0	0	0	0	1.1e-05	0	0	0	0	0	0	7e-06	3e-05	9e-06	0	0
d__Bacteria; p__Firmicutes; c__Clostridia; o__Peptostreptococcales-Tissierellales; f__Anaerovoracaceae; g__Mogibacterium; s__Mogibacterium_timidum	272961ce92ea32f3b0a82ab877fdf61f|Pep_Anaerovoracaceae	Species	0	0	0	0	0	0	0	0	0	0	0	0	0	0	0	0	0	0	0	0	0	0	0	0	0	0	0	0	0	0	0	0	0	0	2e-05	0	0	0	0	0	0	0	0	0	0	0	0
d__Bacteria; p__Firmicutes; c__Clostridia; o__Lachnospirales; f__Lachnospiraceae	272dbbf17a5366d357b1c3672145c923|Lac_Lachnospiraceae	Species	1e-06	0	0	0	0	1e-06	3.1e-05	0	3.1e-05	0	0	0	0	0	0	0	0	0	0	2e-06	0	0	1e-06	1e-06	1e-06	0	0	0	0	0	0	0	0	0	4e-06	0	0	0	0	0	0	0	0	2e-06	0	1e-06	0
d__Bacteria; p__Actinobacteriota; c__Coriobacteriia; o__Coriobacteriales; f__Coriobacteriaceae; g__Enorma	275c782e5aafb256dae4946bb62f88cd|Cor_Coriobacteriaceae	Species	0	0	0	0	0	0	0	0	0	0	0	0	0	0	0	0	0	0	0	0	0	0	0	0	0	0	0	0	0	0	0	0	0	0	0	0	0	0	0	0	0	0	0	0	0	0	0
d__Bacteria; p__Cyanobacteria; c__Vampirivibrionia; o__Obscuribacterales; f__Obscuribacteraceae; g__Candidatus_Obscuribacter; s__uncultured_bacterium	275d66c8008de599a77fda7bc889771c|Obs_Obscuribacteraceae	Species	0	0	0	0	0	0	0	0	0	0	0	0	0	0	0	0	0	0	0	0	0	0	0	0	0	0	0	0	0	0	0	0	0	0	0	0	0	0	0	0	3e-06	0	0	0	0	0	0
d__Bacteria; p__Firmicutes; c__Negativicutes; o__Acidaminococcales; f__Acidaminococcaceae; g__Phascolarctobacterium; s__Ruminococcus_sp.	276269c750a610bb7ef74c8a503b9ba7|Aci_Acidaminococcaceae	Species	0	0	0	3e-06	2e-06	0	0	1e-06	2e-06	2e-06	0	7e-06	2e-06	0	3e-06	0	0	0	3e-06	3e-06	0	2e-06	0	0	4.3e-05	0	3.4e-05	0	0	0	1e-06	1.6e-05	0	0	0	0	0	0	0	1.8e-05	9e-06	4e-06	0	0	0	0	0
d__Bacteria; p__Firmicutes; c__Negativicutes; o__Acidaminococcales; f__Acidaminococcaceae; g__Phascolarctobacterium	277447aef3b51ba8775e67a120ade583|Aci_Acidaminococcaceae	Species	0	0	0	0	0	0	0	0	0	0	0	0	0	0	0	0	0	0	0	0	0	0	0	0	0	0	0	0	0	0	0	0	0	0	0	0	0	0	0	1.3e-05	0	0	0	0	0	0	0
d__Bacteria; p__Firmicutes; c__Bacilli; o__Lactobacillales; f__Lactobacillaceae; g__Lactobacillus; s__Lactobacillus_acidophilus	278ab37914acfa2397c695a0ae812d2a|Lac_Lactobacillaceae	Species	0	0	0	0	0	0	0	0	0	0	0	0	0	0	0	0	0	0	0	0	0	1e-06	0	0	8e-06	0	0	0	0	0	0	0	0	1e-06	2e-06	0	0	0	0	0	5e-06	1.7e-05	0	0	0	0	0
d__Bacteria; p__Firmicutes; c__Clostridia; o__Lachnospirales; f__Lachnospiraceae	27a0b3a5cc0d48e085879db34c67a4b1|Lac_Lachnospiraceae	Species	0	0	0	0	0	0	0	0	0	0	0	0	0	0	0	0	0	0	0	0	0	0	0	0	0	0	0	0	0	0	0	0	0	1e-06	1e-06	0	0	0	0	0	0	0	0	0	0	0	0
d__Bacteria; p__Firmicutes; c__Clostridia	27a31ff6fd80c23f034579baec422c99|NA_NA	Species	0	0	0	0	0	0	0	0	0	0	0	0	0	0	0	0	0	0	0	0	0	0	0	0	0	0	0	0	0	0	0	0	0	0	0	0	0	0	0	0	0	0	0	0	0	0	0
d__Bacteria; p__Bacteroidota; c__Bacteroidia; o__Bacteroidales; f__Prevotellaceae; g__Prevotella	27d25404804123ef99844eacdf4ec18f|Bac_Prevotellaceae	Species	0	0	0	0	0	0	0	0	0	0	0	0	0	0	0	0	0	0	0	0	0	0	0	0	0	0	0	0	0	0	0	0	0	0	0	0	0	0	0	0	0	0	0	0	0	0	0
d__Bacteria; p__Firmicutes; c__Negativicutes; o__Veillonellales-Selenomonadales; f__Veillonellaceae; g__Dialister	27dff03d17fe01e3584173c88a998873|Vei_Veillonellaceae	Species	0	0	0	0	0	0	0	0	0	0	0	0	0	0	0	0	0	0	0	0	0	0	0	0	0	0	0	0	0	0	0	0	0	0	0	0	0	0	0	0	0	0	0	0	0	0	0
d__Bacteria; p__Proteobacteria; c__Gammaproteobacteria; o__Burkholderiales; f__Comamonadaceae	27e01ffa8b7a9ac1bb9d84ba975b48de|Bur_Comamonadaceae	Species	0	0	0	0	0	0	0	0	0	0	0	0	0	0	0	2e-06	0	0	0	0	0	0	0	0	0	0	0	0	0	0	0	0	0	1e-06	5e-06	0	0	0	0	0	0	0	0	0	1e-06	0	0
d__Bacteria; p__Proteobacteria; c__Gammaproteobacteria; o__Enterobacterales; f__Enterobacteriaceae; g__Enterobacter; s__Citrobacter_europaeus	27fd0ea74d4a1b3db93033617cb6667c|Ent_Enterobacteriaceae	Species	0	0	2.1e-05	0	0	0	0	0	0	0	0	0	0	1e-06	1e-06	0	0	0	0	0	0	0	5e-06	1e-06	0	0	0	0	0	0	0	0	1e-06	3e-06	0	0	0	1.3e-05	5.9e-05	0	0	3e-06	0	0	0	0	0
d__Bacteria; p__Firmicutes; c__Clostridia; o__Oscillospirales; f__Oscillospiraceae	280bebb66c4c52ecacf757356a2f4109|Osc_Oscillospiraceae	Species	0	0	0	0	0	0	0	0	0	0	0	0	0	0	0	0	0	0	0	0	0	0	0	0	0	0	0	0	0	0	0	0	0	0	0	0	0	0	0	0	0	0	0	0	0	0	0
d__Bacteria; p__Firmicutes; c__Clostridia; o__Oscillospirales; f__Ruminococcaceae; g__Candidatus_Soleaferrea; s__uncultured_bacterium	285f818fac1e28f6d4165449eaae2df3|Osc_Ruminococcaceae	Species	0	0	0	0	0	0	0	0	0	0	0	0	0	0	0	0	0	0	0	0	0	0	0	0	0	0	0	0	0	0	0	0	0	0	0	0	0	0	0	0	0	0	0	0	0	0	0
d__Bacteria; p__Bacteroidota; c__Bacteroidia; o__Bacteroidales; f__Bacteroidaceae; g__Bacteroides	28651434b28e740ade567945e70a2485|Bac_Bacteroidaceae	Species	0	0	0	0	0	0	0	0	0	1e-06	0	0	1e-06	0	0	0	0	0	0	0	0	0	0	0	0	0	0	0	3e-06	0	0	0	0	0	0	0	0	0	0	0	0	0	0	0	0	0	0
d__Bacteria; p__Bacteroidota; c__Bacteroidia; o__Bacteroidales; f__Prevotellaceae; g__Prevotella; s__Trichuris_trichiura	2877de87c36ecd121b00d9ad89629ca3|Bac_Prevotellaceae	Species	0	0	0	0	0	0	0	0	0	0	0	0	0	0	0	0	0	0	0	0	0	0	0	0	0	0	0	0	0	0	0	0	0	0	0	0	0	2e-06	0	0	0	0	0	0	0	0	0
d__Bacteria; p__Bacteroidota; c__Bacteroidia; o__Bacteroidales; f__Bacteroidaceae; g__Bacteroides	287e1b366fd43c1bfcf8315a4dcb54b1|Bac_Bacteroidaceae	Species	0	0	0	0	0	0	0	0	0	0	0	0	0	0	0	0	0	0	0	0	0	0	0	0	0	0	0	0	0	0	0	0	0	0	0	0	0	0	0	0	0	0	0	0	0	0	0
d__Bacteria; p__Firmicutes; c__Clostridia; o__Lachnospirales; f__Lachnospiraceae	287e6b3b56bac627a5d51365ad56e4ce|Lac_Lachnospiraceae	Species	0	0	0	0	0	0	0	0	0	0	0	0	0	0	0	0	0	0	0	0	0	0	0	0	0	0	0	0	0	0	0	0	0	0	0	0	0	0	0	0	0	0	0	0	0	0	0
d__Bacteria; p__Firmicutes; c__Clostridia; o__Lachnospirales; f__Lachnospiraceae	28b86f2b30e2f6ed01df18b95dd111a0|Lac_Lachnospiraceae	Species	0	0	0	0	0	0	0	0	0	0	0	0	0	0	0	0	0	0	0	0	0	0	0	0	0	0	0	0	0	0	0	0	0	0	0	0	0	0	0	2.1e-05	0	0	0	0	0	0	0
d__Bacteria; p__Actinobacteriota; c__Coriobacteriia; o__Coriobacteriales; f__Coriobacteriales_Incertae_Sedis; g__Raoultibacter	28b8bdf67cc979762c1adb3e58e9ffd1|Cor_Coriobacteriales_Incertae_Sedis	Species	0	0	0	7e-06	0	0	0	0	0	0	0	0	8e-06	9e-06	1e-06	0	0	0	0	0	0	2.2e-05	0	0	3e-06	1e-06	0	0	0	0	0	0	0	0	0	0	0	0	0	0	0	0	0	0	0	0	0
d__Bacteria; p__Firmicutes; c__Clostridia; o__Christensenellales; f__Christensenellaceae; g__Christensenellaceae_R-7_group; s__uncultured_Clostridium	28c3f9c2f916cad095b84a047c11fcc5|Chr_Christensenellaceae	Species	0	0	0	0	0	0	0	0	0	0	0	0	1e-06	1.2e-05	0	0	0	0	0	0	0	1.5e-05	0	0	6.1e-05	1e-06	0	0	0	0	0	0	0	0	0	0	0	0	0	0	0	0	0	0	0	0	0
d__Bacteria; p__Firmicutes; c__Bacilli; o__Lactobacillales; f__Streptococcaceae; g__Streptococcus	28d01bbd6015b7b49221401105c1c236|Lac_Streptococcaceae	Species	0	0	0	0	0	0	0	0	0	0	0	0	0	0	0	0	0	0	0	0	0	0	0	0	0	0	0	0	0	0	0	0	0	0	0	0	0	0	0	0	0	0	0	0	0	0	0
d__Bacteria; p__Firmicutes; c__Clostridia; o__Lachnospirales; f__Lachnospiraceae	28f5cbf4a3e04c93f62d6132f9361604|Lac_Lachnospiraceae	Species	0	0	0	0	0	0	0	0	3e-06	0	0	0	0	0	0	0	0	0	0	0	0	0	0	0	0	0	0	0	0	0	0	0	0	0	0	0	0	0	0	0	0	0	0	0	0	0	0
d__Bacteria; p__Bacteroidota; c__Bacteroidia; o__Bacteroidales; f__Tannerellaceae; g__Parabacteroides	28ff61cb1dbdb2b9928d5e9d212c77fb|Bac_Tannerellaceae	Species	0	0	0	0	0	0	0	2e-06	7e-06	0	0	0	3e-06	0	0	0	0	0	0	0	0	0	0	0	2e-06	2e-06	2e-06	2e-06	2.1e-05	0.000107	0	0	0	0	0	0	0	0	0	0	0	0	0	0	0	0	0
d__Bacteria; p__Firmicutes; c__Clostridia; o__Lachnospirales; f__Lachnospiraceae	290003afd6736443386cfc72214fc595|Lac_Lachnospiraceae	Species	0	0	0	0	0	0	0	0	0	0	0	0	0	0	0	0	0	0	0	0	0	2.8e-05	0	0	0	0	0	0	0	0	0	0	0	0	0	0	0	0	0	0	0	0	0	0	0	0	0
d__Bacteria; p__Firmicutes; c__Clostridia; o__Oscillospirales; f__Ruminococcaceae	290bbec0a4688fe0e9c7840fc8dc1361|Osc_Ruminococcaceae	Species	0	0	0	0	0	0	0	0	0	0	0	0	0	0	0	0	0	0	0	0	0	0	0	0	0	0	0	0	0	0	0	0	0	0	0	0	0	0	0	0	0	0	0	0	0	0	0
d__Bacteria; p__Patescibacteria; c__Saccharimonadia; o__Saccharimonadales; f__Saccharimonadales; g__Saccharimonadales	291559f2c96484c68d321a7bc00098a9|Sac_Saccharimonadales	Species	0	0	0	0	0	0	0	0	0	0	0	0	0	0	0	0	0	0	0	0	0	2e-06	0	0	0	0	0	0	0	0	0	0	0	0	0	0	0	0	0	0	0	0	0	0	0	0	0
d__Bacteria; p__Proteobacteria; c__Alphaproteobacteria; o__Caulobacterales; f__Caulobacteraceae	293d48c5cd4800285e00b45fd338d6d4|Cau_Caulobacteraceae	Species	0	0	0	0	0	0	0	0	0	0	0	0	0	0	0	0	0	0	0	0	0	0	0	0	0	0	0	0	0	0	0	0	0	1e-06	1.7e-05	0	0	0	0	0	0	0	0	0	0	0	1e-06
d__Bacteria; p__Firmicutes; c__Clostridia; o__Lachnospirales; f__Lachnospiraceae	2987506ff4f58c56b15e2cf86d02333e|Lac_Lachnospiraceae	Species	0	0	0	0	0	0	6e-06	0	3e-06	0	0	0	0	2e-06	0	0	0	0	0	0	0	0	0	0	1e-06	0	0	0	0	0	0	0	0	0	0	0	0	0	0	0	0	0	0	0	0	1e-06	0
d__Bacteria; p__Firmicutes; c__Bacilli; o__Lactobacillales; f__Lactobacillaceae; g__Lactobacillus	299916bbc543242cfde017e4228f1dee|Lac_Lactobacillaceae	Species	0	0	0	0	0	0	0	0	0	0	0	0	0	0	0	0	0	0	0	0	0	0	0	0	0	0	0	0	0	0	0	0	0	0	0	0	0	0	0	0	0	1e-06	0	0	0	0	0
d__Bacteria; p__Firmicutes; c__Clostridia; o__Oscillospirales; f__Oscillospirales; g__Hydrogenoanaerobacterium	29a4727e1b057d19b03e79526e7de912|Osc_Oscillospirales	Species	0	0	0	0	0	0	0	0	0	0	0	0	0	0	0	0	0	0	0	0	0	0	0	0	0	0	0	0	0	0	0	0	0	0	0	0	0	0	0	0	0	0	0	0	0	0	0
d__Bacteria; p__Actinobacteriota; c__Coriobacteriia; o__Coriobacteriales; f__Atopobiaceae	29aa78be0836416609799766e35d231d|Cor_Atopobiaceae	Species	0	0	0	0	0	0	0	0	0	0	0	0	0	0	0	0	0	0	0	0	0	0.000284	0	0	0	0	0	0	0	0	2.4e-05	0	0	0	0	0	0	0	0	0	0	0	0	0	0	0	0
d__Bacteria; p__Bacteroidota; c__Bacteroidia; o__Bacteroidales; f__Tannerellaceae; g__Parabacteroides; s__Parabacteroides_goldsteinii	29b5a436442156703b1e32b26ac9ab93|Bac_Tannerellaceae	Species	0	0	0	0	0	0	0	0	0	0	0	0	0	0	0	0	0	0	0	0	0	0	0	0	0	0	0	0	0	0	0	0	0	0	0	0	0	0	0	0	0	0	0	0	0	0	0
d__Bacteria; p__Bacteroidota; c__Bacteroidia; o__Bacteroidales; f__Bacteroidaceae; g__Bacteroides	29b6aea2845da5003004332bb50de5b2|Bac_Bacteroidaceae	Species	0	0	0	0	0	0	0	0	0	0	0	0	0	0	0	0	0	0	0	0	0	0	0	0	0	0	0	0	0	0	0	0	0	0	0	0	0	0	0	1.1e-05	0	0	0	0	0	0	0
d__Bacteria; p__Actinobacteriota; c__Coriobacteriia; o__Coriobacteriales; f__Coriobacteriaceae; g__Collinsella; s__Collinsella_tanakaei	29f31e156511630da3f011f8aad1f5de|Cor_Coriobacteriaceae	Species	0	0	0	0	0	0	0	0	0	0	0	0	0	1e-06	0	0	0	0	0	0	0	0	0	0	0	0	0	0	0	0	3e-06	2e-06	0	0	0	0	0	0	0	0	0	0	0	0	0	0	0
d__Bacteria; p__Bacteroidota; c__Bacteroidia; o__Bacteroidales; f__Bacteroidaceae; g__Bacteroides	29fa21e6ea6500fa2d4604785de8a2ac|Bac_Bacteroidaceae	Species	0	0	0	0	0	0	3e-06	1e-06	6e-06	0	0	0	0	0	0	0	0	0	0	0	0	0	0	0	0	0	0	0	0	0	0	0	0	0	0	0	0	0	0	0	0	0	0	0	0	0	0
d__Bacteria; p__Firmicutes; c__Bacilli; o__Lactobacillales; f__Streptococcaceae; g__Streptococcus; s__Streptococcus_salivarius	2a0a7a73a19f19eedc33e9e0b4102c87|Lac_Streptococcaceae	Species	0	0	0	0	0	0	0	0	0	0	0	0	0	0	0	0	0	0	0	0	0	0	0	0	0	0	0	1e-06	0	0	0	0	0	0	0	0	0	0	0	0	0	0	0	0	0	0	0
d__Bacteria; p__Bacteroidota; c__Bacteroidia; o__Bacteroidales; f__Tannerellaceae; g__Parabacteroides	2a35937781ec86dfd83984681047747f|Bac_Tannerellaceae	Species	0	0	0	0	0	0	0	0	0	0	0	0	0	0	0	0	0	0	0	0	0	0	0	0	0	0	0	0	0	0	0	0	0	0	0	0	0	0	0	0	0	0	0	0	0	0	0
d__Bacteria; p__Firmicutes; c__Clostridia; o__Oscillospirales; f__Ruminococcaceae; g__Candidatus_Soleaferrea	2a524739533391bbb8934de95a7ceb43|Osc_Ruminococcaceae	Species	0	0	0	0	0	0	3e-06	0	0	0	0	0	0	0	0	0	0	0	0	0	0	0	0	0	0	3e-06	0	0	0	0	0	0	0	0	0	0	0	0	0	0	0	0	0	0	0	0	0
d__Bacteria; p__Bacteroidota; c__Bacteroidia; o__Bacteroidales; f__Bacteroidaceae; g__Bacteroides; s__uncultured_bacterium	2a61aff4767cb52eef7b48634c7addee|Bac_Bacteroidaceae	Species	0	0	0	0	0	0	0	0	0	0	0	0	0	0	0	0	0	0	0	0	0	0	0	0	0	0	0	0	0	0	0	0	0	0	0	0	0	0	0	0	0	0	0	0	0	0	0
d__Bacteria; p__Firmicutes; c__Bacilli; o__Lactobacillales; f__Streptococcaceae; g__Streptococcus	2a758e9d16c7862001066201d5d17d8d|Lac_Streptococcaceae	Species	0	0	0	0.000614	1.7e-05	6e-06	0	2e-06	0	1.8e-05	0.000229	0	7e-06	6e-06	0	0.000192	0	1e-06	1.5e-05	1e-06	0.000539	4.9e-05	6.8e-05	2e-06	7.5e-05	0.000236	1e-06	0.001311	0.000445	0.000304	4e-06	0	0	0.00099	0.000158	1e-06	0	0	0	6.3e-05	0	0	1.2e-05	0	0	1.9e-05	0
d__Bacteria; p__Firmicutes; c__Bacilli; o__Lactobacillales; f__Lactobacillaceae; g__Lactobacillus; s__Lactobacillus_phage	2a843903964b4d8c0b59f48bfe39870f|Lac_Lactobacillaceae	Species	3e-06	0	3.2e-05	1.7e-05	4.6e-05	0	0.000288	5e-06	0	0	0	0	0.000237	0.000609	0.00061	0	0	0	0	0	0	0.000293	0.019274	0.026346	0.000154	0.000125	0	0	0	0	0	0	0	0.000324	0	0	1e-06	0	0	3.1e-05	0	2e-06	0	0	0	0	0
d__Bacteria; p__Firmicutes; c__Bacilli; o__Erysipelotrichales; f__Erysipelotrichaceae; g__Holdemania; s__Holdemania_filiformis	2aa302c9086725fb2e2e15a968a6124a|Ery_Erysipelotrichaceae	Species	0	0	0	0	0	0	0	0	0	0	0	0	0	0	0	0	0	0	0	0	0	1e-06	0	0	0	0	0	3e-06	0	3e-06	0	0	0	0	0	0	0	0	0	0	0	0	0	0	0	0	0
d__Bacteria; p__Firmicutes; c__Clostridia; o__Oscillospirales; f__Oscillospiraceae; g__uncultured	2ac8fd3c9e302297dd073eae2f409975|Osc_Oscillospiraceae	Species	0	0	0	0	0	0	0	0	0	0	0	0	0	0	0	0	0	0	0	0	0	0	0	0	3e-06	0	3e-06	0	0	0	0	0	0	0	0	0	0	0	0	0	0	0	0	0	0	0	0
d__Bacteria; p__Bacteroidota; c__Bacteroidia; o__Bacteroidales; f__Bacteroidaceae; g__Bacteroides; s__unidentified	2ada5a783f0210737972480d276ddde7|Bac_Bacteroidaceae	Species	0	1e-06	0	8e-06	2e-06	0	1.8e-05	0	0	0	2.4e-05	0	1e-06	0	0	2.4e-05	1e-06	1.4e-05	7e-06	2.3e-05	5.8e-05	2.2e-05	0	0	8e-06	3e-06	2.9e-05	5e-06	1e-06	8e-06	0	0	0	0	0	0	0	0	0	0	0	0	6e-05	4.6e-05	1.2e-05	1e-05	0
d__Bacteria; p__Actinobacteriota; c__Coriobacteriia; o__Coriobacteriales; f__Coriobacteriaceae; g__Collinsella	2adae108096a51735880512edd9fbbc1|Cor_Coriobacteriaceae	Species	1e-06	0	0	0	0	2e-06	2.3e-05	3e-06	0	2e-06	0	0	0.000647	0.000663	3e-06	1e-06	0	0	0.000814	0.000211	0	0.000546	7e-06	0	0	0	0	0	0	0	0.001678	0	0	0.000436	3.9e-05	0	0	0	0	0	2e-06	5e-06	0	0	0	0.000373	0
d__Bacteria; p__Proteobacteria; c__Gammaproteobacteria; o__Burkholderiales; f__Sutterellaceae; g__Sutterella; s__gut_metagenome	2afade39f71871dfe0901bc1c4b84006|Bur_Sutterellaceae	Species	0	0	0	0	0	0	1e-06	0	0	0	0	0	0	0	0	0	0	1e-06	0	0	0	0	0	0	7e-06	0	0	0	0	0	0	0	0	0	0	0	0	0	0	0	0	0	1e-06	1e-06	0	9e-05	0
d__Bacteria; p__Bacteroidota; c__Bacteroidia; o__Bacteroidales; f__Bacteroidaceae; g__Bacteroides	2b15055db32a9386fa67b40f4feb7d0e|Bac_Bacteroidaceae	Species	0	0	0	0	0	0	0	0	0	0	0	0	0	0	0	0	0	0	0	0	0	0	0	0	0	0	0	0	0	0	0	0	0	0	0	0	0	0	0	1.1e-05	0	0	0	0	0	0	0
d__Bacteria; p__Firmicutes; c__Clostridia; o__Oscillospirales	2b25dccce48f090be6bbc522404ff42e|Osc_NA	Species	0	0	0	0	0	0	0	0	0	0	0	0	0	0	0	0	0	0	0	0	0	0	0	0	0	0	0	0	0	0	0	0	0	0	0	0	0	0	0	0	0	0	0	0	0	0	0
d__Bacteria; p__Firmicutes; c__Clostridia; o__Oscillospirales; f__Ruminococcaceae; g__Subdoligranulum; s__metagenome	2b39096706fdd800f4856d40033fd044|Osc_Ruminococcaceae	Species	0	0	0	0	0	0	0	0	0	0	0	0	0	0	0	0	0	0	0	0	0	0	0	0	0	0	0	0.000402	0	0	1e-06	0	0	0	0	0	0	0	0	0	0	0	0	0	2e-06	0	0
d__Bacteria; p__Firmicutes; c__Clostridia; o__Lachnospirales; f__Lachnospiraceae	2b391d0e4865e92e090341e8f8d437f8|Lac_Lachnospiraceae	Species	0	0	0	0	0	0	0	0	0	0	0	0	0	0	0	0	0	0	0	0	0	0	0	0	1e-05	3e-06	1.1e-05	2e-06	2e-06	7e-06	0	0	0	0	0	0	0	0	0	0	0	0	0	0	0	0	0
d__Bacteria; p__Actinobacteriota; c__Coriobacteriia; o__Coriobacteriales; f__Eggerthellaceae; g__Slackia; s__Slackia_piriformis	2b6440eaf4c4dbb38ff83b402d7ab3d0|Cor_Eggerthellaceae	Species	0	0	0	0	0	0	0	0	0	0	0	0	4e-06	3e-06	1e-06	0	0	0	0	0	0	0	0	0	0	0	0	0	0	0	0	0	0	0	0	0	0	0	0	0	0	0	0	0	0	0	0
d__Bacteria; p__Proteobacteria; c__Gammaproteobacteria; o__Pseudomonadales; f__Pseudomonadaceae; g__Pseudomonas	2bac21246d63bc041f4459cd8b74843a|Pse_Pseudomonadaceae	Species	0	0	0	0	0	0	0	0	0	0	0	0	0	0	0	0	0	0	0	0	0	0	0	0	0	0	0	0	0	0	0	0	0	0	0	0	0	0	0	0	0	0	0	0	0	0	0
d__Bacteria; p__Firmicutes; c__Clostridia; o__Oscillospirales; f__Ruminococcaceae; g__Anaerofilum	2bb65bd3dd61b6f953554096754866ba|Osc_Ruminococcaceae	Species	0	0	0	0	0	0	0	0	0	0	0	0	0	0	0	0	0	0	0	0	0	0	0	0	0	0	0	0	0	1e-06	0	0	0	0	0	0	0	0	0	0	0	0	0	0	0	0	0
d__Bacteria; p__Firmicutes; c__Clostridia; o__Lachnospirales; f__Lachnospiraceae	2bbb0271bc240760df4ef17a2acc30cd|Lac_Lachnospiraceae	Species	0	0	0	0	0	0	0	0	0	0	0	0	7e-06	1.1e-05	0	0	0	0	0	0	0	0	0	0	0	0	0	0	0	0	0	0	0	0	0	0	0	0	0	0	0	0	0	0	0	0	0
d__Bacteria; p__Verrucomicrobiota; c__Verrucomicrobiae; o__Verrucomicrobiales; f__Akkermansiaceae; g__Akkermansia; s__uncultured_bacterium	2bbcde6d87ef78e5f351cfcbc98bc460|Ver_Akkermansiaceae	Species	0	0	0	0	0	0	0	0	0	0	0	0	0	0	0	0	0	0	0	0	0	0	0	0	0	0	0	0	0	0	0	0	0	0	0	0	0	0	0	0	0	0	0	0	0	0	0
d__Bacteria; p__Firmicutes; c__Bacilli; o__Erysipelotrichales; f__Erysipelotrichaceae; g__Faecalitalea; s__Faecalitalea_cylindroides	2bbd0840acba82412e29452dacb7067a|Ery_Erysipelotrichaceae	Species	0	0	0	0	0	0	0	0	0	0	0	0	6e-05	0.00052	2.8e-05	0	0	0	0	0	0	0	0	0	0	0	0	0	0	0	0	0	0	0	0	0	0	0	0	0	0	0	0	0	0	0	0
d__Bacteria; p__Bacteroidota; c__Bacteroidia; o__Bacteroidales; f__Tannerellaceae; g__Parabacteroides	2bd60f4ab0e56ba08c00a0862c19f829|Bac_Tannerellaceae	Species	0	0	0	0	0	0	0	0	0	0	0	0	0	0	0	0	0	0	0	0	0	0	0	0	0	0	0	0	0	0	0	0	0	0	0	0	0	0	0	0	0	0	0	0	0	0	0
d__Bacteria; p__Firmicutes; c__Clostridia; o__Peptococcales; f__Peptococcaceae; g__uncultured	2c0a683acf5416cdd8f423d2c6e247de|Pep_Peptococcaceae	Species	0	0	0	0	0	0	0	0	0	0	0	0	0	0	0	0	0	0	0	0	0	0	0	0	0	0	0	0	0	0	0	0	0	0	0	0	0	0	0	0	0	0	0	0	0	0	0
d__Bacteria; p__Bacteroidota; c__Bacteroidia; o__Bacteroidales; f__Bacteroidaceae; g__Bacteroides	2c0d4622cb4ec1308e54ddfaeec8d99d|Bac_Bacteroidaceae	Species	0	5e-06	0	1e-06	4e-06	0	0	0	0	0	0	1e-06	0	0	0	0	0	3e-06	3e-06	1e-06	3e-06	0	0	0	0	1e-06	1e-06	0	0	0	0	0	0	0	0	0	0	0	0	1e-05	0	0	0	0	0	0	0
d__Bacteria; p__Actinobacteriota; c__Actinobacteria; o__Bifidobacteriales; f__Bifidobacteriaceae; g__Bifidobacterium	2c1167aac5330767908048c62acd3104|Bif_Bifidobacteriaceae	Species	0	0	0	0	0	0	0	0	0	0	0	0	0	0	0	0	0	0	0	0	0	0	0	0	0	0	0	0	0	0	0	0	0	0	0	0	0	0	0	0	0	0	0	0	0	0	0
d__Bacteria; p__Firmicutes; c__Clostridia; o__Oscillospirales; f__Ruminococcaceae	2c13055cac99cd51de9b13099e5dffb1|Osc_Ruminococcaceae	Species	0	0	0	0	0	0	0	0	0	0	0	0	0	0	0	0	0	0	0	0	0	0	0	0	0	0	0	0	0	0	0	0	0	0	0	0	0	0	0	0	0	0	0	0	0	0	0
d__Bacteria; p__Actinobacteriota; c__Actinobacteria; o__Micrococcales; f__Micrococcaceae; g__Rothia; s__Rothia_dentocariosa	2c21fd66e4b0b35b7964430080c4de76|Mic_Micrococcaceae	Species	0	0	0	0	0	0	0	0	0	0	0	0	3e-06	0	0	1.1e-05	0	0	0	0	0	0	0	0	1e-06	0	0	3e-06	0	0	0	0	0	1.4e-05	0	0	0	0	0	0	0	0	0	0	0	4e-06	0
d__Bacteria; p__Proteobacteria; c__Gammaproteobacteria; o__Enterobacterales; f__Enterobacteriaceae	2c42f842cfa2e4741daf65f11543c3fd|Ent_Enterobacteriaceae	Species	0	0	1e-06	0	0	0	2e-06	0	0	0	1e-06	0	0	0	3e-06	0	0	5e-06	1e-06	0	0	0	0	0	4e-06	0	1.2e-05	0	0	2e-06	3e-06	3e-06	6e-06	0	0	0	0	0	0	0	3e-06	2e-06	7e-06	2e-06	1.8e-05	1e-06	0
d__Bacteria; p__Bacteroidota; c__Bacteroidia; o__Bacteroidales; f__Marinifilaceae; g__Butyricimonas; s__uncultured_bacterium	2c4e05acbfa3c09100a979976c15263d|Bac_Marinifilaceae	Species	0	0	0	0	0	0	2.2e-05	0	6e-06	0	0	0	0	0	0	0	0	0	0	0	0	0	0	0	0	0	0	0	0	0	0	0	0	0	0	0	0	0	0	0	0	0	0	0	0	0	0
d__Bacteria; p__Firmicutes; c__Clostridia; o__Peptostreptococcales-Tissierellales; f__Peptostreptococcales-Tissierellales; g__Finegoldia; s__uncultured_bacterium	2c57dcc4a0693d5bec7288b800670807|Pep_Peptostreptococcales-Tissierellales	Species	0	0	0	0	0	0	0	0	0	0	0	0	0	0	0	0	0	0	0	0	0	0	0	0	0	0	0	0	0	0	0	0	0	0	0	0	0	0	0	0	0	0	0	0	0	0	0
d__Bacteria; p__Actinobacteriota; c__Actinobacteria; o__Micrococcales; f__Intrasporangiaceae; g__Knoellia; s__uncultured_bacterium	2c5b83184810693440e585fea43f40dd|Mic_Intrasporangiaceae	Species	0	0	0	0	0	0	0	0	0	0	0	0	0	0	0	0	0	0	0	0	0	0	0	0	0	0	0	1e-06	0	0	0	0	0	0	4e-06	0	0	0	0	0	0	0	0	0	0	0	0
d__Bacteria; p__Firmicutes; c__Clostridia; o__Oscillospirales; f__Ruminococcaceae	2c6ec1322dc7b62ac8082b9dfab123b6|Osc_Ruminococcaceae	Species	0	0	0	0	0	0	0	0	0	0	0	0	0	0	0	0	0	0	0	0	0	0	0	0	0	0	0	0	0	0	0	0	0	0	0	0	0	0	0	0	0	0	0	0	0	0	0
d__Bacteria; p__Proteobacteria; c__Alphaproteobacteria; o__Rhizobiales; f__Devosiaceae; g__Devosia	2c72628c65c11b48c659e37d8eb056d4|Rhi_Devosiaceae	Species	0	0	0	0	0	0	0	0	0	0	0	0	0	0	0	0	0	0	0	0	0	0	0	0	0	0	0	0	0	0	0	1e-06	0	0	4.6e-05	0	0	0	0	0	1e-06	0	0	0	0	0	0
d__Bacteria; p__Firmicutes; c__Clostridia; o__Oscillospirales; f__Oscillospiraceae	2c952318b9e935d505d32de2eb01eacd|Osc_Oscillospiraceae	Species	0	0	0	0	0	0	0	0	0	0	0	0	1e-06	3e-06	0	0	0	0	0	0	0	0	0	0	3e-06	0	2e-06	0	0	0	0	0	0	0	0	0	0	0	0	0	0	0	0	0	0	0	0
d__Bacteria; p__Proteobacteria; c__Gammaproteobacteria; o__Enterobacterales; f__Enterobacteriaceae; g__Enterobacter; s__Citrobacter_europaeus	2ca808b75c41dc307edd295cd1febf6f|Ent_Enterobacteriaceae	Species	0	2e-06	1e-06	0	1e-06	1e-06	3e-06	0	0	0	0	0	3e-06	0	5e-06	1e-06	0	0	0	0	0	1e-06	0	0	4e-06	0	0	3e-06	0	7e-06	0	0	0	5e-06	0	0	1.4e-05	0.000239	0	0	2e-06	4e-06	0	0	0	0	0
d__Bacteria; p__Patescibacteria; c__Saccharimonadia; o__Saccharimonadales; f__Saccharimonadaceae; g__TM7x; s__uncultured_bacterium	2cd9c711cf858be0588b5c807a0dae3c|Sac_Saccharimonadaceae	Species	0	0	0	0	0	0	0	0	0	1e-06	0	0	0	1e-06	0	0	0	0	0	0	0	2e-06	0	1e-06	0	0	1e-06	1e-06	0	0	0	0	0	1.3e-05	0	0	0	0	0	0	0	0	0	1e-06	0	0	0
d__Bacteria; p__Campilobacterota; c__Campylobacteria; o__Campylobacterales; f__Campylobacteraceae; g__Campylobacter	2cdff7a2af8de21f455d3af085e76173|Cam_Campylobacteraceae	Species	0	0	0	0	0	0	0	0	0	0	0	0	0	0	0	0	0	0	0	0	0	0	0	0	0	0	0	0	0	0	0	0	0	0	0	0	0	0	0	0	0	0	0	0	0	3e-06	0
d__Bacteria; p__Bacteroidota; c__Bacteroidia; o__Bacteroidales; f__Rikenellaceae; g__Alistipes; s__Alistipes_putredinis	2d178191a72815c9226f845c83e7ec35|Bac_Rikenellaceae	Species	0	0	0	0	0	0	0	0	0	0	0	0	0	0	0	0	0	0	0	0	0	0	0	0	0	0	0	0	0	0	0	0	0	0	0	0	0	0	0	0	0	0	0	0	0	0	0
d__Bacteria; p__Firmicutes; c__Clostridia; o__Lachnospirales; f__Lachnospiraceae; g__Roseburia	2d385635e9dda88121ac4e0883b79612|Lac_Lachnospiraceae	Species	0	0	0	0	1e-06	0	0	0	0	0	0	0	0	0	0	0	0	0	0	0	0	0	0	0	0	0	0	0	0	0	0	0	0	0	0	0	0	0	0	0	0	0	0	0	0	3e-06	0
d__Bacteria; p__Firmicutes; c__Clostridia; o__Oscillospirales; f__Oscillospiraceae	2d4eb1296570694741c8d6ec72a34bb9|Osc_Oscillospiraceae	Species	0	0	0	0	0	0	0	0	0	0	0	0	7.8e-05	0.00023	0	0	0	0	0	0	0	0	0	0	0	0	0	0	0	0	0	0	0	0	0	0	0	0	0	0	0	0	0	0	0	0	0
d__Bacteria; p__Firmicutes; c__Clostridia; o__Oscillospirales; f__[Eubacterium]_coprostanoligenes_group; g__[Eubacterium]_coprostanoligenes_group	2d5d2231554058b8407ebc910ed0e253|Osc_[Eubacterium]_coprostanoligenes_group	Species	0	0	0	0	0	0	0	0	0	0	0	0	0	0	0	0	0	0	0	0	0	0	0	0	0	0	0	0	0	0	0	0	0	0	0	0	0	0	0	0	0	0	0	0	0	0	0
d__Bacteria; p__Firmicutes; c__Bacilli; o__Lactobacillales; f__Lactobacillaceae; g__Lactobacillus	2dac0e16e71268390b2eda08bb985f52|Lac_Lactobacillaceae	Species	0	0	0	0	0	0	0	0	0	0	0	0	0	0	0	0	0	0	0	0	0	0	0	0	0	0	0	0	0	0	0	0	0	0	0	0	0	0	0	0	0	0	0	0	0	0	0
d__Bacteria; p__Firmicutes; c__Bacilli; o__Lactobacillales; f__Lactobacillaceae; g__Lactobacillus	2dc5aaab235fab6a17cc3bac5275b800|Lac_Lactobacillaceae	Species	0	0	0	0	0	0	0	0	0	0	0	0	0	0	0	0	0	0	0	0	0	0	0	0	0	0	0	0	0	0	0	0	0	0	0	0	0	0	0	0	0	0	0	0	0	0	0
d__Bacteria; p__Bacteroidota; c__Bacteroidia; o__Bacteroidales; f__Tannerellaceae; g__Parabacteroides	2de5993c1c9f6748f294f8b6e4012902|Bac_Tannerellaceae	Species	0	0	0	0	0	0	0	2e-06	3e-06	0	1e-06	0	0	6e-06	0	0	0	0	1e-05	0	4e-06	0	0	0	0	0	1e-06	0	0	0	0	0	0	0	0	4e-06	0	0	0	0	0	0	0	0	0	0	0
d__Bacteria; p__Firmicutes; c__Clostridia; o__Oscillospirales; f__Oscillospiraceae; g__Colidextribacter	2e1337afb240b2198e1a7de63b831bba|Osc_Oscillospiraceae	Species	0	0	0	0	0	0	0	0	0	0	0	0	0	0	0	0	0	0	0	0	0	0	0	0	0	0	0	0	0	0	0	0	0	0	0	0	0	0	0	0	0	0	0	0	0	0	0
d__Bacteria; p__Bacteroidota; c__Bacteroidia; o__Bacteroidales; f__Bacteroidaceae; g__Bacteroides; s__Bacteroides_ovatus	2e282e7dc8df905a396feb68b4658c95|Bac_Bacteroidaceae	Species	0.001234	0.001461	5.6e-05	2.8e-05	1e-05	1e-06	0.001336	0.000605	5.7e-05	0.000572	0.000964	2.9e-05	4.2e-05	5.9e-05	2.5e-05	0.018568	0.000492	0.00182	0.001566	0.000448	0.002492	0.000734	1e-06	1e-06	0.000117	8.2e-05	6.7e-05	9e-06	9e-06	4.1e-05	7.2e-05	0.000245	0.002627	7e-06	9.4e-05	0	0	0	0	0	0	0	0.000436	0.000446	0.000253	5e-06	0
d__Bacteria; p__Proteobacteria; c__Alphaproteobacteria; o__Rhizobiales; f__Rhizobiaceae; g__Ochrobactrum	2e56cbf6f2beee06d92b14806d8368fc|Rhi_Rhizobiaceae	Species	0	0	0	0	0	0	0	0	0	0	0	0	0	0	0	0	0	0	0	0	0	0	0	0	0	0	0	0	0	0	0	0	0	0	5e-06	0	0	0	0	0	1e-06	0	0	0	0	0	0
d__Bacteria; p__Firmicutes; c__Clostridia; o__Oscillospirales; f__Ruminococcaceae	2e9c9798922ca7787248a8d7c77922d2|Osc_Ruminococcaceae	Species	0	0	0	0	0	0	0	0	0	0	0	0	0	0	0	0	0	0	0	0	0	0	0	0	0	1.8e-05	0.000182	0	0	0	0	0	0	0	0	0	0	0	0	0	0	0	0	0	0	0	0
d__Bacteria; p__Actinobacteriota; c__Coriobacteriia; o__Coriobacteriales; f__Atopobiaceae; g__Coriobacteriaceae_UCG-002; s__uncultured_bacterium	2ea8f0cfbb1d5cb75e41c47bba235fdb|Cor_Atopobiaceae	Species	0	0	0	0	0	0	0	0	0	0	0	0	0	0	0	0	0	0	0	0	0	0	0	0	0	0	0	0	0	0	0	0	0	0	0	0	0	0	0	0	0	0	0	0	0	0	0
d__Bacteria; p__Bacteroidota; c__Bacteroidia; o__Bacteroidales; f__Marinifilaceae; g__Odoribacter; s__Odoribacter_sp.	2f0fb565516e67b1f0b41aba78c023d1|Bac_Marinifilaceae	Species	0	0	0	0	0	0	0.000141	0	0	0	0	0	0	0	0	0	0	0	0	0	0	0	0	0	0	0	0	3.4e-05	0	0.001353	0	0	0	0	0	0	0	0	0	0	0	0	0	0	0	0	0
d__Bacteria; p__Firmicutes; c__Clostridia; o__Oscillospirales; f__Ruminococcaceae; g__Fournierella; s__uncultured_organism	2f1cc91aa55fabb18af08e29f9435ca8|Osc_Ruminococcaceae	Species	0	0	0	0	0	0	0	0	0	0	0	0	0	4e-06	0	0	0	0	0	0	0	0	0	0	0	5e-06	1e-06	2e-06	0	0	0	0	0	0	0	0	0	0	0	0	0	0	0	0	0	0	0
d__Bacteria; p__Firmicutes; c__Clostridia; o__Lachnospirales; f__Lachnospiraceae; g__Lachnospiraceae_UCG-010; s__uncultured_organism	2f700fe686323160f19f427b2e057d05|Lac_Lachnospiraceae	Species	0	0	0	0	0	0	0	0	0	0	0	0	0	0	0	0	0	0	0	0	0	0	0	0	0	0	0	0	0	0	0	0	0	0	0	0	0	0	0	0	0	0	0	0	0	0	0
d__Bacteria; p__Actinobacteriota; c__Coriobacteriia; o__Coriobacteriales; f__Coriobacteriales_Incertae_Sedis; g__Raoultibacter	2f7d98d5ee4455684c2ed344c1c69932|Cor_Coriobacteriales_Incertae_Sedis	Species	0	0	0	0	0	0	0	0	0	0	0	0	0	0	0	0	0	0	0	0	0	0	0	0	0	0	0	0	0	0	0	0	0	0	0	0	0	0	0	0	0	0	0	0	0	0	0
d__Bacteria; p__Firmicutes; c__Clostridia; o__Oscillospirales; f__[Eubacterium]_coprostanoligenes_group; g__[Eubacterium]_coprostanoligenes_group; s__unidentified	2f804c5f882f7ddd9b55584e570c53a6|Osc_[Eubacterium]_coprostanoligenes_group	Species	0	0	0	0	0	0	0	0	0	0	0	0	0	0	0	0	0	0	0	0	0	0	0	0	0	0	0	0	0	0	0	0	0	0	0	0	0	0	0	0	0	0	0	0	0	0	0
d__Bacteria; p__Firmicutes; c__Clostridia; o__Lachnospirales; f__Lachnospiraceae; g__Coprococcus; s__Coprococcus_eutactus	2f9d4cb2246f22ac9a0069b317e4cf07|Lac_Lachnospiraceae	Species	0	0	0	0	0	0	0	1e-06	0	0	0	0	0	0	0	0	0	0	0	0	0	0	0	0	0	0	0	0	0	0	0	0	0	0	0	0	0	0	0	0	0	0	0	0	0	0	0
d__Bacteria; p__Firmicutes; c__Clostridia; o__Lachnospirales; f__Lachnospiraceae; g__Lachnoanaerobaculum; s__uncultured_organism	2fbcee6e8bcefdb7807aca07d9488682|Lac_Lachnospiraceae	Species	0	0	0	0	0	0	0	0	0	1e-06	0	1e-06	0	1e-06	0	0	0	0	0	0	0	0	0	0	0	0	0	2e-06	0	0	0	0	0	0	0	0	0	0	0	0	0	0	0	0	0	1e-06	0
d__Bacteria; p__Firmicutes; c__Clostridia; o__Oscillospirales; f__Oscillospiraceae; g__Flavonifractor; s__unidentified	2fc8640aa14928f9cccfcfec80308c20|Osc_Oscillospiraceae	Species	0	0	0	0	0	0	0	0	0	0	0	0	0	0	0	0	0	0	0	0	0	0	0	0	0	0	0	0	0	0	0	0	0	0	0	0	0	0	0	1.1e-05	0	0	0	0	0	0	0
d__Bacteria; p__Actinobacteriota; c__Coriobacteriia; o__Coriobacteriales; f__Atopobiaceae; g__Libanicoccus; s__human_gut	2fca930aac42a266d9525466852e9e9f|Cor_Atopobiaceae	Species	0	0	0	0	0	0	0	0	0	0	0	0	0	0	0	0	0	0	0	0	0	0	0	0	0	0	0	0	0	0	0	0	0	0	0	0	0	0	0	0	0	0	0	0	0	0	0
d__Bacteria; p__Firmicutes; c__Clostridia; o__Lachnospirales; f__Lachnospiraceae	2fda266262ca4f37cc60c4cb4e84c2cc|Lac_Lachnospiraceae	Species	0	0	0	0	0	0	0	0	0	0	0	0	4e-06	1e-05	0	0	0	0	0	0	0	0	0	0	0	0	0	0	0	0	0	0	0	0	0	0	0	0	0	0	0	0	0	0	0	0	0
d__Bacteria; p__Firmicutes; c__Clostridia; o__Oscillospirales; f__Ruminococcaceae	2fecff864214e4b548e8872e4395921f|Osc_Ruminococcaceae	Species	0	0	0	0	0	0	0	0	0	0	0	0	0	0	0	0	0	0	0	0	0	0	0	0	0	0	0	0	0	0	0	0	0	0	0	0	7.9e-05	0	0	0	0	0	0	0	0	0	0
d__Bacteria; p__Firmicutes; c__Bacilli; o__Erysipelotrichales; f__Erysipelatoclostridiaceae; g__Erysipelatoclostridium	300e17a622f10e54eda18437d16751d0|Ery_Erysipelatoclostridiaceae	Species	0	0	0	0	0	0	0	0	0	0	0	0	0	0	0	0	0	0	0	0	0	0	0	0	0	0	0	0	0	0	0	0	0	0	0	0	0	0	0	0	0	0	0	0	0	0	0
d__Bacteria; p__Firmicutes; c__Clostridia; o__Oscillospirales; f__Ruminococcaceae	3013e151788721ad32dfd7bbe96d8ede|Osc_Ruminococcaceae	Species	0	1e-06	0	0	0	0	0	0	0	0	0	0	0	0	0	0	0	0	0	0	0	0	0	0	1.6e-05	0.000476	2e-04	0	0	0	0	0	0	0	0	0	0	0	0	0	0	0	0	0	0	0	0
d__Bacteria; p__Firmicutes; c__Clostridia; o__Clostridia_vadinBB60_group; f__Clostridia_vadinBB60_group; g__Clostridia_vadinBB60_group; s__uncultured_bacterium	3019cf6cc4159d8ff31f58c4e47a726c|Clo_Clostridia_vadinBB60_group	Species	0	0	0	0	0	0	0	0	0	0	0	0	0	0	0	0	0	0	0	0	0	0	0	0	0	0	0	0	0	0	0	0	0	0	0	0	0	0	0	0	0	0	0	0	0	0	0
d__Bacteria; p__Firmicutes; c__Clostridia; o__Lachnospirales; f__Lachnospiraceae	3020d55493d407b126706ba768794538|Lac_Lachnospiraceae	Species	2.4e-05	4e-06	0	1.5e-05	0	0	0.000138	7e-06	0.000244	0	0	0	0	0	0	0	0	0	5.5e-05	0.00064	0	0	0	0	4.5e-05	0.000301	0.000116	0	0	0	1e-06	0	0	1e-06	0	0	0	0	0	0	0	0	0	0	0	1.6e-05	0
d__Bacteria; p__Proteobacteria; c__Alphaproteobacteria; o__Micavibrionales; f__Micavibrionaceae; g__uncultured	3029c51193ff6c077d20bf1223ee9d3a|Mic_Micavibrionaceae	Species	0	0	0	0	0	0	0	0	0	0	0	0	0	0	0	0	0	0	0	0	0	0	0	0	0	0	0	0	0	0	0	0	0	0	0	0	0	0	0	0	0	0	0	0	0	0	0
d__Bacteria; p__Firmicutes; c__Clostridia; o__Clostridia_UCG-014; f__Clostridia_UCG-014; g__Clostridia_UCG-014; s__uncultured_bacterium	303001d48461acf97660642a4504c56e|Clo_Clostridia_UCG-014	Species	0	0	0	0	0	0	0	0	0	0	0	0	0	0	0	0	0	0	0	0	0	0	0	0	0	0	0	0	0	0	0	0	0	0	0	0	0	0	0	0	0	0	0	0	0	0	0
d__Bacteria; p__Bacteroidota; c__Bacteroidia; o__Bacteroidales; f__Bacteroidaceae; g__Bacteroides; s__Bacteroides_ovatus	303fa811576937d6c103d075fb067796|Bac_Bacteroidaceae	Species	0.001193	0.002139	7.8e-05	8e-06	3e-06	1.2e-05	0.000423	2e-06	0	1.8e-05	0.002867	0.000285	0	1e-06	1e-06	1e-06	0	3e-06	0	0	3e-06	0.003034	3e-06	0	0	1e-06	0	0.000339	0.00032	9e-05	8e-05	0.000347	0.003888	2e-06	0.000123	0	0	0	0	0	0	0	0.001235	0.001327	0.000714	0.000843	0
d__Bacteria; p__Firmicutes; c__Clostridia; o__Lachnospirales; f__Lachnospiraceae; g__[Ruminococcus]_gnavus_group	305241a4600c40c3780aeec67ec291b3|Lac_Lachnospiraceae	Species	0	0	0	0	0	0	0	0	0	0	0	0	0	0	0	0	0	0	0	6e-06	0	0	0	0	0	7e-06	0	1e-06	0	0	0	0	0	2e-06	0	0	0	0	0	1.2e-05	0	2e-06	0	0	0	3e-06	1.7e-05
d__Bacteria; p__Firmicutes; c__Clostridia; o__Peptostreptococcales-Tissierellales; f__Anaerovoracaceae; g__[Eubacterium]_nodatum_group; s__Eubacterium_sulci	307def3410e022caa81800f640e26921|Pep_Anaerovoracaceae	Species	0	0	0	0	0	0	0	0	0	0	0	0	0	0	0	0	0	0	0	0	0	0	0	0	0	0	0	0	0	0	0	0	0	2e-05	0	0	0	0	0	0	0	0	0	0	0	0	0
d__Bacteria; p__Bacteroidota; c__Bacteroidia; o__Bacteroidales; f__Bacteroidaceae; g__Bacteroides	308fb283477c8e59f185dc1db5030ee3|Bac_Bacteroidaceae	Species	0	0	0	0	0	0	0	0	0	0	0	0	0	0	0	0	0	0	0	0	0	0	0	0	0	0	0	0	0	0	0	0	0	0	0	0	0	0	0	0	0	0	0	0	0	0	0
d__Bacteria; p__Firmicutes; c__Clostridia	30991437bedda10dc920ed25dda1bf0e|NA_NA	Species	0	0	0	0	0	0	0	0	0	0	0	0	0	0	0	0	0	0	0	0	0	0	0	0	1e-06	6e-06	0	3.5e-05	0	0	0	0	0	0	0	0	0	0	0	0	0	0	0	0	0	0	0
d__Bacteria; p__Firmicutes; c__Clostridia; o__Lachnospirales; f__Lachnospiraceae	30a3dbd647426e133b4b6aae63c9bdb8|Lac_Lachnospiraceae	Species	0	0	0	1e-06	0	0	0	0	0	0	0	0	1e-06	5.5e-05	3e-06	0	0	0	0	0	0	0	1e-06	0	0	0	0	0	0	0	0	0	0	0	0	0	0	0	0	0	0	0	0	0	0	0	0
d__Bacteria; p__Firmicutes; c__Bacilli; o__Lactobacillales; f__Streptococcaceae; g__Streptococcus	30b57e487da59c679632c93865434b50|Lac_Streptococcaceae	Species	0	0	0	0	0	0	0	0	0	0	0	0	0	0	0	0	0	0	0	0	0	0	0	0	0	0	0	0	0	0	0	0	0	0	0	0	0	0	0	0	0	0	0	0	0	0	0
d__Bacteria; p__Bacteroidota; c__Bacteroidia; o__Bacteroidales; f__Rikenellaceae; g__Alistipes; s__Alistipes_indistinctus	30c400446cdb948f9b44a10e94760fee|Bac_Rikenellaceae	Species	1e-06	0	0	0	0	0	1.3e-05	3.7e-05	2.9e-05	0	0	0	0.000133	0.000157	4e-06	0	0	0	0	2.9e-05	0	0	0	0	0.000148	8.2e-05	0.000156	1e-05	0	9e-06	0	0	0	5.9e-05	0	0	0	0	0	1.2e-05	3e-06	0.000109	0	0	0	7e-06	0
d__Bacteria; p__Firmicutes; c__Clostridia; o__Oscillospirales; f__Oscillospiraceae; g__Flavonifractor; s__unidentified	30d521d2905ae5bdf9258d2f3fd96188|Osc_Oscillospiraceae	Species	0	0	0	0	0	0	0	0	0	0	0	0	0	0	3e-06	0	0	0	0	1e-06	0	1e-06	0	0	0	0	0	0	0	1e-06	0	0	1e-06	0	0	0	0	0	0	1.2e-05	0	0	0	0	0	0	0
d__Bacteria; p__Firmicutes; c__Clostridia; o__Oscillospirales; f__Oscillospiraceae	30f29dc56346698d998d4f1d4133071d|Osc_Oscillospiraceae	Species	0	0	0	0	0	0	0	0	0	0	0	0	0	0	0	0	0	0	0	0	0	0	0	0	0	0	0	0	0	0	0	0	0	0	0	0	0	0	0	0	0	0	0	0	0	0	0
d__Bacteria; p__Bacteroidota; c__Bacteroidia; o__Bacteroidales; f__Bacteroidaceae; g__Bacteroides	30fc0a35237fbf03f59f9da8e8fcda91|Bac_Bacteroidaceae	Species	0	0	0	0	0	0	0	0	0	0	0	0	0	0	0	0	0	0	0	0	0	0	0	0	0	0	0	0	0	0	0	0	0	0	0	0	0	0	0	1.1e-05	0	0	0	0	0	0	0
d__Bacteria; p__Bacteroidota; c__Bacteroidia; o__Bacteroidales; f__Marinifilaceae; g__Butyricimonas	312c3b95fc9740609da907d815b9584d|Bac_Marinifilaceae	Species	0	0	0	1e-06	0	0	0	0	0	0	0	0	0	0	0	0	0	0	0	1e-06	0	0	0	0	0	0	0	0	0	0	0	0	0	0	0	0	0	0	0	0	0	0	0	0	0	0	0
d__Bacteria; p__Proteobacteria; c__Gammaproteobacteria; o__Enterobacterales; f__Enterobacteriaceae; g__Enterobacter; s__Citrobacter_europaeus	313bfc87d109724cf2d9b6af88299b38|Ent_Enterobacteriaceae	Species	0	0	0	0	0	0	0	0	0	0	0	0	0	0	0	0	0	0	0	0	0	0	0	0	0	0	0	0	0	3e-06	0	0	0	0	0	0	0	0	0	1.7e-05	0	1e-06	0	0	0	0	0
d__Bacteria; p__Proteobacteria; c__Gammaproteobacteria; o__Enterobacterales; f__Enterobacteriaceae; g__Enterobacter; s__Citrobacter_europaeus	316b97d0682b18c58cce104d71dbdc86|Ent_Enterobacteriaceae	Species	0.000163	0.014117	0.031726	7e-05	0.002747	0.000311	0.001378	0.000258	0.000512	0.007258	0.00734	0.006995	0.001409	0.000291	0.006111	0.010395	0.003485	0.011276	6e-06	7e-06	0.006739	0.000532	0.00097	0.006154	0.003158	1e-06	0.000303	0.002841	0.008442	0.00731	5.9e-05	0.000154	0.004067	0.006383	0.002025	0.021345	0.020436	0.04837	0.039382	0.012919	0.006227	0.005216	4.4e-05	0.015612	0.008853	1.8e-05	3e-06
d__Bacteria; p__Bacteroidota; c__Bacteroidia; o__Bacteroidales; f__Bacteroidaceae; g__Bacteroides	316d580207b9f99a39ddf77344ff53cb|Bac_Bacteroidaceae	Species	3e-06	0	0	0	0	0	0	0	0	0	2e-06	0	0	0	0	1e-06	0	0	0	0	0	2e-06	0	0	0	0	1e-06	0	0	0	0	0	0	0	0	0	0	0	0	0	0	0	0	0	0	0	0
d__Bacteria; p__Proteobacteria; c__Gammaproteobacteria; o__Burkholderiales; f__Sutterellaceae; g__Sutterella; s__Sutterella_stercoricanis	318b93b5a793f75ce85cabbfba4c0fa9|Bur_Sutterellaceae	Species	0	0	0	0	0	0	0	0	0	0	0	0	0	0	0	0	0	0	0	0	0	0	0	0	0	0	0	0	0	0	0	0	0	0	0	0	0	0	0	0	0	0	0	0	0	0	0
d__Bacteria; p__Firmicutes; c__Clostridia; o__Lachnospirales; f__Lachnospiraceae	319b8d58b6d0ff57cc05c5c5a6f880d3|Lac_Lachnospiraceae	Species	0	0	0	0	0	0	0	0	0	0	0	0	0	0	0	0	0	0	1e-06	0	0	0	0	0	0	0	0	0	0	0	0	0	0	0	0	0	2e-06	2e-06	0	0	0	0	0	0	0	1e-06	0
d__Bacteria; p__Firmicutes; c__Clostridia; o__Lachnospirales; f__Lachnospiraceae; g__Fusicatenibacter; s__uncultured_organism	31a1dfa86834b94f3163c72e401112d9|Lac_Lachnospiraceae	Species	0	0	0	0	0	0	9e-06	0	0	0	0	0	0	0	0	0	0	0	8e-06	2e-06	0	0	0	0	0	0	0	0	0	0	0	0	0	0	0	0	0	0	0	0	0	0	0	0	0	1.4e-05	0
d__Bacteria; p__Firmicutes; c__Clostridia; o__Oscillospirales; f__Ruminococcaceae	31a9e7f10280f9f7442a0218b9f2a620|Osc_Ruminococcaceae	Species	0	0	0	0	0	0	0	0	0	0	0	0	0	0	0	0	0	0	0	0	0	0	0	0	0	0	0	0	0	0	0	0	0	0	0	0	0	0	0	0	0	0	0	0	0	0	0
d__Bacteria; p__Bacteroidota; c__Bacteroidia; o__Bacteroidales; f__Muribaculaceae; g__Muribaculaceae; s__uncultured_bacterium	31ed9135087f4df019d836db9e140122|Bac_Muribaculaceae	Species	0	0	0	0	0	0	0	0	0	0	0	0	0	0	0	0	0	0	0	0	0	0	0	0	0	0	0	0	0	0	0	0	0	0	0	0	0	0	0	0	0	0	0	0	0	0	0
d__Bacteria; p__Firmicutes; c__Clostridia; o__Peptostreptococcales-Tissierellales; f__Anaerovoracaceae; g__Mogibacterium; s__uncultured_bacterium	31f4f39c89acb1295de500211dcb5122|Pep_Anaerovoracaceae	Species	0	0	0	0	0	0	0	0	0	0	0	0	0	0	0	0	0	0	0	0	0	0	0	0	0	0	0	0	0	0	0	0	0	0	0	0	0	0	0	0	0	0	0	0	0	0	0
d__Bacteria; p__Proteobacteria; c__Gammaproteobacteria; o__Burkholderiales; f__Sutterellaceae; g__Sutterella; s__uncultured_bacterium	31f8e7f394233ecf5fbc5e5799c941f5|Bur_Sutterellaceae	Species	0	0	0	0	0	0	8.4e-05	1e-06	0	0	0	0	2e-06	0	0.000815	0	0	0	0	0	0	0	0	0	0	0	0	0	0	0	0	0	0	0	0	0	0	0	0	0	0	0	0	0	0	0	0
d__Bacteria; p__Firmicutes; c__Clostridia; o__Lachnospirales; f__Lachnospiraceae	3200efbaaa24825481e0141332f47411|Lac_Lachnospiraceae	Species	0	0	0	0	0	0	0	0	0	0	0	0	0	7e-06	5.3e-05	0	0	0	0	0	0	0	0	0	0	0	0	0	0	0	0	0	0	0	0	0	0	0	0	0	0	0	0	0	0	0	0
d__Bacteria; p__Bacteroidota; c__Bacteroidia; o__Bacteroidales; f__Tannerellaceae; g__Parabacteroides; s__uncultured_Parabacteroides	3204746aa5dd6bae2d1a4c7992e376ac|Bac_Tannerellaceae	Species	0	0	0	0	0	0	0	0	0	0	0	0	0	0	0	0	0	0	0	0	0	0	0	0	0	0	0	0	0	0	0	0	0	0	0	0	0	0	0	0	0	0	0	0	0	0	0
d__Bacteria	3205dea10327f85a4fe682f3f025d085|NA_NA	Species	0	0	0	0	0	0	0	0	0	0	0	0	0	0	0	0	0	0	0	0	0	0	0	0	0	0	0	0	0	0	0	0	0	0	0	0	0	0	0	0	0	0	0	0	0	0	0
d__Bacteria; p__Firmicutes; c__Clostridia; o__Lachnospirales; f__Lachnospiraceae	320706bb679726e7baddb405c8d23712|Lac_Lachnospiraceae	Species	0	0	0	0	0	0	0	0	0	0	0	0	0	0	0	0	0	0	0	0	0	0	0	0	0	3e-06	0	0	0	0	0	0	0	1e-06	0	0	0	0	0	0	0	0	0	0	0	0	0
d__Bacteria; p__Bacteroidota; c__Bacteroidia; o__Bacteroidales; f__Bacteroidaceae; g__Bacteroides	32134794fba82790d55b21b2cf557e33|Bac_Bacteroidaceae	Species	0	0	0	0	0	0	0	0	0	0	0	0	0	0	0	0	0	0	0	0	0	0	0	0	0	0	0	0	0	0	0	0	0	0	0	0	0	0	0	0	0	0	0	0	0	0	0
d__Bacteria; p__Firmicutes; c__Clostridia; o__Oscillospirales; f__Oscillospiraceae; g__Oscillibacter	3217aed20c14e5e6e270fc2e86cad28c|Osc_Oscillospiraceae	Species	0	0	0	0	0	0	0	0	0	0	0	0	0	0	0	0	0	0	0	0	0	0	0	0	0	0	0	0	0	0	0	0	0	0	0	0	0	0	0	0	0	0	0	0	0	0	0
d__Bacteria; p__Firmicutes; c__Clostridia; o__Lachnospirales; f__Lachnospiraceae; g__Lachnospiraceae_NK4A136_group; s__uncultured_bacterium	3242d8691ee0956694b18804aecf9877|Lac_Lachnospiraceae	Species	0	0	0	0	0	0	0	0	0	0	0	0	9e-06	1.3e-05	0	1e-06	0	0	0	0	0	0	0	0	0	0	0	0	0	0	0	0	0	0	0	0	0	0	0	0	0	0	0	0	0	0	0
d__Bacteria; p__Firmicutes; c__Clostridia; o__Oscillospirales; f__Oscillospiraceae; g__UCG-002	32461832a6180d64c20f18c774a1f176|Osc_Oscillospiraceae	Species	0	0	0	0	0	0	1e-06	1e-06	0	0	0	0	0	0	0	1e-06	0	0	0	0	0	0	0	0	0	0	0	0	0	0	0	0	0	6e-06	0	0	0	0	0	0	0	1e-06	0	0	0	0	0
d__Bacteria; p__Firmicutes; c__Clostridia; o__Lachnospirales; f__Lachnospiraceae; g__Lachnospiraceae_ND3007_group; s__metagenome	327cb9013719e6a2dedcf62ec6bb3826|Lac_Lachnospiraceae	Species	0	0	0	0	1e-06	0	0.000346	0	0	3e-06	0	0	9.7e-05	3e-06	0	0	0	0	0	0	0	0	0	3e-06	0	1e-06	0	0.000184	0	0	0	0	0	2e-06	0	0	0	0	0	0	0	0	1e-06	0	0	0	0
d__Bacteria; p__Firmicutes; c__Clostridia; o__Oscillospirales; f__Ruminococcaceae; g__Ruminococcus	32838c187ee825b130f9c1c3ada640a7|Osc_Ruminococcaceae	Species	0	0	0	0	0	0	0	0	0	0	0	0	3.6e-05	1.2e-05	0	1e-06	0	0	3e-06	0	0	0	0	0	0	0	0	0	0	0	0	0	0	0	4.4e-05	0	0	0	0	0	0	0	0	0	0	0	0
d__Bacteria; p__Bacteroidota; c__Bacteroidia; o__Bacteroidales; f__Bacteroidaceae; g__Bacteroides	32852cfb776302e84c5bbaa30bf00234|Bac_Bacteroidaceae	Species	0	0	0	0	0	0	0	0	0	0	0	0	0	0	0	0	0	0	0	0	0	0	0	0	0	0	0	0	0	0	0	0	0	0	0	8e-06	0	0	0	0	0	0	0	0	0	3e-06	0
d__Bacteria; p__Bacteroidota; c__Bacteroidia; o__Bacteroidales; f__Tannerellaceae; g__Parabacteroides	32868f82ab8f9649640de5597de4946c|Bac_Tannerellaceae	Species	0	0	0	0	0	0	0	0	0	0	0	0	0	0	0	0	0	0	0	0	0	0	0	0	0	0	0	0	0	0	0	0	0	0	0	0	0	0	0	0	0	0	0	0	0	0	0
d__Bacteria; p__Bacteroidota; c__Bacteroidia; o__Bacteroidales; f__Bacteroidaceae; g__Bacteroides; s__unidentified	328ffca5beac12e8c715b4443da37f61|Bac_Bacteroidaceae	Species	0	7e-06	0	0	2e-06	0	3e-06	0	0	1e-06	3.1e-05	1e-06	0	0	1e-06	0	1e-06	9e-06	6e-06	3e-06	1.1e-05	1e-06	0	0	0	0	1e-06	0	1e-06	8e-06	0	8e-06	7.4e-05	0	0	0	0	0	0	0	0	0	3.5e-05	2e-06	8e-06	3e-06	0
d__Bacteria; p__Firmicutes; c__Clostridia; o__Lachnospirales; f__Lachnospiraceae; g__Blautia	32ae0185fcae42580ef2e21840380bab|Lac_Lachnospiraceae	Species	0	0	0	0	0	0	0	0	0	0	0	0	0	0	0	0	0	0	0	0	0	0	0	0	0	6e-06	0.000319	0	0	0	0	0	0	0	0	0	0	0	0	0	0	1e-06	0	0	0	0	0
d__Bacteria; p__Firmicutes; c__Clostridia; o__Lachnospirales; f__Lachnospiraceae	32b9a681eccbac9ef2c2de63b761ad8d|Lac_Lachnospiraceae	Species	0	0	0	0	0	0	0	0	0	0	0	0	0	0	0	0	0	0	0	0	0	0	0	0	0	0	0	0	0	0	0	0	0	0	0	0	0	0	0	0	0	0	0	0	0	0	0
d__Bacteria; p__Firmicutes; c__Bacilli; o__Lactobacillales; f__Lactobacillaceae; g__Lactobacillus; s__Lactobacillus_acidophilus	32c1f8dbc836cee5168a884e5ab329c8|Lac_Lactobacillaceae	Species	0	0	0	0	0	0	0	0	0	0	0	1e-06	0	0	0	0	0	0	0	0	0	0	0	0	9.4e-05	0	0	0	0	0	0	0	0	2e-06	1.2e-05	0	0	0	0	0	3.5e-05	9.2e-05	0	0	0	0	0
d__Bacteria; p__Firmicutes; c__Clostridia; o__Peptostreptococcales-Tissierellales; f__Anaerovoracaceae; g__[Eubacterium]_nodatum_group	32dfcf3c01c7cdf3c077d510a6036560|Pep_Anaerovoracaceae	Species	0	0	0	0	0	0	0	0	0	0	0	0	0	0	0	0	0	0	0	0	0	0	0	0	0	0	0	0	0	0	0	0	0	0	0	0	0	0	0	0	0	0	0	0	0	0	0
d__Bacteria; p__Proteobacteria; c__Gammaproteobacteria; o__Enterobacterales; f__Enterobacteriaceae; g__Escherichia-Shigella	32dfe0676067b5777725160a08579aa4|Ent_Enterobacteriaceae	Species	0	0	0	3e-06	1e-06	1e-06	4e-06	0	0	0	0	0	2e-06	0	1e-06	0	0	0	5e-06	3e-06	0	0	3e-06	0	1.3e-05	3e-06	5e-06	8e-06	0	0	9e-06	8e-06	0	2.1e-05	1e-06	0	0	0	0	0	0	2e-06	0	0	0	0	0
d__Bacteria; p__Firmicutes; c__Clostridia; o__Oscillospirales; f__Ruminococcaceae; g__uncultured; s__uncultured_bacterium	32fcc70047410051abaef24b4c4a60b5|Osc_Ruminococcaceae	Species	0	0	0	0	0	0	0	0	0	0	0	0	0	0	0	0	0	0	0	0	0	0	0	0	0	0	0	0	0	0	0	0	0	0	0	0	0	0	0	0	0	0	0	0	0	0	0
d__Bacteria; p__Bacteroidota; c__Bacteroidia; o__Bacteroidales; f__Bacteroidaceae; g__Bacteroides; s__Bacteroides_eggerthii	33014c6d1ac756755f56b76b996622a2|Bac_Bacteroidaceae	Species	0	0	0	0	0	0	0	0	0	0	0	0	0	0	0	0	0	0	0	0	0	0	0	0	0	0	0	0	0	0	0	0	0	0	0	0	0	0	0	0	0	0	0	0	0	2e-06	1.8e-05
d__Bacteria; p__Firmicutes; c__Clostridia; o__Lachnospirales; f__Defluviitaleaceae; g__Defluviitaleaceae_UCG-011; s__uncultured_bacterium	3321beacf8a39d95e79f2106c3974111|Lac_Defluviitaleaceae	Species	0	0	0	0	0	0	0	0	0	0	0	0	1e-05	1.3e-05	0	0	0	0	0	0	0	0	0	0	0	0	0	0	0	0	0	0	0	0	0	0	0	0	0	0	0	0	0	0	0	0	0
d__Bacteria; p__Firmicutes; c__Clostridia; o__Oscillospirales; f__[Eubacterium]_coprostanoligenes_group; g__[Eubacterium]_coprostanoligenes_group	3324ba718144a00c8ce90ae29dfddaef|Osc_[Eubacterium]_coprostanoligenes_group	Species	0	0	0	0	0	0	0	0	0	0	0	0	0.000712	0.000263	0	0	0	0	0	0	0	0.002223	0	0	0	0	2e-06	0.001638	0	0	0.000959	0	0	0	2.4e-05	0	0	2e-06	0	0	0	0	0	0	0	0	0
d__Bacteria; p__Firmicutes; c__Clostridia; o__Oscillospirales; f__Oscillospiraceae; g__UCG-002	333416d807e0f750816d90071ad15357|Osc_Oscillospiraceae	Species	0	0	0	0	0	0	0	0	0	0	0	0	0	0	0	0	0	0	0	0	0	0	0	0	0	0	0	0	0	0	0	0	0	0	0	0	0	0	0	0	0	0	0	0	0	0	0
d__Bacteria; p__Actinobacteriota; c__Actinobacteria; o__Bifidobacteriales; f__Bifidobacteriaceae; g__Bifidobacterium; s__metagenome	333bf4362fba85607002cfb444bfcd0b|Bif_Bifidobacteriaceae	Species	6e-06	1e-06	0	0	0	0	0	0	0	0	0	0	1.7e-05	1.7e-05	3e-06	0	0	0	0	0	0	2.2e-05	0	0	2e-06	0	0	5e-06	0	0	3e-06	0	0	5e-06	0	0	0	0	0	0	0	1e-06	0	0	0	1e-05	6.9e-05
d__Bacteria; p__Firmicutes; c__Clostridia; o__Oscillospirales; f__UCG-010; g__UCG-010; s__uncultured_bacterium	33695a452d1f2774205273fd7e968d04|Osc_UCG-010	Species	0	0	0	0	0	0	0	0	0	0	0	0	0	0	0	0	0	0	0	0	0	0	0	0	0	0	0	0	0	0	0	0	0	0	0	0	0	0	0	0	0	0	0	0	0	0	0
d__Bacteria; p__Firmicutes; c__Clostridia; o__Oscillospirales; f__Oscillospiraceae; g__UCG-002; s__uncultured_bacterium	336cfe20cdd0b438a2f633cf46c39cf0|Osc_Oscillospiraceae	Species	0	0	0	0	0	0	0	0	0	0	0	0	0	0	0	0	0	0	0	0	0	0	0	0	0	0	0	0	0	0	0	0	0	0	0	0	0	0	0	0	0	0	0	0	0	0	0
d__Bacteria; p__Bacteroidota; c__Bacteroidia; o__Bacteroidales; f__Bacteroidaceae; g__Bacteroides	339362305dc5d32454acad5071b315cc|Bac_Bacteroidaceae	Species	0	2e-06	0	0	0	0	0	3e-06	1.9e-05	0	2e-06	0	0	2e-06	1e-06	0	0	0	3e-06	0	3e-06	1e-06	0	0	0	0	0	0	0	0	0	0	0	0	0	0	0	0	0	0	0	0	0	0	0	1e-06	0
d__Bacteria; p__Bacteroidota; c__Bacteroidia; o__Bacteroidales; f__Bacteroidaceae; g__Bacteroides	3397741eb3f503bc0c6bd394c8e63cd7|Bac_Bacteroidaceae	Species	1.5e-05	0	0	0	0	0	2e-06	3e-06	2e-06	2e-06	1.9e-05	0	2e-06	2e-06	0	0	2e-06	1e-06	2e-06	0	0	4e-06	0	0	0	0	1e-06	1e-06	1.2e-05	2e-06	0	0	0	0	0	5e-05	0	0	0	0	0	0	0	0	0	0	0
d__Bacteria; p__Bacteroidota; c__Bacteroidia; o__Bacteroidales; f__Prevotellaceae	339de383b315cb2945146f623faa9e2c|Bac_Prevotellaceae	Species	0	0	0	0	0	0	0	0	0	0	0	0	0	0	0	0	0	0	0	0	0	0	0	0	0	0	0	0	0	0	0	0	0	0	0	0	0	0	0	0	0	0	0	0	0	0	0
d__Bacteria; p__Firmicutes; c__Clostridia; o__Lachnospirales; f__Lachnospiraceae; g__Eisenbergiella	33a83a65b8beda86e4f7008555aaef4d|Lac_Lachnospiraceae	Species	0	0	0	9e-05	7e-06	0	1e-06	0	0	1e-06	0	0	3e-06	3e-06	0	0.000165	0	0	0	0	0	0.000776	0	0	0	2e-06	0	9e-06	0	3.8e-05	0	0	0	0.000188	0	0	0	0	0	1.1e-05	0	0	0	0	0	1e-06	0
d__Bacteria; p__Proteobacteria; c__Gammaproteobacteria; o__Enterobacterales	33b512b911f985c631a91a7d8b5e510b|Ent_NA	Species	2e-06	4e-06	4e-06	0	0	0	4e-06	0	0	0	0	0	0	0	3e-06	0	0	0	7e-06	8e-06	0	0	0	0	0	0	0	2e-06	5e-06	2.1e-05	0	0	0	0	0	0	0	0	0	0	0	0	0	0	0	0	0
d__Bacteria; p__Patescibacteria; c__Saccharimonadia; o__Saccharimonadales; f__Saccharimonadaceae; g__Saccharimonadaceae; s__uncultured_bacterium	33d7d3557c37db2048bbbf15a4fb7cab|Sac_Saccharimonadaceae	Species	0	0	0	0	0	0	0	0	0	0	0	0	0	0	0	0	0	0	0	0	0	0	0	0	0	0	0	5e-06	2e-06	2e-06	0	0	0	1e-06	0	0	0	0	0	0	0	0	0	0	0	0	0
d__Bacteria; p__Fusobacteriota; c__Fusobacteriia; o__Fusobacteriales; f__Fusobacteriaceae; g__Fusobacterium; s__uncultured_bacterium	33da8f480b5eedfbc086f11556a7aa38|Fus_Fusobacteriaceae	Species	0	0	0	0	0	0	0	0	0	0	0	0	0	0	0	1.5e-05	0	0.000164	0	0	0	0	0	0	0	0	0	0	0	0	0	0	0	0	0	0	0	0	0	0	0	0	1e-06	0	0	0	0
d__Bacteria; p__Bacteroidota; c__Bacteroidia; o__Bacteroidales	33eaa669f5baf4ce5349db08b34c1345|Bac_NA	Species	0	0	0	0	0	0	0	0	1e-06	0	0	0	0	0	1e-06	0	0	0	2e-06	0	3e-06	0	0	0	0	0	0	0	1e-06	0	0	0	0	0	0	0	0	0	0	0	0	0	0	0	0	1e-06	0
d__Bacteria; p__Proteobacteria; c__Alphaproteobacteria; o__Rhizobiales; f__Beijerinckiaceae; g__Methylobacterium-Methylorubrum; s__Methylorubrum_rhodesianum	3404bb76bfdf1d73db9b552d7eb33fd1|Rhi_Beijerinckiaceae	Species	0	0	0	0	0	0	0	0	0	0	0	0	0	0	0	0	0	0	0	0	0	0	0	0	0	0	0	0	0	0	0	0	0	0	0	0	0	0	0	0	0	0	0	0	0	0	0
d__Bacteria; p__Firmicutes; c__Clostridia; o__Lachnospirales; f__Lachnospiraceae	3407097108dd753b59ef5a8a7fde22ef|Lac_Lachnospiraceae	Species	0	0	0	0	0	0	2e-06	0	1e-06	0	0	0	0	0	0	0	0	0	0	0	0	0	0	0	0	0	0	0	0	0	0	0	0	0	0	0	0	0	0	0	0	0	0	0	0	0	0
d__Bacteria; p__Bacteroidota; c__Bacteroidia; o__Bacteroidales; f__Bacteroidaceae; g__Bacteroides	34100fc88cd51208252dd7389581d0b8|Bac_Bacteroidaceae	Species	0	0	0	0	0	0	0	0	0	0	0	0	0	0	0	0	0	0	0	0	0	0	0	0	0	0	0	0	0	0	0	0	0	0	0	0	0	0	0	1e-05	0	0	0	0	0	0	0
d__Bacteria; p__Firmicutes; c__Negativicutes; o__Veillonellales-Selenomonadales; f__Selenomonadaceae; g__Mitsuokella; s__uncultured_bacterium	34331c4080a221264d77958635aac3c9|Vei_Selenomonadaceae	Species	0	0	0	0	0	0	0	0	0	0	0	0	0.000184	8e-06	0	0	0	0	0	0	0	0	0	0	0	0	0	0	0	0	0	0	0	0	0	0	0	0	0	0	0	0	0	0	0	0	0
d__Bacteria; p__Firmicutes; c__Clostridia; o__Lachnospirales; f__Lachnospiraceae	3433a80138f93eaf787992e42d846129|Lac_Lachnospiraceae	Species	8e-06	8e-06	1e-06	0.000296	3e-06	0	0.000527	0	0.000151	3e-06	0	0	7.9e-05	0.00036	0.000105	0.00026	0	0	0	0	0	0	0	0	0.000232	3.4e-05	5e-06	0	0	1e-06	2.5e-05	0	0	1e-06	1.2e-05	0	0	0	0	0	0	1e-06	0	0	0	3.5e-05	0
d__Bacteria; p__Proteobacteria; c__Gammaproteobacteria; o__Enterobacterales; f__Enterobacteriaceae; g__Enterobacter; s__Citrobacter_europaeus	343ee671d2b3e3b51dba70a5357adeb8|Ent_Enterobacteriaceae	Species	0	0	0	0	0	0	0	0	0	0	0	0	0	0	0	0	0	0	0	0	0	0	0	0	0	0	0	0	0	0	0	0	0	0	0	0	0	0	0	1.7e-05	0	0	0	0	0	0	0
d__Bacteria; p__Firmicutes; c__Clostridia; o__Lachnospirales; f__Lachnospiraceae	344a3821d448d58135a987bc7f6ec895|Lac_Lachnospiraceae	Species	0	0	0	0	0	0	0	0	0	0	0	0	0	0	0	0	0	0	0	0	0	0	0	0	0	0	0	0	0	0	0	0	0	0	0	0	0	0	0	0	0	0	0	0	0	0	0
d__Bacteria; p__Firmicutes; c__Clostridia; o__Lachnospirales; f__Lachnospiraceae	34629f6339c2d94c7acc31740e2a5bd4|Lac_Lachnospiraceae	Species	0	0	0	0	0	0	0.00013	0	0	0	0	0	0	0	0	0	0	0	1e-06	0	0	0	0	0	0	0	0	0	0	0	0	0	0	0	0	0	0	0	0	0	0	0	0	0	0	0	0
d__Bacteria; p__Bacteroidota; c__Bacteroidia; o__Bacteroidales; f__Bacteroidaceae; g__Bacteroides	34671198f9c3001c731d195a5789c142|Bac_Bacteroidaceae	Species	0	2e-06	0	1e-06	2e-06	0	1e-06	0	0	0	7e-06	1e-06	0	0	1e-06	0	0	3e-06	2e-06	0	2e-06	0	0	0	0	0	2e-06	0	0	0	0	9e-06	4.3e-05	0	0	0	0	0	0	0	0	0	2.7e-05	1e-06	2e-06	3e-06	0
d__Bacteria; p__Proteobacteria; c__Gammaproteobacteria; o__Burkholderiales	347e921029c66d05ad1665082161fb12|Bur_NA	Species	1.6e-05	0.001646	0.000381	0	0	0	0	0	0	0	0	0	8.1e-05	5.1e-05	0.003059	0	0	0	0	1e-06	1e-06	0	0	0	0	0	0	0	0	0	0	0	0	0	0	0	0	0	0	0	0	0	0	0	0	0	0
d__Bacteria; p__Bacteroidota; c__Bacteroidia; o__Bacteroidales; f__Tannerellaceae; g__Parabacteroides; s__uncultured_Parabacteroides	349c49f3e49bd7563af41cce345b7b80|Bac_Tannerellaceae	Species	0	2e-06	0	3e-06	1e-06	0	0	2e-06	3e-06	0	0	1e-06	0	0	0	0	0	0	1e-06	0	0	1e-06	0	0	1e-06	0	0	0	0	0	0	1e-06	0	1e-06	0	1e-06	0	0	0	0	1e-06	0	0	0	0	2e-05	6.5e-05
d__Bacteria; p__Bacteroidota; c__Bacteroidia; o__Bacteroidales; f__Tannerellaceae; g__Parabacteroides	34aa70383b038ecfacf4d4bfa5e942f3|Bac_Tannerellaceae	Species	0	1.6e-05	0	5e-06	3.1e-05	0	0	0	1.1e-05	4e-06	1.5e-05	1.5e-05	1.2e-05	4e-06	3.8e-05	0	0	0	6e-05	2e-06	4.3e-05	2e-06	0	0	2e-06	1e-06	5e-06	1e-06	2e-06	8.1e-05	7e-06	3.5e-05	3.9e-05	0	2.9e-05	1e-06	0	0	0	0	0	0	0	0	1e-06	1.9e-05	0
d__Bacteria; p__Actinobacteriota; c__Coriobacteriia; o__Coriobacteriales	34b3a9a42b2bee75ec25875cd35066c2|Cor_NA	Species	0	0	0	0	0	0	0	0	0	0	0	0	1.4e-05	0.000112	0	0	0	0	0	0	0	0	0	0	0	0	0	0	0	0	0	0	0	4e-06	0	0	0	0	0	0	0	0	0	0	0	0	0
d__Bacteria; p__Actinobacteriota; c__Coriobacteriia; o__Coriobacteriales; f__Eggerthellaceae; g__Eggerthella; s__uncultured_bacterium	34b3ad19f1cc0058b6b9b9e6e6d27c68|Cor_Eggerthellaceae	Species	0	0	0	0	0	0	0	2e-06	0	0	0	0	0	0	0	0	0	0	0	0	0	1.2e-05	0	0	1e-06	0	0	0	0	0	0	0	0	0	0	0	0	0	0	0	0	0	7e-06	2e-06	0	0	0
d__Bacteria; p__Firmicutes; c__Clostridia; o__Oscillospirales; f__Oscillospiraceae; g__UCG-005	34bb410a97e7d19c3508235cb9a4bccc|Osc_Oscillospiraceae	Species	0	0	0	0	0	0	0	0	0	0	0	0	0	0	0	0	0	0	0	0	0	0	0	0	1.3e-05	3.6e-05	1.2e-05	1e-05	0	0	0	0	0	0	0	0	0	0	0	0	0	0	0	0	0	0	0
d__Bacteria; p__Actinobacteriota; c__Coriobacteriia; o__Coriobacteriales	34bf15cd5736593fc2076a1e72fa60f1|Cor_NA	Species	0	0	0	0	0	0	0	0	0	0	0	0	0	0	0	0	0	0	0	0	0	0	0	0	0	0	0	0	0	0	0	0	0	0	0	0	0	0	0	0	0	0	0	0	0	0	0
d__Bacteria; p__Firmicutes; c__Bacilli; o__Lactobacillales; f__Streptococcaceae; g__Streptococcus	34cb87724deb636be27c74022e71b98b|Lac_Streptococcaceae	Species	0	0	0	0	0	0	0	0	0	0	0	0	0	0	0	0	0	0	0	0	0	0	0	0	0	0	0	0	0	0	1e-06	0	0	0	0	0	0	0	0	0	0	0	0	0	0	0	0
d__Bacteria; p__Firmicutes; c__Bacilli; o__Thermicanales; f__Thermicanaceae; g__Thermicanus; s__Thermicanus_aegyptius	34ed16c03dd6124884935dd670e591c5|The_Thermicanaceae	Species	0	0	0	0	0	0	0	0	0	0	0	0	0	0	0	0	0	0	0	0	0	0	0	0	0	0	0	0	0	0	0	0	0	0	0	0	0	0	0	0	0	0	0	0	0	0	0
d__Bacteria; p__Firmicutes; c__Clostridia	3511cc95a4e4694f317e894316268224|NA_NA	Species	0	0	0	0	0	0	0	0	0	0	0	0	0	0	0	0	0	0	0	0	0	0	0	0	0	0	0	0	0	0	0	0	0	1e-06	0	0	0	0	0	1.6e-05	0	0	0	0	0	0	0
d__Bacteria; p__Firmicutes; c__Negativicutes; o__Veillonellales-Selenomonadales; f__Veillonellaceae; g__Dialister; s__Dialister_invisus	353491eb253171c3e9c4930ad48dd818|Vei_Veillonellaceae	Species	0	0	0	0	0	0	0	0	0	0	0	0	0	0	0	8.6e-05	0	0	0	0	0	3.7e-05	0	0	0	0	0	0	0	0	0	0	0	1e-06	0	0	0	0	0	0	0	0	0	0	0	0	0
d__Bacteria; p__Firmicutes; c__Clostridia; o__Oscillospirales; f__Oscillospiraceae	355496b5982f0ccc72aa4752761bf9f3|Osc_Oscillospiraceae	Species	0	0	0	0	0	0	0	0	0	0	0	0	0	0	0	0	0	0	0	0	0	0	0	0	0	0	0	1e-06	0	0	0	0	0	0	0	0	0	0	0	0	0	0	0	0	0	0	0
d__Bacteria; p__Firmicutes; c__Clostridia; o__Oscillospirales; f__Ruminococcaceae; g__Incertae_Sedis	35945b876e9eca2f9f0e74c85831681d|Osc_Ruminococcaceae	Species	0	0	0	0	0	0	0	0	0	0	0	0	0	0	0	0	0	0	0	0	0	0	0	0	0	0	0	0	0	0	0	0	0	0	0	0	0	0	0	1.2e-05	0	0	0	0	0	0	0
d__Bacteria; p__Firmicutes; c__Bacilli; o__Lactobacillales; f__Lactobacillaceae; g__Lactobacillus	35950cc7fc736fb1dfa70680f5f5cd21|Lac_Lactobacillaceae	Species	0	0	1e-06	0	0	0	0	0	0	0	0	0	0	0	0	0	0	0	0	0	0	0	0	0	0	0	0	0	0	0	0	0	0	0	0	0	0	0	0	0	0	0	0	0	0	0	0
d__Bacteria; p__Firmicutes; c__Clostridia; o__Lachnospirales; f__Lachnospiraceae; g__Blautia; s__uncultured_Blautia	35a4cf6aa21819b23e50cb747c7bdba6|Lac_Lachnospiraceae	Species	1e-05	2e-05	0	0	0	1e-06	2e-04	0	0	2e-06	0	0	6.2e-05	4.3e-05	0	0	0	0	0	1e-06	0	0	0	2e-06	8e-06	0	0	0	0	0	0.000122	0	0	0.000787	0.000101	0	0	0	0	0	0	0	1e-06	0	0	0	0
d__Bacteria; p__Bacteroidota; c__Bacteroidia; o__Bacteroidales; f__Bacteroidaceae; g__Bacteroides	35ae92f172064bacf7cffaffb38f81a9|Bac_Bacteroidaceae	Species	0	0	0	0	0	0	0	0	0	0	0	0	0	0	0	0	0	0	0	0	0	0	0	0	0	0	0	0	0	0	0	0	0	0	0	0	0	0	0	0	0	0	0	0	0	0	0
d__Bacteria; p__Proteobacteria; c__Gammaproteobacteria; o__Xanthomonadales; f__Xanthomonadaceae; g__Stenotrophomonas	35af405344c66626d464ee475942ff3b|Xan_Xanthomonadaceae	Species	0	0	0	0	0	4e-06	0	0	0	0	0	0	0	0	0	6e-06	0	0	0	0	0	0	0	0	0	0	0	0	0	0	0	0	0	0	0	0	0	0	1e-06	0	0	0	0	0	0	0	0
d__Bacteria; p__Bacteroidota; c__Bacteroidia; o__Bacteroidales; f__Bacteroidaceae; g__Bacteroides	35c94c494e641bdb1917f95afd24d7e9|Bac_Bacteroidaceae	Species	0	0	0	0	0	0	0	0	0	0	0	0	0	0	0	0	0	0	0	0	0	0	0	0	0	0	0	0	0	0	0	0	0	0	0	0	0	0	0	0	0	0	0	0	0	1e-06	0
d__Bacteria; p__Actinobacteriota; c__Coriobacteriia; o__Coriobacteriales; f__Coriobacteriales_Incertae_Sedis; g__uncultured	35d0253fc8dcdbac210c9795bb804090|Cor_Coriobacteriales_Incertae_Sedis	Species	0	0	0	0	0	0	0	0	0	0	0	0	0	0	0	0	0	0	0	0	0	0	0	0	0	0	0	0	0	0	0	0	0	0	0	0	0	0	0	0	0	0	0	0	0	0	0
d__Bacteria; p__Bacteroidota; c__Bacteroidia; o__Bacteroidales; f__Porphyromonadaceae; g__Porphyromonas; s__Porphyromonas_asaccharolytica	35dd7e7aa5e17a08ea625cae965a03d5|Bac_Porphyromonadaceae	Species	0	0	0	0	0	0	0	0	0	0	0	0	0	0	0	0	0	0	0	0	0	3e-06	0	0	0	0	0	0	0	0	0	0	0	0	0	0	0	0	0	0	0	0	0	0	0	0	0
d__Bacteria; p__Firmicutes; c__Negativicutes; o__Acidaminococcales; f__Acidaminococcaceae; g__Phascolarctobacterium; s__Ruminococcus_sp.	35ee0523bd3e9432103d1ab1eb3094ca|Aci_Acidaminococcaceae	Species	0	0	0	0	0	0	0	0	0	0	0	0	0	0	0	0	0	0	0	0	0	0	0	0	0	0	0	0	0	0	0	0	0	0	0	0	0	0	0	1.3e-05	0	0	0	0	0	0	0
d__Bacteria; p__Proteobacteria; c__Gammaproteobacteria; o__Burkholderiales; f__Neisseriaceae; g__Neisseria	35f4ffe0c5007ea951027415432387f5|Bur_Neisseriaceae	Species	0	0	0	0	0	0	0	0	1e-06	0	0	0	0	0	0	0	0	0	0	0	0	0	0	0	0	0	0	0	0	0	0	0	0	0	0	0	0	0	0	0	0	0	0	0	0	0	0
d__Bacteria; p__Actinobacteriota; c__Coriobacteriia; o__Coriobacteriales; f__Atopobiaceae; g__Coriobacteriaceae_UCG-002; s__uncultured_bacterium	36057e4f9cb77c540465011f0b4dad21|Cor_Atopobiaceae	Species	0	0	0	0	0	0	0	0	0	0	0	0	0	0	0	0	0	0	0	0	0	0	0	0	0	0	0	0	0	0	0	0	0	0	0	0	0	0	0	0	0	0	0	0	0	0	0
d__Bacteria; p__Firmicutes; c__Clostridia; o__Oscillospirales; f__Ruminococcaceae	360942893081cad87d2cf502098da538|Osc_Ruminococcaceae	Species	0	0	0	0	0	0	0	0	0	0	0	0	0	0	0	0	0	0	0	0	0	0	0	0	0	0	1e-06	0	0	0	0	0	0	0	0	0	0	0	0	2.2e-05	4e-06	2e-06	0	0	0	0	1e-06
d__Bacteria; p__Proteobacteria; c__Gammaproteobacteria; o__Enterobacterales; f__Enterobacteriaceae; g__Enterobacter; s__Citrobacter_europaeus	360d151d716f39bc9445e76661831c24|Ent_Enterobacteriaceae	Species	0	0	0	0	0	0	0	0	0	0	0	7e-06	1e-06	0	0	0	1.9e-05	8e-06	0	0	0	0	0	0	0	0	0	0	0	0	0	1e-06	9e-06	0	0	0	4.2e-05	0	0	0	0	0	0	0	0	0	0
d__Bacteria; p__Verrucomicrobiota; c__Verrucomicrobiae; o__Verrucomicrobiales; f__Akkermansiaceae; g__Akkermansia	362707e5639154a46d8a42920abcfc1a|Ver_Akkermansiaceae	Species	6e-06	0	0	0	0	0	0	0	0	0	0	1.2e-05	0	0	0	1e-06	5e-06	1e-06	0	0	0	0	0	0	0	0	0	0	0	0	0	0	0	0	0	0	0	0	0	0	0	0	0	0	0	0	0
d__Bacteria; p__Firmicutes; c__Clostridia; o__Lachnospirales; f__Lachnospiraceae	364d9ab686c5027d6b4137d45d9bff6e|Lac_Lachnospiraceae	Species	0	0	0	0	0	0	3e-06	0	0	0	0	0	1e-06	3e-06	0	0	0	0	0	0	0	0	0	0	0	0	0	0	0	0	0	0	0	0	0	0	0	0	0	0	0	0	0	0	0	0	0
d__Bacteria; p__Firmicutes; c__Negativicutes; o__Acidaminococcales; f__Acidaminococcaceae; g__Phascolarctobacterium; s__uncultured_Veillonellaceae	3676923d35b79eca88c955b4207eda27|Aci_Acidaminococcaceae	Species	0.001007	0.002158	0.002307	0	0	0	0	0	0	0	0	0	0	0	0	0	0	0	0	0	0	0	0	1e-06	0	0	0	0	0	0	0	0	0	0	0	0	0	0	0	0	0	0	0	0	0	0	0
d__Bacteria	367c8e1eba57351bef76ebfa9c4abd75|NA_NA	Species	0	0	0	0	0	0	0	0	0	0	0	0	0	0	0	0	0	0	0	0	0	0	0	0	0	0	0	0	0	0	0	0	0	0	0	0	0	0	0	0	0	0	0	0	0	0	0
d__Bacteria; p__Firmicutes; c__Clostridia; o__Lachnospirales; f__Lachnospiraceae; g__Eisenbergiella	368e8c402ba7732c0abd88843151ed41|Lac_Lachnospiraceae	Species	0	6e-06	0	0	0	0	0.002397	0	2e-06	1e-06	0	0	2.6e-05	7.2e-05	0.001577	0	0	0	0.000128	0.001287	0	0	0	0	0.000588	0.013322	0.000877	0	0	0	0	0	0	0	0	0	0	0	0	0	0	0	0	0	0	0	0
d__Bacteria; p__Bacteroidota; c__Bacteroidia; o__Bacteroidales; f__Bacteroidaceae; g__Bacteroides; s__unidentified	369e5720b481f4564fea34e4c2ab1299|Bac_Bacteroidaceae	Species	0	0	0	0	0	0	0	0	0	0	0	0	0	0	0	0	0	0	0	0	0	0	0	0	0	0	0	0	0	0	0	0	0	0	0	0	0	0	0	0	0	0	0	0	0	0	0
d__Bacteria; p__Bacteroidota; c__Bacteroidia; o__Bacteroidales; f__Tannerellaceae; g__Parabacteroides	36bebb70a31a1de2be060114420ab19e|Bac_Tannerellaceae	Species	0	0	0	0	0	0	0	0	0	0	0	0	0	0	0	0	0	0	0	0	0	0	0	0	0	0	0	0	0	0	0	0	0	0	0	0	0	0	0	0	0	0	0	0	0	0	0
d__Bacteria; p__Bacteroidota; c__Bacteroidia; o__Bacteroidales; f__Tannerellaceae; g__Parabacteroides	36ff23697df4debd6370d85d70073b04|Bac_Tannerellaceae	Species	0	0	0	0	0	0	9e-06	0	1e-06	0.000153	0.000506	0.000663	0	0	0	0	0	0	0	0	0	0	0	0	0	0	0	0	0	1e-06	0	0	0	0	0	0	0	0	0	0	0	0	0	0	0	0	0
d__Bacteria; p__Firmicutes; c__Clostridia; o__Oscillospirales; f__Ruminococcaceae	372b320273746a25cdd84d72c6144a4c|Osc_Ruminococcaceae	Species	0	0	0	0	0	0	0	0	0	0	0	0	0	0	0	0	0	0	0	0	0	0	0	0	0	0	1e-06	0	0	0	0	0	0	0	0	0	0	0	0	0	0	0	0	0	0	0	0
d__Bacteria; p__Firmicutes; c__Clostridia; o__Oscillospirales; f__Oscillospiraceae; g__UCG-002	3754cceb0039239ee749d42ea38bbeca|Osc_Oscillospiraceae	Species	0	0	0	0	0	0	0	0	0	0	0	0	0	0	0	0	0	0	0	0	0	0	0	0	0	0	0	0	0	0	0	0	0	0	0	0	0	0	0	0	0	0	0	0	0	0	0
d__Bacteria; p__Firmicutes; c__Bacilli; o__Staphylococcales; f__Staphylococcaceae; g__Staphylococcus; s__Staphylococcus_warneri	376110a4f9367aa2924f7160a0ed8aa9|Sta_Staphylococcaceae	Species	0	6e-06	1e-06	0	0	1.7e-05	0	1e-06	0	2e-06	0	0	0	3e-06	1e-06	1.3e-05	0	0	0	0	0	0	1e-06	7.1e-05	0	5.1e-05	0	9e-06	0	0	0	1e-06	0	3e-06	0.000243	0	0	0	0	0	3e-06	0	1e-06	2e-06	0	0	1.6e-05
d__Bacteria	3771e380a63badfc4f99dcb5ca7b929d|NA_NA	Species	0	0	0	0	0	0	0	0	0	0	0	0	0	0	0	0	0	0	0	0	0	0	0	0	0	0	0	0	0	0	0	0	0	0	0	0	0	0	0	0	0	0	0	0	0	0	0
d__Bacteria; p__Firmicutes; c__Clostridia; o__Lachnospirales; f__Lachnospiraceae	378a2b9acfafe39d1ce3b1b8b5218e9a|Lac_Lachnospiraceae	Species	0	0	0	0	0	0	0	0	0	0	0	0	0	0	0	0	0	0	0	0	0	0	0	0	0	0	0	0	0	0	0	0	0	1e-06	0	0	0	0	0	0	0	0	0	0	0	0	0
d__Bacteria; p__Firmicutes; c__Clostridia; o__Oscillospirales; f__Ruminococcaceae; g__Incertae_Sedis	37abdcd787185a6a97fa4af9e134fb89|Osc_Ruminococcaceae	Species	0	0	0	0	0	0	0	0	0	0	0	0	0	0	0	0	0	0	0	0	0	0	0	0	0	0	0	0	0	0	0	0	0	0	0	0	0	0	0	0	0	0	0	0	0	0	0
d__Bacteria; p__Firmicutes; c__Clostridia; o__Oscillospirales; f__Oscillospiraceae	37b5ee3e1bbce497e3488ee7f2dd1ff8|Osc_Oscillospiraceae	Species	0	0	0	0	0	0	0	0	0	0	0	0	0	0	0	0	0	0	0	0	0	0	0	0	8e-06	8e-06	3e-06	5e-06	0	2.3e-05	0	0	0	0	0	0	0	0	0	0	0	0	0	0	0	0	0
d__Bacteria; p__Firmicutes; c__Clostridia; o__Oscillospirales; f__Oscillospiraceae; g__uncultured	37b87cdcaa5ed3e46ecacddbc44b6022|Osc_Oscillospiraceae	Species	0	0	0	0	0	0	0	0	0	0	0	0	0	0	0	0	0	0	0	0	0	0	0	0	0	0	0	0	0	0	0	0	0	0	0	0	0	0	0	0	0	0	0	0	0	0	0
d__Bacteria; p__Firmicutes; c__Clostridia; o__Clostridia_vadinBB60_group; f__Clostridia_vadinBB60_group; g__Clostridia_vadinBB60_group; s__uncultured_Clostridia	37bc963e2bf507bed2f04773af9514f3|Clo_Clostridia_vadinBB60_group	Species	0	0	0	0	0	0	0	0	0	0	0	0	0	0	0	0	0	0	0	0	0	0	0	0	0	0	0	0	0	0	0	0	0	0	0	0	0	0	0	0	0	0	0	0	0	0	0
d__Bacteria; p__Firmicutes; c__Clostridia; o__Lachnospirales; f__Lachnospiraceae; g__Frisingicoccus	37d6a4f94a04354aa8e6d7b3b3a3776c|Lac_Lachnospiraceae	Species	0	0	0	0	0	0	0	0	0	0	0	0	0	0	0	0	0	0	0	0	0	0	0	0	7e-06	0.000453	9.3e-05	0	0	0	0	0	0	0	0	0	0	0	0	0	0	0	0	0	0	0	0
d__Bacteria; p__Firmicutes; c__Clostridia; o__Lachnospirales; f__Lachnospiraceae	37d9b10780403039f187bbaf7a533a84|Lac_Lachnospiraceae	Species	0	0	0	0	0	0	0	0	0	0	0	0	1e-06	1e-06	0	0	0	0	0	0	0	0	0	0	0	0	0	0	0	0	0	0	0	0	0	0	0	0	0	0	0	0	0	0	0	0	0
d__Bacteria; p__Firmicutes; c__Negativicutes; o__Veillonellales-Selenomonadales; f__Veillonellaceae; g__Veillonella; s__uncultured_bacterium	38152e134a0aa290ef84316f4c2c7bf8|Vei_Veillonellaceae	Species	0	0	0	0	0	0	0	0	0	0	0	0	0	0	0	0	0	2.2e-05	0	0	0	0	0	0	0	0	0	0	0	0	0	0	0	0	0	0	2e-06	0	0	0	0	0	0	0	0	0	0
d__Bacteria; p__Synergistota; c__Synergistia; o__Synergistales; f__Synergistaceae; g__Fretibacterium; s__unidentified	38200f7ecefea69ad798e541c4e00c3c|Syn_Synergistaceae	Species	0	0	0	0	0	0	0	0	0	0	0	0	0	0	0	0	0	0	0	0	0	0	0	0	0	0	0	0	0	0	0	0	0	0	0	0	0	0	0	0	0	0	0	0	0	0	0
d__Bacteria; p__Firmicutes; c__Clostridia; o__Oscillospirales; f__Ruminococcaceae; g__Subdoligranulum; s__uncultured_bacterium	388142726170b84e82fbb8ba3fe15191|Osc_Ruminococcaceae	Species	0	0	0	0	0	0	0	0	0	0	0	0	0	0	0	0	0	0	0	0	0	0	0	0	0	0	0	0	0	0	0	0	0	0	0	0	0	0	0	0	0	0	0	0	0	0	0
d__Bacteria; p__Actinobacteriota; c__Actinobacteria; o__Actinomycetales; f__Actinomycetaceae; g__Actinomyces	38897b3f7b328e93845b67ca5f56363b|Act_Actinomycetaceae	Species	0	0	0	0	0	0	0	0	0	0	0	0	0	0	0	0	0	0	0	0	0	0	0	0	0	0	0	0	0	0	0	0	0	0	0	0	0	0	0	0	0	0	1e-06	0	0	0	0
d__Bacteria; p__Firmicutes; c__Clostridia; o__Peptostreptococcales-Tissierellales; f__Anaerovoracaceae; g__Mogibacterium; s__uncultured_bacterium	389eaa0aca0e5f4d338b06f10fe51e8d|Pep_Anaerovoracaceae	Species	0	0	0	0	0	0	0	0	0	0	0	0	0	0	0	0	0	0	0	0	0	0	0	0	0	0	0	0	0	0	0	0	0	0	0	0	0	0	0	0	0	0	0	0	0	0	0
d__Bacteria; p__Bacteroidota; c__Bacteroidia; o__Bacteroidales; f__Rikenellaceae; g__Alistipes; s__uncultured_bacterium	38be084e54b463625f1fd1ccbbb425c7|Bac_Rikenellaceae	Species	0	0	0	4e-06	0	0	4e-06	1e-06	1.1e-05	0	3e-06	0	5e-06	2e-06	0	0	0	0	0	3e-06	3e-06	2e-06	0	0	3e-06	0	1e-06	0	0	0	0	0	0	0	0	0	0	0	0	0	0	0	0	0	0	2e-06	0
d__Bacteria; p__Proteobacteria; c__Gammaproteobacteria; o__Enterobacterales; f__Enterobacteriaceae; g__Enterobacter; s__Citrobacter_europaeus	38c7b2895836980ff2fd31cce13e53dd|Ent_Enterobacteriaceae	Species	0	0	0	0	0	0	0	0	0	0	0	0	0	0	0	0	7e-06	3e-06	0	0	0	0	0	0	0	0	0	0	0	0	0	0	2e-06	0	0	0	3e-05	0	0	0	0	0	0	0	0	0	0
d__Bacteria; p__Bacteroidota; c__Bacteroidia; o__Bacteroidales; f__Bacteroidaceae; g__Bacteroides	38cc6ed6cf2d479ab31b6ddf00bdeb32|Bac_Bacteroidaceae	Species	0	0	0	0	0	0	3e-06	0	0	0	0	0	1.2e-05	0	0	0	0	0	0	0	0	0	0	0	0	0	0	0	0	0	0	0	0	0	0	0	0	0	0	0	0	0	0	0	0	3e-06	0
d__Bacteria; p__Firmicutes; c__Bacilli; o__Lactobacillales; f__Streptococcaceae; g__Streptococcus	38d5b7bcb3d5e6dd2f3b55375df57ad6|Lac_Streptococcaceae	Species	0	0	0	0	0	0	0	0	0	0	0	0	0	0	0	0	0	0	0	0	0	0	0	0	0	0	0	0	0	0	0	0	0	0	0	0	0	0	0	0	0	0	0	0	0	0	0
d__Bacteria; p__Actinobacteriota; c__Actinobacteria; o__Bifidobacteriales; f__Bifidobacteriaceae; g__Bifidobacterium; s__Bifidobacterium_bifidum	38e4cbd62ed8e19bdb459252789516d8|Bif_Bifidobacteriaceae	Species	0	1e-06	0	0	0	0	0	0	0	0	0	0	0.002398	0.002926	0	0	0	0	0	0	0	0.000199	0	0	0	0	0	0	0	0	0	0	0	0	0	0	0	0	0	0	0	0	3e-06	0	0	0	0
d__Bacteria; p__Firmicutes; c__Clostridia; o__Lachnospirales; f__Lachnospiraceae; g__[Ruminococcus]_torques_group; s__uncultured_Clostridiales	38e8ed6dec0befd96b613a20b85fe755|Lac_Lachnospiraceae	Species	0	0	0	0	0	0	0	0	0	0	0	0	0	0	0	0	0	0	0	0	0	0	0	0	0	0	0	2e-06	0	0.000105	0	0	0	0	0	0	0	0	0	0	0	0	0	0	0	0	0
d__Bacteria; p__Desulfobacterota; c__Desulfovibrionia; o__Desulfovibrionales; f__Desulfovibrionaceae; g__Desulfovibrio	38f2773d88bacf427126bc47408162e8|Des_Desulfovibrionaceae	Species	0	0	0	0	0	0	0	0	0	2e-06	0	0	0	0	0	0	0	0	0	0	0	0	0	0	5.1e-05	0	0	0	0	0	3e-06	0	0	0	0	0	0	0	0	0	0	0	0	0	0	0	0
d__Bacteria; p__Proteobacteria; c__Gammaproteobacteria; o__Pseudomonadales; f__Pseudomonadaceae; g__Pseudomonas; s__Chryseobacterium_lactis	38f4766475c6031f6c486090f95addab|Pse_Pseudomonadaceae	Species	0	0	0	0	0	0	0	0	0	0	0	0	0	0	0	0	0	0	0	0	0	0	0	0	0	0	0	0	0	0	0	0	0	0	0	0	0	0	0	0	0	0	0	0	0	0	0
d__Bacteria; p__Firmicutes; c__Clostridia; o__Clostridiales; f__Clostridiaceae; g__Clostridium_sensu_stricto_1; s__Clostridium_paraputrificum	38fe3733f66ab2893be14426890078ce|Clo_Clostridiaceae	Species	0	0	0	0	0	0	0	0	0	0	0	0	0	0	0	0	0	0	0	0	0	0	0	0	0	0	0	0	0	0	1e-06	0	0	0	0	0	1e-06	2e-06	0	0	0	0	0	0	0	0	0
d__Bacteria; p__Firmicutes; c__Bacilli; o__Lactobacillales; f__Streptococcaceae; g__Streptococcus; s__Streptococcus_porcorum	38ff9cc697853c4c20c2067d5222a312|Lac_Streptococcaceae	Species	0	0	0	0	0	0	0	0	0	0	0	0	0	0	0	0	0	0	0	0	0	0	0	0	0	0	0	0	0	0	0	0	0	0	0	0	0	0	0	0	0	0	0	0	0	0	0
d__Bacteria	390ca2fe8168bc8da04730becd62cea3|NA_NA	Species	0	0	0	0	0	0	0	0	0	0	0	0	0	0	0	0	0	0	0	0	0	0	0	0	0	0	0	0	0	0	0	0	0	0	0	0	0	0	0	0	0	0	0	0	0	0	0
d__Bacteria; p__Proteobacteria; c__Gammaproteobacteria; o__Enterobacterales; f__Enterobacteriaceae; g__Enterobacter; s__Citrobacter_europaeus	3920693cd1bc22a5f1c5a3dc300420de|Ent_Enterobacteriaceae	Species	0	0	0	0	0	0	0	0	0	0	0	0	0	0	0	0	0	0	0	0	0	0	0	0	0	0	0	0	0	0	0	0	0	0	0	0	0	0	0	0	0	0	0	0	0	0	0
d__Bacteria; p__Bacteroidota; c__Bacteroidia; o__Bacteroidales; f__Bacteroidaceae; g__Bacteroides; s__unidentified	392300a49e91f1c7ed81ce10881d50be|Bac_Bacteroidaceae	Species	0	0	0	0	0	0	2e-05	0	3e-06	0	0	0	1e-06	3e-06	0	0	0	0	0	0	0	0	0	0	0	0	0	0	0	0	0	0	0	0	0	0	0	0	0	0	0	0	0	0	0	0	0
d__Bacteria; p__Bacteroidota; c__Bacteroidia; o__Bacteroidales; f__Marinifilaceae; g__Butyricimonas	39239a316a9f10fc8632ca9200f66e3a|Bac_Marinifilaceae	Species	0	0	0	0	0	0	0	0	0	0	0	0	0	0	0	0	0	0	0	0	0	0	1e-06	0	0	0	0	0	0	0	0	0	0	0	0	0	0	0	0	0	0	0	0	0	0	0	0
d__Bacteria; p__Bacteroidota; c__Bacteroidia; o__Bacteroidales	3932d6573a8c2f7ead38e0c1b52545f7|Bac_NA	Species	3e-06	0	0	0	0	0	0	1e-06	0	0	8e-06	0	0	0	0	0	0	1e-06	0	1e-06	0	0	0	0	0	0	0	2e-06	8e-06	3e-06	0	0	0	0	0	4e-06	0	0	0	0	0	0	0	0	0	0	0
d__Bacteria; p__Firmicutes; c__Bacilli; o__Erysipelotrichales; f__Erysipelotrichaceae; g__Faecalitalea; s__uncultured_bacterium	393c0fa700032210ac36276e9293cf73|Ery_Erysipelotrichaceae	Species	0	0	0	0	0	0	0	0	0	0	0	0	0	0	0	0	0	0	0	0	0	0	0	0	0	0	0	0	0	0	0	0	0	7e-06	0	0	0	0	0	0	0	0	1e-06	0	0	0	0
d__Bacteria; p__Firmicutes; c__Clostridia; o__Oscillospirales; f__Oscillospiraceae; g__UCG-002	3942853b2a33285a33edddb2ba90d21d|Osc_Oscillospiraceae	Species	0	0	0	0	0	0	0	0	0	0	0	0	0	0	0	0	0	0	0	0	0	0	0	0	0	0	0	0	0	0	0	0	0	0	0	0	0	0	0	0	0	0	0	0	0	0	0
d__Bacteria; p__Bacteroidota; c__Bacteroidia; o__Bacteroidales; f__Bacteroidaceae; g__Bacteroides	3968dc11ae701d50eed0b6ae49ea9424|Bac_Bacteroidaceae	Species	0	0	0	0	0	0	0	0	0	0	0	0	0	0	0	0	0	0	0	0	0	0	0	0	0	0	0	0	0	0	0	0	0	0	0	0	0	0	0	1e-05	0	0	0	0	0	0	0
d__Bacteria; p__Proteobacteria; c__Gammaproteobacteria; o__Enterobacterales; f__Enterobacteriaceae; g__Enterobacter; s__Citrobacter_europaeus	397087331e463192c52121daa240a7c6|Ent_Enterobacteriaceae	Species	0	0	0	0	5e-06	0	2e-06	0	0	5e-06	5e-06	0	0	0	1e-06	1e-06	0	3e-06	0	0	5e-06	0	0	0	1e-06	0	0	0	2e-06	0	0	0	0	0	0	1.3e-05	0	0	0	0	0	0	0	1.5e-05	3e-06	0	0
d__Archaea; p__Euryarchaeota; c__Methanobacteria; o__Methanobacteriales; f__Methanobacteriaceae; g__Methanobrevibacter; s__uncultured_Methanobacteriales	398a5b3a65c034fefd99f82eff7b4915|Met_Methanobacteriaceae	Species	0	0	0	0	0	0	0	0	0	0	0	0	0	0	0	0	0	0	0	0	0	0	0	0	0	0	0	0	0	0	0	0	0	0	0	0	0	0	0	0	0	0	0	0	0	0	0
d__Bacteria; p__Bacteroidota; c__Bacteroidia; o__Bacteroidales	39b18f6433f7db1d7bcc72356435ebea|Bac_NA	Species	0	2e-06	0	0	1e-06	0	0	0	1e-06	0	0	0	0	0	0	0	0	0	3e-06	0	3e-06	0	0	0	0	0	0	0	0	1e-06	0	0	0	0	0	0	0	0	0	0	0	0	0	0	0	1e-06	0
d__Bacteria; p__Firmicutes; c__Bacilli; o__Lactobacillales; f__Lactobacillaceae; g__Lactobacillus	39e0a6e71c76b55b7fd24c586abc6001|Lac_Lactobacillaceae	Species	0	0	0	0	0	0	0	0	0	0	0	0	0	0	0	0	0	0	0	0	0	0	0	0	0	0	0	0	0	0	0	0	0	0	0	0	0	0	0	0	0	0	0	0	0	0	0
d__Bacteria; p__Actinobacteriota; c__Actinobacteria; o__Micrococcales; f__Dermabacteraceae; g__Brachybacterium; s__Brachybacterium_paraconglomeratum	39e53578bc905d6cd58e1e8ffe30b6f2|Mic_Dermabacteraceae	Species	0	0	0	0	0	0	0	0	0	0	0	0	0	0	0	0	0	0	0	0	0	0	0	0	0	0	0	0	0	0	0	0	0	0	0	0	0	0	0	0	0	0	0	0	0	0	0
d__Bacteria; p__Firmicutes; c__Clostridia; o__Lachnospirales; f__Lachnospiraceae; g__Oribacterium	39e7fd80f30c64099f3065b00e4f6574|Lac_Lachnospiraceae	Species	0	0	0	0	0	0	0	0	0	0	0	0	0	0	0	0	0	0	0	0	0	0	0	0	0	0	0	2e-06	0	0	0	0	0	0	0	0	0	0	0	0	0	0	0	0	0	0	0
d__Bacteria; p__Proteobacteria; c__Gammaproteobacteria; o__Enterobacterales; f__Enterobacteriaceae; g__Enterobacter; s__Citrobacter_europaeus	39ee23482e10b9d934ae3347a52c2815|Ent_Enterobacteriaceae	Species	7.1e-05	0.008135	0.018596	2.7e-05	0.000404	3.4e-05	6.5e-05	1e-05	1.7e-05	0.002295	0.003844	0.003342	0.000185	3.8e-05	0.000814	0.001778	0.000325	0.000188	2e-06	0	0.000917	0.000531	0.000446	0.003792	4e-05	3e-06	6.6e-05	3.3e-05	0.001173	0.00089	5e-05	1e-06	0.000681	4e-06	0	0.012968	0.000364	0.006415	0.004173	0.003331	0.000869	0.000675	0	0.009741	0.004561	1e-06	0
d__Bacteria; p__Verrucomicrobiota; c__Lentisphaeria; o__Victivallales; f__Victivallaceae; g__Victivallis; s__Victivallis_vadensis	39f57adfc309754b06b76ae4028a8900|Vic_Victivallaceae	Species	0	0	0	0	0	0	0	0	0	0	0	0	0	0	0	0	0	0	0	0	0	0	0	0	0	0	0	0	0	0	0	0	0	0	0	0	0	0	0	0	0	0	0	0	0	0	0
d__Bacteria; p__Firmicutes; c__Clostridia; o__Lachnospirales; f__Lachnospiraceae; g__Dorea; s__human_intestinal	3a01d23361ec3c8daf857c6aa386b44e|Lac_Lachnospiraceae	Species	2.8e-05	0	0	1e-06	0	0	6.9e-05	0	0	0	0	0	0.000349	0.000219	1e-06	1e-06	0	0	0	0	0	2e-06	1e-06	0	0	0	1e-06	0	0	0	0.000104	0	0	0.000983	9e-05	0	0	0	0	0	0	0	0	0	1e-06	0	0
d__Bacteria; p__Firmicutes; c__Clostridia; o__Lachnospirales; f__Lachnospiraceae; g__[Ruminococcus]_gnavus_group; s__uncultured_bacterium	3a0dbedf55bbd7b7fc3b24807cf0ac5e|Lac_Lachnospiraceae	Species	0	0	0	0	0	0	0	0	0	0	0	0	0	0	0	0	0	0	0	6.3e-05	0	0	0	0	2e-06	6e-06	1e-06	0	0	0	0	0	0	0	0	0	0	0	0	0	0	0	0	0	0	1e-06	0
d__Bacteria; p__Patescibacteria; c__Saccharimonadia; o__Saccharimonadales; f__Saccharimonadaceae; g__Saccharimonadaceae; s__uncultured_bacterium	3a19e75c2b4fb2db27371ed4ef4bb4b6|Sac_Saccharimonadaceae	Species	0	0	0	0	0	0	0	0	0	0	0	0	1e-06	4e-06	0	0	0	0	0	0	0	0	0	0	0	0	0	0	0	0	0	0	0	2e-06	0	0	0	0	0	0	0	0	0	0	0	9e-06	0
d__Bacteria; p__Firmicutes; c__Clostridia; o__Lachnospirales; f__Lachnospiraceae	3a249e5536e6fd209f841c1cef9b832b|Lac_Lachnospiraceae	Species	0	0	0	0	0	0	0	0	0	0	0	0	0	0	0	0	0	0	0	0	0	0	0	0	0	0	0	0	0	0	0	0	0	0	0	0	0	0	0	0	0	0	0	0	0	0	0
d__Bacteria; p__Firmicutes; c__Clostridia; o__Lachnospirales; f__Lachnospiraceae; g__[Eubacterium]_hallii_group; s__uncultured_organism	3a2882f73ba89a5bd828f7846e252064|Lac_Lachnospiraceae	Species	0	0	0	0	0	0	6e-06	0	0	0	0	0	0	1e-06	0	0	0	0	0	0	0	0	0	0	0	0	0	0	0	0	0	0	0	7e-06	0	0	0	0	0	0	0	0	0	0	0	1e-06	0
d__Bacteria; p__Actinobacteriota; c__Actinobacteria; o__Bifidobacteriales; f__Bifidobacteriaceae; g__Bifidobacterium; s__uncultured_bacterium	3a2dcd3dcb55442c59cfeda4bce3eab6|Bif_Bifidobacteriaceae	Species	0	0	0	0	0	0	0	0	0	0	0	0	0	0	0	0	0	0	0	0	0	0	0	0	0	0	0	0	0	0	0	0	0	0	0	0	0	0	0	0	0	0	0	0	0	0	0
d__Bacteria; p__Bacteroidota; c__Bacteroidia; o__Bacteroidales; f__Bacteroidaceae; g__Bacteroides; s__unidentified	3a3236dbb780911b6fa23eb714eb51b6|Bac_Bacteroidaceae	Species	0	0	0	0	0	0	0	0	0	0	0	0	0	0	0	0	0	0	0	0	0	0	0	0	0	0	0	0	0	0	0	0	0	0	0	0	0	0	0	0	0	0	0	0	0	0	0
d__Bacteria; p__Firmicutes; c__Clostridia; o__Oscillospirales; f__Ruminococcaceae; g__uncultured; s__gut_metagenome	3a4ba37a82507b49ba206e02eb59bb55|Osc_Ruminococcaceae	Species	0	0	0	0	0	0	0	0	0	0	0	0	0	0	0	0	0	0	0	0	0	0	0	0	0	0	0	0	0	0	0	0	0	0	0	0	0	0	0	0	0	0	0	0	0	0	0
d__Bacteria; p__Bacteroidota; c__Bacteroidia; o__Bacteroidales; f__Tannerellaceae; g__Parabacteroides; s__uncultured_Parabacteroides	3a4e91326d2acd3c948b89cf0c03bc73|Bac_Tannerellaceae	Species	0	0	0	2.3e-05	9e-06	0	0	0	0	1.4e-05	0	0	0	0	7e-06	0	0	0	0	0	0	0	0	0	0	0	0	0	1.1e-05	1.6e-05	1e-06	1e-06	5e-06	0	0	0	0	0	0	0	1e-06	0	0	0	0	1.3e-05	7.8e-05
d__Bacteria; p__Bacteroidota; c__Bacteroidia; o__Bacteroidales; f__Marinifilaceae; g__Butyricimonas	3a6987a71012cce25f00aff531d79df1|Bac_Marinifilaceae	Species	0	0	0	0	0	0	0	0	0	0	0	0	0	0	0	0	0	0	0	0	0	0	0	0	0	0	0	1e-06	0	7e-06	0	0	0	0	0	0	0	0	0	0	0	0	0	0	0	0	0
d__Bacteria; p__Bacteroidota; c__Bacteroidia; o__Bacteroidales; f__Bacteroidaceae; g__Bacteroides	3a6e2aef9579c660da03342c8b79c07c|Bac_Bacteroidaceae	Species	0	0	0	0	0	0	0	0	0	0	0	0	0	0	0	0	0	0	0	0	0	0	0	0	0	0	0	0	0	0	0	0	0	0	5.3e-05	0	0	0	0	0	0	0	0	0	0	0	0
d__Bacteria; p__Firmicutes; c__Clostridia; o__Christensenellales; f__Christensenellaceae; g__Christensenellaceae_R-7_group; s__uncultured_prokaryote	3a7c43411a7154f1facfcd7a2fc3d0ed|Chr_Christensenellaceae	Species	0	0	0	0	0	0	0	0	0	0	0	0	0	0	0	0	0	0	0	0	0	0	0	0	0	0	0	0	0	0	0	0	0	0.000371	9e-06	0	0	0	0	0	0	0	0	0	0	0	0
d__Bacteria; p__Bacteroidota; c__Bacteroidia; o__Bacteroidales; f__Bacteroidaceae; g__Bacteroides	3a7d36da7c6c2994b383bd66a9a8d355|Bac_Bacteroidaceae	Species	0	0	0	0	0	0	4e-06	1e-06	0	0	4e-06	0	0	0	0	0	0	0	0	0	0	0	0	0	1e-06	0	4e-06	0	2e-06	2e-06	0	0	0	0	0	0	0	0	0	0	0	0	0	0	0	0	0
d__Bacteria	3a856d76a1f0250bee22f0b8e953b5f1|NA_NA	Species	0	0	0	0	0	0	0	0	0	0	0	0	0	0	0	0	0	0	0	0	0	0	0	0	0	0	0	0	0	0	0	0	0	0	0	0	0	0	0	0	0	0	0	0	0	0	0
d__Bacteria; p__Bacteroidota; c__Bacteroidia; o__Bacteroidales; f__Bacteroidaceae; g__Bacteroides	3a8c24ffb081dc72ff77a5fe18c78f39|Bac_Bacteroidaceae	Species	0	0	0	8e-06	6e-06	0	6e-06	0	0	0	0	0	4e-06	3e-06	0	0	0	0	0	0	0	0	0	0	3e-06	0	8e-06	0	6e-06	2.4e-05	0	0	0	0	0	0	0	0	0	0	0	0	0	0	0	0	0
d__Bacteria; p__Bacteroidota; c__Bacteroidia; o__Bacteroidales; f__Barnesiellaceae; g__Barnesiella; s__uncultured_organism	3ab399f5694694ae95ae35a82577ce8c|Bac_Barnesiellaceae	Species	0	0	0	9e-06	0	0	0	0	0	0	0	0	5e-06	4e-06	0	0	0	0	1e-06	2.5e-05	2e-06	0	0	0	0	0	0	0	0	0	0	0	0	0	7e-06	0	0	0	0	0	0	0	0	0	0	0	0
d__Bacteria; p__Proteobacteria; c__Gammaproteobacteria; o__Aeromonadales; f__Aeromonadaceae; g__Aeromonas; s__Aeromonas_eucrenophila	3ada0abfa234306fd60423fcb32ffd88|Aer_Aeromonadaceae	Species	0	0	0	0	0	0	0	0	0	0	0	0	0	0	0	0	0	0	0	0	0	0	0	0	0	0	0	0	0	0	0	0	0	0	0	0	0	0	0	0	0	0	0	0	0	0	0
d__Bacteria; p__Bacteroidota; c__Bacteroidia; o__Bacteroidales; f__Tannerellaceae; g__Parabacteroides	3aec88780e7bdd5b21599d47f303359f|Bac_Tannerellaceae	Species	0	0	0	0	0.000183	0	0	0	0	0	0	0	0	0	0	0	0	1e-06	0	0	0	0	0	0	0	0	0	0	0	0	0	0	0	0	0	0	0	0	0	0	0	0	0	0	0	0	0
d__Bacteria; p__Firmicutes; c__Clostridia	3aee590910dc704e4bc562c5e4cd9174|NA_NA	Species	0	0	0	0	0	0	0	0	0	0	0	0	0	0	0	0	0	0	0	0	0	0	0	0	1e-06	0	0	1e-06	0	0	0	0	0	0	0	0	0	0	0	0	0	0	0	0	0	0	0
d__Bacteria; p__Firmicutes; c__Clostridia; o__Lachnospirales; f__Lachnospiraceae	3af45f30249fba3483c6f047da6ff5e5|Lac_Lachnospiraceae	Species	0	0	0	0	0	0	0	0	0	0	0	0	0	0	0	0	0	0	0	0	0	0	0	0	0	0	0	0	0	0	0	0	0	0	0	0	0	0	0	0	0	0	0	0	0	0	0
d__Bacteria; p__Bacteroidota; c__Bacteroidia; o__Bacteroidales	3afa32651f00b40f8ceb5af2483683b1|Bac_NA	Species	1e-06	0	1e-06	0	0	0	0	0	0	0	0	0	0	0	0	0	1e-06	1e-06	2e-06	1.4e-05	3e-06	2e-06	0	0	2e-06	0	9e-06	2e-06	0	4e-06	0	0	0	0	0	0	0	0	0	0	0	0	0	0	0	0	0
d__Bacteria; p__Proteobacteria; c__Gammaproteobacteria; o__Enterobacterales; f__Enterobacteriaceae; g__Enterobacter; s__Citrobacter_europaeus	3b3119fa3ffa85dc7c8101562bb5fb19|Ent_Enterobacteriaceae	Species	0	0	0	0	1e-06	0	0	0	0	0	0	7e-06	0	0	2e-06	1e-06	2.4e-05	1.9e-05	0	0	0	0	0	0	0	0	0	0	0	0	0	1e-06	8e-06	0	0	0	3.2e-05	0	0	0	0	0	0	0	0	0	0
d__Bacteria; p__Firmicutes; c__Bacilli; o__Lactobacillales; f__Lactobacillaceae; g__Lactobacillus; s__Lactobacillus_gasseri	3b3afbe934c7413079e5f526ca1aac26|Lac_Lactobacillaceae	Species	0	0	0	0	0	0	0	0	0	0	0	0	0	0	0	0	0	0	0	0	0	0	0	0	0	0	0	0	0	0	0	0	0	0	0	0	0	0	0	0	0	0	0	0	0	0	0
d__Bacteria; p__Firmicutes; c__Bacilli; o__Lactobacillales; f__Streptococcaceae; g__Streptococcus; s__Streptococcus_salivarius	3b66656df450cd2c824c31b1f3d79a12|Lac_Streptococcaceae	Species	0	0	0	0	0	0	0	0	0	0	0	0	0	0	0	0	0	0	0	0	0	0	0	4e-06	0	0	0	1e-06	0	0	0	0	0	0	0	0	0	0	0	0	0	0	0	0	0	0	0
d__Bacteria; p__Firmicutes; c__Clostridia; o__Oscillospirales; f__[Eubacterium]_coprostanoligenes_group; g__[Eubacterium]_coprostanoligenes_group; s__unidentified	3b6855cce6455e89e27e8d97ce690d38|Osc_[Eubacterium]_coprostanoligenes_group	Species	0	0	0	0	0	0	0	0	0	0	0	0	0	0	0	0	0	0	0	0	0	0	0	0	0	0	0	0	0	0	0	0	0	7e-05	0	0	0	0	0	0	0	0	0	0	0	0	0
d__Bacteria; p__Firmicutes; c__Clostridia; o__Lachnospirales; f__Lachnospiraceae	3b864db1b71e37ca0fb541851348ceee|Lac_Lachnospiraceae	Species	0	0	0	0	0	0	0	0	0	0	0	0	0	0	0	0	0	0	0	0	0	0	0	0	0	0	0	1e-06	0	3e-06	0	0	0	0	0	0	0	0	0	1e-05	1e-05	1.2e-05	0	0	0	3e-06	0
d__Bacteria; p__Firmicutes; c__Clostridia; o__Peptostreptococcales-Tissierellales; f__Peptostreptococcaceae; g__Intestinibacter; s__uncultured_bacterium	3bbbc99331fe0aaebd380701126ed9e0|Pep_Peptostreptococcaceae	Species	0	0	0	0	0	0	0	0	0	0	0	0	0	0	0	0	0	0	0	0	0	0	0	0	0	0	0	0	0	0	0	0	0	0	0	0	0	0	0	0	0	0	0	0	0	1e-06	0
d__Bacteria; p__Firmicutes; c__Bacilli; o__Bacillales; f__Bacillaceae; g__Bacillus; s__Streptomyces_sp.	3bbe90ea95db0e63e9a0a528324dd928|Bac_Bacillaceae	Species	0	0	0	0	0	0	0	0	0	0	0	0	0	0	0	0	0	0	0	0	0	0	0	0	0	0	0	0	0	0	0	0	0	0	0	0	0	0	0	0	0	0	0	0	0	0	0
d__Bacteria	3bc2a9fa0e0d262af8392acfe677ae88|NA_NA	Species	0	0	0	0	0	0	0	0	0	0	0	0	0	0	0	0	0	0	0	0	0	0	0	0	0	0	0	0	0	0	0	0	0	0	0	0	0	0	0	1.6e-05	0	0	0	0	0	0	0
d__Bacteria; p__Bacteroidota; c__Bacteroidia; o__Bacteroidales; f__Bacteroidaceae; g__Bacteroides	3bc6bc4a5a64fac9d0520ee26032261d|Bac_Bacteroidaceae	Species	0	0	0	0	0	0	2e-06	0	0	0	0	0	0	0	0	0	0	0	0	0	0	0	0	0	2e-06	2e-06	1.6e-05	1e-06	0	0	0	0	0	0	0	0	0	0	0	0	0	0	0	0	0	0	0
d__Bacteria; p__Firmicutes; c__Clostridia; o__Lachnospirales; f__Lachnospiraceae	3bc9bc260bfa8d26b05a26f32c02f5d2|Lac_Lachnospiraceae	Species	0	0	0	0	0	0	3.2e-05	0	0	0	0	0	2e-06	3.5e-05	0	0	0	0	0	0	0	0	0	0	0	0	0	0	0	0	0	0	0	0	0	0	0	0	0	0	0	0	0	0	0	0.000141	0
d__Bacteria; p__Firmicutes; c__Clostridia; o__Oscillospirales; f__Ruminococcaceae; g__Harryflintia	3bf3055a69835690852089c574f89ed5|Osc_Ruminococcaceae	Species	0	0	0	0	0	0	0	0	0	0	0	0	0	0	0	0	0	0	0	0	0	0	0	0	7e-06	6e-06	3.9e-05	5e-06	0	0	0	0	0	0	0	0	0	0	0	0	0	0	0	0	0	0	0
d__Bacteria; p__Synergistota; c__Synergistia; o__Synergistales; f__Synergistaceae; g__Cloacibacillus; s__Cloacibacillus_porcorum	3bfa55f8dcc444d2df926dd2c2ee5128|Syn_Synergistaceae	Species	0	0	0	0	0	0	0	0	0	0	0	0	0	0	0	0	0	0	0	0	0	0	0	0	0	0	0	0	0	0	0	0	0	0	0	0	0	0	0	0	0	0	0	0	0	0	0
d__Bacteria; p__Bacteroidota; c__Bacteroidia; o__Bacteroidales; f__Bacteroidaceae; g__Bacteroides; s__Bacteroides_vulgatus	3c04c54ad3e5a73a55cc4fcd7e1afd5b|Bac_Bacteroidaceae	Species	0	0	0	0	1e-06	0	1e-06	0	0	0	0	0	0	0	7e-06	0	0	0	0	0	0	0	0	0	0	0	0	0	0	0	0	0	0	0	0	0	0	0	0	0	2e-06	0	0	0	0	0	0
d__Bacteria; p__Proteobacteria; c__Gammaproteobacteria; o__Enterobacterales; f__Enterobacteriaceae; g__Enterobacter; s__Citrobacter_europaeus	3c109b2a23651c9f592fb8b12560a5fe|Ent_Enterobacteriaceae	Species	0	2e-06	6.8e-05	0	0	1e-06	3e-06	1e-06	0	0	2e-06	3e-06	3e-06	1e-06	1.8e-05	2e-06	0	7.1e-05	1e-06	0	0	2e-06	1.5e-05	9e-06	2e-06	1e-06	0	8e-06	2e-06	1e-06	0	1e-06	0	6e-06	3e-06	1e-06	2e-06	5.7e-05	0.000106	0	5e-06	1.3e-05	0	0	1e-06	0	0
d__Bacteria; p__Bacteroidota; c__Bacteroidia; o__Bacteroidales; f__Muribaculaceae; g__Muribaculaceae; s__uncultured_bacterium	3c1afcbd51d83989065a808aaeacb8f3|Bac_Muribaculaceae	Species	0	0	0	0	0	0	0	0	0	0	0	0	0	0	0	0	0	0	0	0	0	0	0	0	0	0	0	0	0	0	0	0	0	0	0	0	0	0	0	0	0	0	0	0	0	0	0
d__Bacteria; p__Bacteroidota; c__Bacteroidia; o__Bacteroidales; f__Tannerellaceae; g__Parabacteroides; s__Parabacteroides_gordonii	3c30dfb163aac5aaba3f1a5c6855cad9|Bac_Tannerellaceae	Species	0	0	0	0	0	0	0	0	0	0	0	0	0	0	0	0	0	0	0	0	0	0	0	0	0	0	0	0	0	0	0	0	0	0	0	0	0	0	0	0	0	0	0	0	0	0	0
d__Bacteria; p__Firmicutes; c__Clostridia; o__Oscillospirales	3c43c844cbba9279e2577d61453094bb|Osc_NA	Species	0	0	0	0	0	0	0	0	0	0	0	0	0	0	0	0	0	0	0	0	0	0	0	0	0	0	0	0	0	0	0	0	0	0	0	0	0	0	0	0	0	0	0	0	0	0	0
d__Bacteria; p__Firmicutes; c__Clostridia; o__Christensenellales; f__Christensenellaceae; g__Christensenellaceae_R-7_group; s__uncultured_Spirochaetales	3c5281e2f06b7e33ecaa3dd489f09eb2|Chr_Christensenellaceae	Species	0	0	0	0	0	0	0	0	0	0	1e-06	0	0.000154	0.000137	0	0	0	0	0	0	0	0	0	0	2e-06	1e-06	0	0	0	0	0	0	0	0	0	0	0	0	0	0	0	0	0	0	0	0	0
d__Bacteria; p__Firmicutes; c__Bacilli; o__Lactobacillales; f__Leuconostocaceae; g__Weissella; s__Weissella_confusa	3c756d013ceb3993763dc3ea24399d8f|Lac_Leuconostocaceae	Species	0	0	0	1.7e-05	2e-06	0.003585	0	0	0	0	4e-06	5e-06	0	0	0	2e-06	0	0	0	0	1e-06	0	0.006442	0.006757	2e-06	0	0	2e-06	4e-06	5e-06	0.004327	0	0	7e-06	2.4e-05	0	1e-06	0	0	0	0	0	0	0	0	1e-06	0
d__Bacteria; p__Bacteroidota; c__Bacteroidia; o__Bacteroidales; f__Bacteroidaceae; g__Bacteroides	3c7b0baee50a9793e625901476ae6c68|Bac_Bacteroidaceae	Species	0	0	0	0	0	0	0	0	0	0	0	0	0	0	0	0	0	0	0	0	0	0	0	0	0	0	0	0	0	0	0	0	0	0	0	0	0	0	0	0	0	0	0	0	0	0	0
d__Bacteria; p__Fusobacteriota; c__Fusobacteriia; o__Fusobacteriales; f__Fusobacteriaceae; g__Fusobacterium; s__Fusobacterium_ulcerans	3c885da9fc1988e7409b9be7a2d16f24|Fus_Fusobacteriaceae	Species	0	0	0	0	0	0	0	0	0	0	0	0	0	0	0	0	0	0	0	0	0	0	0	0	0	0	0	0	1e-06	3e-06	0	0	0	0	0	0	0	0	0	0	0	0	0	0	0	0	0
d__Bacteria; p__Bacteroidota; c__Bacteroidia; o__Bacteroidales; f__Bacteroidaceae; g__Bacteroides; s__unidentified	3c8ce1683a0de8f64442ea0bfb101c44|Bac_Bacteroidaceae	Species	0	1e-06	0	3e-06	1e-06	0	0	0	0	1e-06	0.000113	3e-06	0	0	0	0	0	0	8e-06	0	7.4e-05	0	0	0	0	1e-06	1.5e-05	8e-06	1e-06	6e-06	0	0	0	0	0	0	0	0	0	0	0	0	1.2e-05	2e-06	1e-06	2e-05	0
d__Bacteria; p__Firmicutes; c__Bacilli; o__Lactobacillales; f__Lactobacillaceae; g__Lactobacillus; s__Lactobacillus_gasseri	3c960da05cd4434d48d3cd0eeae747f3|Lac_Lactobacillaceae	Species	6e-06	3e-06	0.00031	1.3e-05	2.5e-05	6e-06	0.000118	0	0	0	0	0	0.000137	0.000181	4.3e-05	0	0	0	0	0.000278	0	0	5.7e-05	0	0.000223	0	0	2.6e-05	2e-06	3e-06	0	0	0	0	0	0	2e-05	0	5.6e-05	0.000249	2.8e-05	0.000722	0	0	0	0	0
d__Bacteria; p__Bacteroidota; c__Bacteroidia; o__Bacteroidales; f__Marinifilaceae; g__Butyricimonas; s__uncultured_bacterium	3ca661603e78e9bd3459fb15e936d0e5|Bac_Marinifilaceae	Species	0	0	0	0	0	0	1.4e-05	0	0	0	0	0	0	0	0	0	0	0	0	0	0	0	0	0	0	0	0	0	0	0	0	0	0	0	0	0	0	0	0	0	0	0	0	0	0	0	0
d__Bacteria; p__Bacteroidota; c__Bacteroidia; o__Bacteroidales; f__Bacteroidaceae; g__Bacteroides; s__unidentified	3caba2650b8be13b4901676f28e51b01|Bac_Bacteroidaceae	Species	0	0	0	0	0	0	3.2e-05	0	5e-06	0	0	0	1e-06	3e-06	1e-06	0	0	0	0	0	0	0	0	0	0	0	0	1e-06	0	1e-06	0	0	0	0	0	0	0	0	0	0	0	0	0	0	0	0	0
d__Bacteria; p__Firmicutes; c__Clostridia; o__Lachnospirales; f__Lachnospiraceae; g__Sellimonas	3cc4d33c2852b7cf6ca6915ee47da6dc|Lac_Lachnospiraceae	Species	0	0	0	0	4e-06	0	0	0	0	0	0	0	0	0	0	0	0	0	0	0	0	0	0	0	1e-06	2e-06	0	0	0	0	0	0	0	0	0	0	0	0	0	0	0	0	0	0	0	4e-06	0
d__Bacteria; p__Proteobacteria; c__Alphaproteobacteria; o__Rhizobiales; f__Beijerinckiaceae; g__Methylobacterium-Methylorubrum; s__Methylobacterium_jeotgali	3ccf2347257160a4afe2fed8483f4a80|Rhi_Beijerinckiaceae	Species	0	0	0	0	0	0	0	0	0	0	0	0	0	0	0	0	0	0	0	0	0	0	0	0	0	0	0	0	0	0	0	0	0	0	0	1e-06	0	0	0	0	0	0	0	0	0	0	0
d__Bacteria; p__Firmicutes; c__Clostridia; o__Eubacteriales; f__Eubacteriaceae; g__Pseudoramibacter	3cd90a3a720ffb2b8c11930817281d07|Eub_Eubacteriaceae	Species	0	0	0	0	0	0	0	0	0	0	0	0	0	0	0	0	0	0	0	0	0	3.7e-05	0	0	0	0	0	0	0	0	0	0	0	0	0	0	0	0	0	0	0	0	0	0	0	0	0
d__Bacteria; p__Firmicutes; c__Clostridia; o__Oscillospirales; f__Oscillospiraceae; g__uncultured	3cdf73c8548ffc7664bb1f0d7752a843|Osc_Oscillospiraceae	Species	0	0	0	0	0	0	0	0	0	0	0	0	3e-06	0	0	0	0	0	0	0	0	0	0	0	0	0	0	0	0	0	0	0	0	3e-06	0	0	0	0	0	0	0	0	0	0	0	0	0
d__Bacteria; p__Actinobacteriota; c__Actinobacteria; o__Actinomycetales; f__Actinomycetaceae; g__Actinomyces; s__Schaalia_odontolytica	3cf111623c1bd4047e180765df5e8eb1|Act_Actinomycetaceae	Species	0	0	0	0	0	0	0	0	0	0	0	0	0	0	0	0	0	0	0	0	0	1e-06	0	2.1e-05	0	0	0	1.4e-05	5e-06	3e-06	0	0	0	6.1e-05	0.000728	0	0	0	0	0	0	0	1e-06	0	0	1e-06	0
d__Bacteria; p__Actinobacteriota; c__Coriobacteriia; o__Coriobacteriales; f__Atopobiaceae	3d0cd33a39249328a5d8063034bc1c28|Cor_Atopobiaceae	Species	0	0	0	0	0	0	0	0	0	0	0	0	0	0	0	0	0	0	0	0	0	0	0	0	0	0	0	0	0	0	0	0	0	0	0	0	0	0	0	0	0	0	0	0	0	0	0
d__Bacteria; p__Bacteroidota; c__Bacteroidia; o__Bacteroidales; f__Tannerellaceae; g__Parabacteroides	3d4f845d49f43f4576d27e9008af7e7d|Bac_Tannerellaceae	Species	0	0	0	0	0	0	0	0	0	0	0	0	0	0	0	0	0	0	0	0	0	0	0	0	0	0	0	0	0	0	0	0	0	0	0	0	0	0	0	0	0	0	0	0	0	0	0
d__Bacteria; p__Firmicutes; c__Clostridia	3d55e724293f289c73513fb83591418c|NA_NA	Species	0	0	0	0	0	0	0	0	0	0	0	0	0	0	0	0	0	0	0	0	0	0	0	0	0	0	0	0	0	0	0	0	0	0	0	0	0	0	0	0	0	0	0	0	0	0	0
d__Bacteria; p__Actinobacteriota; c__Coriobacteriia; o__Coriobacteriales; f__Atopobiaceae; g__Libanicoccus; s__uncultured_bacterium	3d58bf4598a24f9538252574163647ad|Cor_Atopobiaceae	Species	0	0	0	0	0	0	0	0	0	0	0	0	0	0	0	0	0	0	0	0	0	0	0	0	0	0	0	0	0	0	0	0	0	0	0	0	0	0	0	0	1e-06	1e-05	0	0	0	0	0
d__Bacteria; p__Bacteroidota; c__Bacteroidia; o__Bacteroidales; f__Bacteroidaceae; g__Bacteroides	3d653dfd6fe13737ab60f410cddb2cfb|Bac_Bacteroidaceae	Species	0	0	0	0	0	0	0	0	0	0	0	0	0	0	0	0	0	0	0	0	0	0	0	0	0	0	0	0	0	0	0	0	0	0	0	0	0	0	0	0	0	0	0	0	0	0	0
d__Bacteria; p__Firmicutes; c__Clostridia; o__Oscillospirales; f__Ruminococcaceae; g__Fournierella; s__uncultured_bacterium	3d750796cba74f91b1f0fbe40d42a778|Osc_Ruminococcaceae	Species	0	0	0	0	0	0	0	0	0	0	0	0	0	0	0	0	0	0	0	0	0	0	0	0	0	0	0	0.000274	0	5e-06	0	0	0	1e-06	0	0	0	0	0	0	0	0	0	0	0	1e-05	0
d__Bacteria; p__Firmicutes; c__Clostridia; o__Clostridiales; f__Clostridiaceae; g__Clostridium_sensu_stricto_1	3d7859c60107db4f2a4692e014bd5554|Clo_Clostridiaceae	Species	0	0	0	0	0	0	0	0	0	0	0	0	0	0	0	0	0	0	0	0	0	0	0	0	0	0	0	0	0	0	1e-06	0	0	0	0	0	0	1e-06	0	0	0	0	0	0	0	0	0
d__Bacteria; p__Firmicutes; c__Clostridia; o__Oscillospirales; f__Oscillospiraceae	3d79ff5443f9fc2ad8424991d87017fb|Osc_Oscillospiraceae	Species	0	0	0	0	0	0	0	0	0	0	0	0	0	0	0	0	0	0	0	0	0	0	0	0	0	0	0	0	0	0	0	0	0	0	0	0	0	0	0	0	0	0	0	0	0	0	0
d__Bacteria; p__Firmicutes; c__Bacilli; o__Lactobacillales; f__Enterococcaceae; g__Enterococcus	3d9ee30d36a4c43a94dbc09d524363f3|Lac_Enterococcaceae	Species	0	0	1e-06	0	0	4e-06	0	1e-06	0	0	0	0	0	0	0	1e-06	0	0	0	0	0	0	1e-06	0	0	0	0	0	0	0	0	1e-06	0	0	0	0	0	0	2e-06	1.1e-05	0	2e-06	0	0	0	0	2e-06
d__Bacteria; p__Firmicutes; c__Clostridia; o__Lachnospirales; f__Lachnospiraceae	3daac298a6d6e44ab72e2fb0ea91bf63|Lac_Lachnospiraceae	Species	0	0	0	0	0	0	0	0	0	0	0	0	0	0	0	0	0	0	0	0	0	0	0	0	0	0	0	0	0	0	0	0	0	0	0	0	0	0	0	0	0	0	0	0	0	0	0
d__Bacteria; p__Firmicutes; c__Clostridia; o__Oscillospirales; f__Oscillospiraceae	3ddc4c2de458187811ac26ff65e0f438|Osc_Oscillospiraceae	Species	0	0	0	0	0	0	0	0	0	0	0	0	0	0	0	0	0	0	0	0	0	0	0	0	0	0	0	0	0	0	0	0	0	0	0	0	0	0	0	1.2e-05	0	0	0	0	0	0	0
d__Bacteria; p__Firmicutes; c__Negativicutes; o__Veillonellales-Selenomonadales; f__Veillonellaceae; g__Veillonella	3ddcd1683fd33a1cbfdaea8e7e41e0c9|Vei_Veillonellaceae	Species	0	0	0	0	0	0	0	0	0	1e-06	1e-06	1e-06	0	0	0	0.000244	0	0.00339	0	0	0	7e-06	0	1e-06	0	1e-06	0	5e-05	1e-06	0	0	0	0	1e-06	4e-06	5e-06	1e-06	0	0	1.6e-05	2e-06	1e-06	3.1e-05	0	0	0.00044	0
d__Bacteria; p__Bacteroidota; c__Bacteroidia; o__Bacteroidales; f__Bacteroidaceae; g__Bacteroides; s__uncultured_bacterium	3dde6e9944e8bc1bea7dce72274c8d8f|Bac_Bacteroidaceae	Species	0	0	0	0	0	0	0	0	0	0	0	0	0	0	0	0	0	0	0	0	0	0	0	0	0	0	0	0	0	0	0	0	0	0	0	0	0	0	0	0	0	0	0	0	0	0	0
d__Bacteria; p__Firmicutes; c__Clostridia; o__Oscillospirales; f__Oscillospiraceae; g__Oscillibacter	3de21c6d8c7b5ddbb5252f329e930abd|Osc_Oscillospiraceae	Species	0	0	0	0	0	0	0	0	0	0	0	0	0	0	0	0	0	0	0	0	0	4.3e-05	0	0	0	0	0	0	0	0	0	0	0	0	0	0	0	0	0	0	0	0	0	0	0	0	0
d__Bacteria; p__Firmicutes; c__Clostridia; o__Peptostreptococcales-Tissierellales; f__Anaerovoracaceae; g__[Eubacterium]_nodatum_group; s__Eubacterium_sulci	3de228526bf09aaef54ac9125f1be12c|Pep_Anaerovoracaceae	Species	0	0	0	0	0	0	0	0	0	0	0	0	0	0	0	0	0	0	0	0	0	0	0	0	0	0	0	0	0	0	0	0	0	1.9e-05	0	0	0	0	0	0	0	0	0	0	0	1e-06	0
d__Bacteria; p__Proteobacteria; c__Alphaproteobacteria; o__Rhodobacterales; f__Rhodobacteraceae; g__Paracoccus	3e252082a90bd2502b45133e770c4e41|Rho_Rhodobacteraceae	Species	0	0	0	0	0	0	0	0	0	0	0	0	0	0	0	0	0	0	0	0	0	0	0	0	0	0	0	0	0	0	1e-06	0	0	0	3e-05	0	0	0	1e-06	0	0	0	0	0	0	0	0
d__Bacteria; p__Firmicutes; c__Clostridia; o__Oscillospirales; f__Ruminococcaceae; g__Incertae_Sedis; s__uncultured_bacterium	3e40580f51dbb5fdcf0aa0c782d1f850|Osc_Ruminococcaceae	Species	0	0	0	1e-06	0	0	0	0	0	0	0	0	0	0	0	0	0	0	0	0	0	0	0	0	0	0	0	0	0	0	0	0	0	0	0	0	0	0	0	0	0	0	0	0	0	0	0
d__Bacteria; p__Firmicutes; c__Clostridia; o__Oscillospirales; f__Oscillospiraceae; g__UCG-005	3e4542351e2eb2cd277488e0cd2c3d94|Osc_Oscillospiraceae	Species	0	0	0	0	0	0	0	0	0	0	0	0	0	0	0	0	0	0	0	0	0	0	0	0	0	0	0	0	0	0	0	0	0	0	0	0	0	0	0	0	0	0	0	0	0	0	0
d__Bacteria; p__Firmicutes; c__Clostridia; o__Lachnospirales; f__Lachnospiraceae	3e7b557c6aa74d4859dadbad115e7f0d|Lac_Lachnospiraceae	Species	0	0	0	0	0	0	0	0	0	0	0	0	0	0	0	0	0	0	0	0	0	0	0	0	0	0	0	0	0	0	0	0	0	0	0	0	0	0	0	0	0	0	0	0	0	0	0
d__Bacteria; p__Bacteroidota; c__Bacteroidia; o__Bacteroidales; f__Barnesiellaceae; g__Barnesiella	3e8bc113b7422fc289dd57fe50695be2|Bac_Barnesiellaceae	Species	0	0	0	1e-06	0	0	0	0	0	0	0	0	0	0	0	0	0	0	0	0	0	0	0	0	0	0	0	0	0	0	0	0	0	0	0	0	0	0	0	0	0	0	0	0	0	0	0
d__Bacteria; p__Firmicutes; c__Clostridia; o__Lachnospirales; f__Lachnospiraceae	3e8c76d4cde1b00bfb7c82b786fcae73|Lac_Lachnospiraceae	Species	0	0	0	0	0	0	0	0	0	0	0	0	0	0	0	0	0	0	0	0	0	0	0	0	0	0	0	0	0	0	0	0	0	0	0	0	0	0	0	0	0	0	0	0	0	3.5e-05	0
d__Bacteria; p__Firmicutes; c__Bacilli; o__Lactobacillales; f__Streptococcaceae; g__Streptococcus; s__Streptococcus_alactolyticus	3e8cbabc7c5a9a2aa17c9aff9d4ecb7a|Lac_Streptococcaceae	Species	0	0	0	0	0	0	0	0	0	0	0	1e-06	0	0	0	0	0	0	0	0	0	0	0	1e-06	0	0	0	0.000424	6e-06	0	2.1e-05	0	0	1e-06	0	0	0	0	0	0	0	0	0	0	0	0	0
d__Bacteria; p__Bacteroidota; c__Bacteroidia; o__Bacteroidales; f__Bacteroidaceae; g__Bacteroides	3eb12669f506927fcd490f6e153f83c1|Bac_Bacteroidaceae	Species	0	0	0	0	0	0	0	0	0	0	0	0	0	0	0	0	0	0	0	0	0	0	0	0	0	0	0	0	0	0	1e-06	0	0	0	0	0	0	0	0	1.1e-05	1e-06	1e-06	0	0	0	0	0
d__Bacteria; p__Firmicutes; c__Bacilli; o__Erysipelotrichales; f__Erysipelotrichaceae; g__Erysipelotrichaceae; s__Faecalitalea_sp.	3eb98ec3096db7a71d51d720497fab64|Ery_Erysipelotrichaceae	Species	0	0	0	0	0	0	0	0	0	0	0	0	0	0	0	0	0	0	0	0	0	0	0	0	0	0	0	1.6e-05	0	1e-06	0	0	0	0	0	0	0	0	0	0	0	0	0	0	0	0	0
d__Bacteria; p__Bacteroidota; c__Bacteroidia; o__Bacteroidales; f__Barnesiellaceae; g__Barnesiella; s__uncultured_organism	3ec6d16ccff134dc22dd4f16d4174a21|Bac_Barnesiellaceae	Species	0	0	0	0	0	0	0	0	0	0	0	0	0.000368	0.000198	0	0	0	0	0.00031	0.000626	0.002834	0	0	0	1e-06	0	0	0	0	0	0	0	0	0	0	0	0	0	0	0	0	0	1e-06	1e-06	0	0	0
d__Bacteria; p__Bacteroidota; c__Bacteroidia; o__Bacteroidales; f__Bacteroidaceae; g__Bacteroides	3ecdd7373fac2a876cc467332a1e0f50|Bac_Bacteroidaceae	Species	0	0	0	0	0	0	3e-06	2e-06	1.6e-05	0	0	0	1e-06	2e-06	0	0	0	0	0	0	0	0	0	0	0	0	0	0	0	0	0	0	0	0	0	0	0	0	0	0	0	0	0	0	0	0	0
d__Bacteria; p__Bacteroidota; c__Bacteroidia; o__Bacteroidales; f__Tannerellaceae; g__Parabacteroides; s__uncultured_bacterium	3ee774e0c1eda3807010b4cdf43e892b|Bac_Tannerellaceae	Species	0	0	0	0	0	0	0	0	0	0	0	0	8e-06	1e-05	0	0	0	0	0	0	0	0	0	0	0	0	0	0	0	0	0	0	0	0	0	0	0	0	0	0	0	0	0	0	0	0	0
d__Bacteria; p__Actinobacteriota; c__Coriobacteriia; o__Coriobacteriales; f__Coriobacteriaceae; g__Collinsella	3ee8ef862451da88242ed3d676d936ac|Cor_Coriobacteriaceae	Species	0	0	0	0	0	2e-06	3e-06	0	0	0	0	0	0.000126	0.000108	2e-06	1e-06	0	0	0.000164	3.9e-05	0	0.000101	5e-06	0	0	0	0	0	0	0	0.000596	0	0	0.00015	1.5e-05	0	0	0	0	0	1e-06	1e-06	0	0	0	0.000167	0
d__Bacteria; p__Firmicutes; c__Clostridia; o__Oscillospirales; f__[Eubacterium]_coprostanoligenes_group; g__[Eubacterium]_coprostanoligenes_group; s__uncultured_bacterium	3eeb7c8a325583a76d5f505ed832af77|Osc_[Eubacterium]_coprostanoligenes_group	Species	0	0	0	0	0	0	0	0	0	0	0	0	0	0	0	0	0	0	0	0	0	0	0	0	0	0	0	0	0	0	0	0	0	0	0	0	0	0	0	0	0	0	0	0	0	0	0
d__Bacteria; p__Bacteroidota; c__Bacteroidia; o__Bacteroidales; f__Barnesiellaceae; g__Barnesiella; s__uncultured_organism	3ef38e820c2ab91a5b5a13326adf1ffe|Bac_Barnesiellaceae	Species	0	0	0	0	0	0	0	0	0	0	0	0	1e-05	4e-06	0	0	0	0	1e-06	5e-06	2.3e-05	0	0	0	0	0	0	0	0	0	0	0	0	0	3e-06	0	0	0	0	0	0	0	0	0	0	0	0
d__Bacteria; p__Bacteroidota; c__Bacteroidia; o__Bacteroidales; f__Prevotellaceae; g__Prevotella; s__Prevotella_copri	3ef921dc86ee2aa68cfd2a49310de3ce|Bac_Prevotellaceae	Species	0	0	0	0	0	0	0	0	0	0	0	0	0	0	0	0	0	0	0	0	0	0	0	0	0	0	0	0	0	0	0	0	0	0	0	0	0	0	0	0	0	0	0	0	0	0	0
d__Bacteria; p__Actinobacteriota; c__Coriobacteriia; o__Coriobacteriales; f__Coriobacteriaceae; g__Collinsella	3ef97b16475bbec4374f5e05d31ec164|Cor_Coriobacteriaceae	Species	0	0	0	0	0	0	1e-06	0	0	0	0	0	1.3e-05	2.2e-05	0	0	0	0	2.7e-05	7e-06	0	9e-06	0	0	0	0	0	0	0	0	3.3e-05	0	0	3e-06	0	0	0	0	0	0	0	0	0	0	0	2.4e-05	0
d__Bacteria; p__Bacteroidota; c__Bacteroidia; o__Bacteroidales; f__Marinifilaceae; g__Butyricimonas	3eff005be367c36da933bf6f4cf1580c|Bac_Marinifilaceae	Species	0	0	0	0	0	0	0	0	0	0	0	0	0	0	0	0	0	0	0	0	0	0	0	0	0	0	0	0	0	0	0	0	0	0	0	0	0	0	0	0	0	0	0	0	0	0	0
d__Bacteria; p__Firmicutes; c__Negativicutes; o__Veillonellales-Selenomonadales; f__Veillonellaceae; g__Veillonella	3f02847e6426ae1d607745de39dfff33|Vei_Veillonellaceae	Species	0	0	0	0	0	0	0	0	0	0	0	0	0	0	0	0	0	0	0	0	0	0	0	0	0	0	0	0	0	0	0	0	0	0	0	0	0	0	0	0	0	0	0	0	0	0	0
d__Bacteria; p__Firmicutes; c__Negativicutes; o__Acidaminococcales; f__Acidaminococcaceae; g__Phascolarctobacterium	3f06ef2d568b1196fdd52678547e4158|Aci_Acidaminococcaceae	Species	0	0	0	0	0	0	0	0	0	0	0	0	0	0	0	0	0	0	0	0	0	0	0	0	0	0	0	0	0	0	0	0	0	0	0	0	0	0	0	0	0	0	0	0	0	0	0
d__Bacteria; p__Bacteroidota; c__Bacteroidia; o__Bacteroidales; f__Bacteroidaceae; g__Bacteroides	3f306d1988bfbaf252c417f897c78665|Bac_Bacteroidaceae	Species	0	0	0	0	0	0	0	0	0	0	0	0	0	0	0	0	0	0	0	0	0	0	0	0	0	0	0	0	1.2e-05	2.7e-05	0	0	0	0	0	0	0	0	0	0	0	0	0	0	0	0	0
d__Bacteria; p__Bacteroidota; c__Bacteroidia; o__Bacteroidales; f__Bacteroidaceae; g__Bacteroides; s__Bacteroides_eggerthii	3f38012770488c7dc8f8429c7886f838|Bac_Bacteroidaceae	Species	0	0	0	0	0	0	0.00035	1e-06	2e-06	0	0	0	0.000875	0.000206	0	0	0	0	0	0	0	0	0	1e-06	0	0	0	0	0	0	0	0	0	0	0	0	0	0	0	0	0	0	0	0	0	0.000265	0.009948
d__Bacteria; p__Firmicutes; c__Clostridia; o__Oscillospirales; f__Oscillospiraceae	3f7363c411b6a168b26998268d543a8d|Osc_Oscillospiraceae	Species	0	0	0	0	0	0	4e-06	0	0	0	0	0	0	0	0	0	0	0	0	0	0	0	0	0	3e-06	2.5e-05	2.3e-05	3e-06	0	0	0	0	0	0	0	0	0	0	0	0	0	0	0	0	0	0	0
d__Bacteria; p__Bacteroidota; c__Bacteroidia; o__Bacteroidales; f__Bacteroidaceae; g__Bacteroides	3f847f15d39888dd1c4a72a77cecce72|Bac_Bacteroidaceae	Species	0	0	0	0	0	0	0	0	0	4e-06	2e-06	0	0	0	0	0	3e-06	1e-06	0	1e-06	0	0	0	0	1e-06	1e-06	1e-06	0	7e-06	9e-06	0	0	0	0	0	0	0	0	0	0	0	0	0	0	0	0	0
d__Bacteria; p__Bacteroidota; c__Bacteroidia; o__Bacteroidales; f__Bacteroidaceae; g__Bacteroides	3f895a2ce7b5b64aedb6a7bb0c9bdf6b|Bac_Bacteroidaceae	Species	0	0	0	1.2e-05	3.2e-05	0	0	0	0	0	0	0	0	0	0	0	0	0	0	0	0	0	0	0	0	0	0	0	0	0	0	0	0	0	0	0	0	0	0	0	0	0	0	0	0	0	0
d__Bacteria; p__Firmicutes; c__Clostridia; o__Lachnospirales; f__Lachnospiraceae	3f95624cc9965d32dc8f8f9393f66837|Lac_Lachnospiraceae	Species	0	0	0	0	0	0	0	0	1e-06	0	0	0	0	0	0	0	0	0	0	0	0	1e-06	0	0	0	0	0	0	0	0	0	0	0	0	0	0	0	0	0	0	8e-06	7e-06	0	0	0	6e-06	0
d__Bacteria; p__Firmicutes; c__Clostridia; o__Oscillospirales; f__Butyricicoccaceae	3fa18011d736de7e3c52dc25831d9405|Osc_Butyricicoccaceae	Species	0	0	0	0	0	0	0	0	0	0	0	0	0	0	1.8e-05	0	0	0	0	0	0	0	0	0	0	0	0	0	0	0	0	0	0	0	0	0	0	0	0	0	0	0	0	0	0	1e-06	0
d__Bacteria; p__Actinobacteriota; c__Actinobacteria; o__Bifidobacteriales; f__Bifidobacteriaceae; g__Bifidobacterium	3facb4631cb26e2755522ad922dda244|Bif_Bifidobacteriaceae	Species	0	0	0	0	0	0	0	0	0	0	0	0	0	0	0	0	0	0	0	0	0	0	0	0	0	0	0	0	0	0	0	0	0	0	0	0	0	0	0	0	0	0	0	0	0	0	0
d__Bacteria; p__Firmicutes; c__Clostridia; o__Lachnospirales; f__Lachnospiraceae	3fb446aae93b4fab6c8ebcd4d0067f39|Lac_Lachnospiraceae	Species	0	0	0	0	0	0	0	0	1e-06	0	0	0	0	0	0	0	0	0	0	0	0	0	0	0	0	0	0	0	0	0	0	0	0	0	0	0	0	0	0	0	0	0	0	0	0	0	0
d__Bacteria; p__Firmicutes; c__Clostridia; o__Lachnospirales; f__Lachnospiraceae	3fb81aac1fd6f014987e284713fc295b|Lac_Lachnospiraceae	Species	7e-06	0	0	4e-06	0	0	2e-06	0	0	0	0	0	3e-06	1e-06	0	1e-06	0	0	1e-06	1e-06	0	2e-06	0	0	1e-06	0	0	0	0	0	0	0	0	1e-06	0	0	2e-06	8e-06	0	0	0	0	0	0	0	9e-06	0
d__Bacteria; p__Firmicutes; c__Bacilli; o__Lactobacillales; f__Streptococcaceae; g__Streptococcus; s__Streptococcus_porcorum	3fbbc045b9e1d35a5b7785e83bf9961f|Lac_Streptococcaceae	Species	0	0	0	0	0	0	0	0	0	0	0	0	0	0	0	0	0	0	0	0	0	0	0	0	0	0	0	0	0	0	0	0	0	0	0	0	0	0	0	0	0	0	0	0	0	0	0
d__Bacteria; p__Firmicutes; c__Clostridia; o__Oscillospirales; f__Ruminococcaceae	3fc34a2d60dcf3ebcbc983f0bb8eef5e|Osc_Ruminococcaceae	Species	1e-06	1e-06	0	0	2e-06	0	0	0	0	0	0	0	0	0	0	0	0	0	0	0	0	0	0	0	0	0	0	0	0	0	0	0	0	0	0	0	0	0	0	0	0	0	0	0	0	0	0
d__Bacteria; p__Bacteroidota; c__Bacteroidia; o__Bacteroidales; f__Rikenellaceae; g__Alistipes	3fd30e10c456450f338e588ff231ed1f|Bac_Rikenellaceae	Species	0	0	0	0	0	0	0	0	0	0	0	0	0	0	0	0	0	0	0	0	0	0	0	0	0	0	0	0	0	0	0	0	0	0	0	0	0	0	0	1.1e-05	0	0	0	0	0	0	0
d__Bacteria; p__Firmicutes; c__Clostridia; o__Lachnospirales; f__Lachnospiraceae	3fd6b984d3b0616dacbf29876dc9d501|Lac_Lachnospiraceae	Species	0	0	0	0	0	0	0	0	0	0	0	0	0	0	0	0	0	0	0	0	0	0	0	0	0	2.5e-05	0	4e-06	0	0	0	0	0	0	0	0	0	0	0	0	0	0	0	0	0	0	0
d__Bacteria; p__Firmicutes; c__Clostridia; o__Oscillospirales; f__Ruminococcaceae; g__Negativibacillus; s__uncultured_bacterium	3fed54ba41e28112983ae5b90a3b753a|Osc_Ruminococcaceae	Species	0	0	0	0	0	0	0	0	0	0	0	0	0	0	0	0	0	1e-06	0	0	0	0	0	0	0	0	0	0	0	0	0	0	0	0	0	0	0	1e-06	0	0	0	0	0	0	0	0	0
d__Bacteria; p__Proteobacteria; c__Gammaproteobacteria; o__Burkholderiales; f__Sutterellaceae; g__Sutterella	400c34be9d85260d4a5cb453a0bbaa86|Bur_Sutterellaceae	Species	3e-05	1e-06	4e-06	0	0	0	2e-06	0	0	0	0	0	0	0	0	0	0	0	6e-06	5.1e-05	0	0	0	1e-06	0	0	0	7e-06	2e-06	1.4e-05	0	0	0	0	0	0	0	0	0	0	0	0	0	0	0	0	0
d__Bacteria; p__Firmicutes; c__Clostridia; o__Oscillospirales; f__Ruminococcaceae; g__UBA1819; s__uncultured_organism	400f6176a9dd776a7942f8aabc8b3883|Osc_Ruminococcaceae	Species	0	0	0	0	0	0	0	0	0	0	0	0	0	0	0	0	0	0	0	0	0	0	0	0	0	0	0	0	0	0	0	0	0	0	0	0	0	0	0	0	0	0	0	0	0	0	0
d__Bacteria; p__Firmicutes; c__Clostridia; o__Lachnospirales; f__Lachnospiraceae	40150ab5484a4f3d03c0e40ee11173e0|Lac_Lachnospiraceae	Species	1e-06	0	0	0	0	0	0	0	0	0	0	0	0	0	0	0	0	0	0	1e-06	0	0	0	0	0	1e-06	0	0	0	0	0	0	0	0	0	0	0	0	0	0	0	0	0	0	0	0	0
d__Bacteria; p__Actinobacteriota; c__Coriobacteriia; o__Coriobacteriales; f__Atopobiaceae; g__Libanicoccus; s__uncultured_bacterium	401bd04709f2b85490b07c50674d4ab3|Cor_Atopobiaceae	Species	0	0	0	0	0	0	0	0	0	0	0	0	0	0	0	0	0	0	0	0	0	0	0	0	0	0	0	0	0	0	0	0	0	0	0	0	0	0	0	0	0	0	0	0	0	0	0
d__Bacteria; p__Actinobacteriota; c__Coriobacteriia; o__Coriobacteriales; f__Coriobacteriaceae; g__Collinsella; s__Collinsella_tanakaei	40290fb8bba117049530cb909b8cae2b|Cor_Coriobacteriaceae	Species	0	0	0	0	0	0	0	0	0	0	0	0	2e-06	0	2e-06	0	0	0	0	0	0	0	0	0	0	0	0	0	0	0	0	0	0	0	0	0	0	0	0	0	0	0	0	0	0	0	0
d__Bacteria; p__Firmicutes; c__Clostridia; o__Lachnospirales; f__Lachnospiraceae; g__Lachnospiraceae_UCG-004	405e753fb245ea6ec43311693adc52b1|Lac_Lachnospiraceae	Species	0	0	0	0	0	0	3.6e-05	0	0	0	1e-06	0	0	0	0	0	0	1e-06	0	0	0	0	0	0	0	0	0	0	0	0	0	0	0	1e-06	4.1e-05	0	0	0	0	0	0	0	0	0	0	0	2e-06
d__Bacteria; p__Firmicutes; c__Clostridia; o__Peptostreptococcales-Tissierellales; f__Peptostreptococcales-Tissierellales; g__Peptoniphilus; s__Peptoniphilus_gorbachii	406d598f93f684f78b9e52611fc240cb|Pep_Peptostreptococcales-Tissierellales	Species	0	0	0	0	0	0	0	0	0	0	0	0	0	0	0	0	0	0	0	0	0	1e-06	0	0	0	0	0	0	0	0	0	0	0	0	0	0	0	0	0	0	0	0	0	0	0	0	0
d__Bacteria; p__Bacteroidota; c__Bacteroidia; o__Bacteroidales; f__Bacteroidaceae; g__Bacteroides	406ee194ce7ce9992ca2ae82e6baa23c|Bac_Bacteroidaceae	Species	0	0	0	0	0	0	0	0	0	0	0	0	0	0	0	0	0	0	0	0	0	0	0	0	0	0	0	0	0	0	0	0	0	0	0	0	0	0	0	0	0	0	0	0	0	0	0
d__Bacteria; p__Bacteroidota; c__Bacteroidia; o__Bacteroidales; f__Tannerellaceae; g__Parabacteroides; s__uncultured_Parabacteroides	407f2a234139bb87f20d507133c932e4|Bac_Tannerellaceae	Species	0	5e-06	0	6e-06	7e-06	0	0	2e-06	1.6e-05	1.7e-05	3.2e-05	2e-05	3e-06	3e-06	1.7e-05	0	0	0	1.8e-05	0	2.8e-05	4e-06	0	0	1e-06	1e-06	2e-06	3e-06	2e-06	5.2e-05	0	4e-06	1.4e-05	0	0	2e-06	0	0	0	0	0	0	0	0	0	1.2e-05	4e-05
d__Bacteria; p__Firmicutes; c__Bacilli; o__Erysipelotrichales; f__Erysipelotrichaceae; g__[Clostridium]_innocuum_group	408bc262bc30ff9e589de4f64f28ff3a|Ery_Erysipelotrichaceae	Species	0	0	0	0	1e-06	0	0	0	0	0	0	0	0	0	0	0	0	0	0	0	0	0	0	0	0	0	0	0	0	0	0	0	0	0	0	0	0	0	0	0	0	0	0	0	0	0	0
d__Bacteria; p__Bacteroidota; c__Bacteroidia; o__Bacteroidales; f__Bacteroidaceae; g__Bacteroides	409cf0db6c2961a474b6b216d7e3163b|Bac_Bacteroidaceae	Species	0	0	0	0	0	0	0	0	0	0	0	0	0	0	0	0	0	0	0	0	0	0	0	0	0	0	0	0	0	0	0	0	0	0	0	0	0	0	0	0	0	0	0	0	0	0	0
d__Bacteria; p__Firmicutes; c__Clostridia; o__Lachnospirales; f__Lachnospiraceae; g__Lachnoclostridium	40d976b055f5c60c6262f3228b701ceb|Lac_Lachnospiraceae	Species	0	1.2e-05	0	0	0	7e-06	0.000124	4e-06	0	0	0	0	2.4e-05	0	0	0	0	0	1e-06	0	0	0	1e-06	0	0	0	0	0	0	0	0	0	0	3.6e-05	3.9e-05	0	0	0	0	0	0	1e-06	0	0	0	0	0
d__Bacteria; p__Firmicutes; c__Clostridia; o__Lachnospirales; f__Lachnospiraceae	40f90cedc6938b254f036ea08b838a70|Lac_Lachnospiraceae	Species	0	0	0	0	0	0	0	0	0	0	0	0	0	0	0	0	0	0	0	0	0	0	0	0	0	0	0	0	0	0	0	0	0	0	0	0	0	0	0	0	0	0	0	0	0	3e-06	0
d__Bacteria; p__Firmicutes; c__Negativicutes; o__Acidaminococcales; f__Acidaminococcaceae; g__Phascolarctobacterium; s__Ruminococcus_sp.	4103ae2045cac274c82ec9e5c4fb20ad|Aci_Acidaminococcaceae	Species	0	0	0	0	0	0	0	0	0	0	0	0	0	0	0	0	0	0	0	0	0	0	0	0	0	0	0	0	0	0	0	0	0	0	0	0	0	0	0	1.2e-05	0	0	0	0	0	0	0
d__Bacteria; p__Firmicutes; c__Clostridia; o__Oscillospirales; f__Ruminococcaceae	41136f6c66c61bb70e42c29fffde7e52|Osc_Ruminococcaceae	Species	0	0	0	0	0	0	0	0	0	0	0	0	0	0	0	0	0	0	0	0	0	0	0	0	0	0	0	0	0	0	0	0	0	0	0	0	0	0	0	0	0	0	0	0	0	0	0
d__Bacteria; p__Firmicutes; c__Clostridia; o__Lachnospirales; f__Lachnospiraceae; g__Lachnoclostridium	4138a753df0f0fb366281b17afe0ae86|Lac_Lachnospiraceae	Species	2e-05	4e-06	0	0.000158	2e-06	0	4.3e-05	0	0	2e-06	0	0	2e-06	5e-06	7.3e-05	3.1e-05	0	0	0.000373	5e-05	0	4e-06	0	0	5.5e-05	9e-06	3.2e-05	5.7e-05	5.2e-05	5.3e-05	1e-06	0	0	2e-06	0	0	0.000173	0.000669	0	0	0	0	1e-06	0	0	0.00013	0
d__Bacteria; p__Bacteroidota; c__Bacteroidia; o__Bacteroidales; f__Tannerellaceae; g__Parabacteroides; s__Parabacteroides_goldsteinii	4151e69e75aae174930f5fd62e944ded|Bac_Tannerellaceae	Species	0	1e-06	0	0	0	0	0.000394	6e-06	3.6e-05	0	0	0	0.000144	0.000125	0	0	0	0	0	1e-06	7.3e-05	0	0	0	0.00046	2e-04	0.00098	0	0	0	0	0	2e-06	0	0	0	0	1e-06	5e-06	0	0	1e-06	0	0	0	0	0
d__Bacteria; p__Firmicutes; c__Bacilli; o__Bacillales; f__Bacillaceae; g__Bacillus; s__Bacillus_okhensis	417228445fbe456214120d4b634c896e|Bac_Bacillaceae	Species	0	0	0	0	0	0	0	0	0	0	0	0	0	0	0	0	0	0	0	0	0	0	0	0	0	0	0	0	0	0	0	0	0	1e-06	0	0	0	0	0	0	0	0	0	0	0	0	1e-06
d__Bacteria; p__Bacteroidota; c__Bacteroidia; o__Bacteroidales; f__Bacteroidaceae; g__Bacteroides; s__uncultured_bacterium	41a8586f05e8ba6075496f7b7f604728|Bac_Bacteroidaceae	Species	0	0	0	0	0	0	0	0	0	0	0	0	0	0	0	0	0	0	0	0	0	0	0	0	0	0	0	0	0	0	0	0	0	0	0	0	0	0	0	1.3e-05	0	0	0	0	0	0	0
d__Bacteria; p__Bacteroidota; c__Bacteroidia; o__Bacteroidales; f__Tannerellaceae; g__Parabacteroides; s__Parabacteroides_goldsteinii	41aa51f5795dad6c458dcee610c6f6d9|Bac_Tannerellaceae	Species	0	0	0	0	0	0	0	0	0	0	0	0	0	0	0	0	0	0	0	0	0	0	0	0	0	0	0	0	0	0	0	0	0	0	0	0	0	0	0	0	0	0	0	0	0	0	0
d__Bacteria; p__Actinobacteriota; c__Actinobacteria; o__Bifidobacteriales; f__Bifidobacteriaceae; g__Bifidobacterium	41c58c8cda0a25e5875c88e930c30edd|Bif_Bifidobacteriaceae	Species	1e-06	1e-06	0	0	0	0	0	0	0	0	0	0	0	2e-06	0	0	0	0	0	0	0	2e-06	0	0	0	0	0	0	0	0	1.2e-05	0	0	7e-06	0	0	0	0	0	0	0	0	0	0	0	4e-06	3.4e-05
d__Bacteria; p__Proteobacteria; c__Gammaproteobacteria; o__Enterobacterales; f__Enterobacteriaceae; g__Escherichia-Shigella	41c7d732cdc44abdebba48b0084b9cdf|Ent_Enterobacteriaceae	Species	0	0	0	0	0	0	0	0	0	0	0	0	0	0	0	0	0	0	0	0	0	0	0	0	0	0	0	0	0	0	0	0	0	0	0	0	0	0	0	0	0	0	0	0	0	0	0
d__Bacteria; p__Firmicutes; c__Clostridia	41d46255161ad6c7a639eb10beb44277|NA_NA	Species	0	0	0	0	0	0	0	0	0	0	0	0	0	0	0	0	0	0	0	0	0	0	0	0	1.9e-05	0	2.7e-05	0	0	0	0	0	0	0	0	0	0	0	0	0	0	0	0	0	0	0	0
d__Bacteria; p__Firmicutes; c__Bacilli; o__Lactobacillales; f__Streptococcaceae; g__Streptococcus; s__Streptococcus_porcorum	41e84e77cd57f1616c01cf5a23e4444b|Lac_Streptococcaceae	Species	0	0	0	0	0	0	0	0	0	0	0	0	0	2e-06	0	0	0	0	0	0	0	1e-06	0	0	0	0	0	7e-06	0	0	1e-06	0	0	0	0	0	0	0	0	0	0	0	0	0	0	0	0
d__Bacteria; p__Cyanobacteria; c__Cyanobacteriia; o__Chloroplast; f__Chloroplast; g__Chloroplast; s__Punica_granatum	421ebf38a323fd627c0880565d45356a|Chl_Chloroplast	Species	0	0	0	0	0	0	0	0	0	0	0	0	0	0	0	0	0	0	0	0	0	0	0	0	0	0	0	0	0	0	0	0	0	0	0	0	0	0	0	0	0	0	0	0	0	0	0
d__Bacteria; p__Bacteroidota; c__Bacteroidia; o__Bacteroidales; f__Muribaculaceae; g__Muribaculaceae; s__uncultured_bacterium	4223d29f7de890a16234356aeb7a3396|Bac_Muribaculaceae	Species	0	0	0	0	0	0	0	0	0	0	0	0	0	0	0	0	0	0	0	0	0	0	0	0	0	0	0	0	0	0	0	0	0	0	0	0	0	0	0	0	0	0	0	0	0	0	0
d__Bacteria; p__Actinobacteriota; c__Coriobacteriia; o__Coriobacteriales; f__Coriobacteriaceae; g__Collinsella; s__Collinsella_tanakaei	422dc1918c842f97bfa510cba5802107|Cor_Coriobacteriaceae	Species	0	0	0	0	0	0	0	0	0	0	0	0	0	1e-06	0	0	0	0	0	0	0	0	0	0	0	0	0	0	0	0	4e-06	4e-06	0	0	0	0	0	0	0	0	0	0	0	0	0	0	0
d__Bacteria; p__Firmicutes; c__Negativicutes; o__Veillonellales-Selenomonadales; f__Veillonellaceae; g__Megasphaera; s__uncultured_bacterium	42812118550fa4805a084b47f7074c3a|Vei_Veillonellaceae	Species	0	0	0	0	0	0	0	0	0	0	0	0	0	0	0	0	0	0	0	0	0	0	0	0	0	0	0	0	0	0	2.3e-05	0	0	1.1e-05	0	0	0	0	0	0	0	0	0	0	0	0	0
d__Bacteria; p__Firmicutes; c__Clostridia; o__Clostridiales; f__Clostridiaceae; g__Clostridium_sensu_stricto_1; s__Clostridium_paraputrificum	428c69ad86570a390ac50e53ced16f7b|Clo_Clostridiaceae	Species	0	0	0	0	0	0	0	0	0	0	0	0	0	0	0	0	0	0	0	0	0	0	0	0	0	0	0	0	0	0	0	0	0	0	0	0	0	2e-06	0	0	0	0	0	0	0	0	0
d__Bacteria; p__Firmicutes; c__Clostridia; o__Peptostreptococcales-Tissierellales; f__Peptostreptococcales-Tissierellales; g__Peptoniphilus; s__Peptoniphilus_grossensis	42a9e46c8063b5f331c6c26c1a8eb1db|Pep_Peptostreptococcales-Tissierellales	Species	0	0	0	0	0	0	0	0	0	0	0	0	0	0	0	0	0	0	0	0	0	0	0	0	0	0	0	0	0	0	0	0	0	0	0	0	0	0	0	0	0	0	0	0	0	0	0
d__Bacteria; p__Firmicutes; c__Clostridia; o__Oscillospirales; f__Oscillospiraceae; g__Colidextribacter; s__uncultured_bacterium	42b78d2a20e85c6492498caabf39b6d3|Osc_Oscillospiraceae	Species	0	0	0	0	0	0	0	0	0	0	0	0	0	0	0	0	0	0	0	0	0	0	0	0	0	0	0	2e-06	0	0.000125	0	0	0	0	0	0	0	0	0	0	0	0	0	0	0	0	0
d__Bacteria; p__Myxococcota; c__Polyangia; o__Polyangiales; f__Polyangiaceae; g__Pajaroellobacter; s__uncultured_bacterium	42bbca333a781f0dee0dafc444ec47b7|Pol_Polyangiaceae	Species	0	0	0	0	0	0	0	0	0	0	0	0	0	0	0	0	0	0	0	0	0	0	0	0	0	0	0	0	0	0	0	0	0	0	0	0	0	0	0	0	0	0	0	0	0	0	0
d__Bacteria; p__Proteobacteria; c__Gammaproteobacteria; o__Burkholderiales; f__Sutterellaceae; g__Parasutterella	42bc3f7c4156b02109e147da955ddedc|Bur_Sutterellaceae	Species	0	0	0	0	0	0	0	0	0	0	0	0	0	0	0	0	0	0	0	0	0	2e-05	0	0	0	0	0	0	0	0	0	0	0	0	0	0	0	0	0	0	0	0	0	0	0	0	0
d__Bacteria; p__Firmicutes; c__Clostridia; o__Lachnospirales; f__Lachnospiraceae	42bc66cf126c028db444b51dc4a20ca6|Lac_Lachnospiraceae	Species	3e-06	0	0	2e-06	0	0	0	0	0	0	0	0	0	0	0	1e-06	0	0	0	4e-06	0	1.7e-05	0	0	2e-06	8e-06	0	8e-06	0	6e-06	0	0	0	0	0	0	0	0	0	1.1e-05	0	0	0	0	0	2e-06	0
d__Bacteria; p__Actinobacteriota; c__Actinobacteria; o__Bifidobacteriales; f__Bifidobacteriaceae; g__Bifidobacterium	42d67fca7e9830b5d1d5bbd80d2f5d3c|Bif_Bifidobacteriaceae	Species	0	0	0	0	0	0	0	0	0	0	0	0	0	0	0	0	0	0	0	0	0	0	0	0	0	0	0	0	0	0	0	0	0	0	0	0	0	0	0	0	0	0	0	0	0	0	0
d__Bacteria; p__Bacteroidota; c__Bacteroidia; o__Bacteroidales; f__Bacteroidaceae; g__Bacteroides	42d818224864068df83ca1ba453f48de|Bac_Bacteroidaceae	Species	0	0	0	0	0	0	0	0	0	0	0	0	0	0	0	0	0	0	0	0	0	0	0	0	0	0	0	0	0	0	0	0	0	0	0	0	0	0	0	0	0	0	0	0	0	0	0
d__Bacteria; p__Firmicutes; c__Clostridia; o__Christensenellales; f__Christensenellaceae; g__Christensenellaceae_R-7_group; s__uncultured_prokaryote	42f5187129d5f1eec3d61f31dd2e9d52|Chr_Christensenellaceae	Species	0	0	0	0	0	0	0	0	0	0	0	0	0	0	0	0	0	1e-06	0	0	0	0	0	0	0	0	0	0	0	0	0	0	0	0.002089	3e-05	0	0	0	0	0	0	0	0	0	0	0	0
d__Bacteria; p__Firmicutes; c__Clostridia; o__Lachnospirales; f__Lachnospiraceae	4305eba941b99e20b1ee218467817757|Lac_Lachnospiraceae	Species	1e-06	0	0	0	0	0	0	0	0	0	0	0	0	0	0	0	0	0	0	0	0	0	0	0	0	0	0	1e-06	0	0	0	0	0	0	0	0	2e-06	0	0	0	0	0	0	0	0	3e-06	0
d__Bacteria; p__Firmicutes; c__Negativicutes; o__Acidaminococcales; f__Acidaminococcaceae; g__Phascolarctobacterium; s__Ruminococcus_sp.	432cb48c6929e0bc0262f5a29247c513|Aci_Acidaminococcaceae	Species	0	0	0	0	0	0	0	0	0	0	0	0	0	0	0	0	0	0	0	0	0	0	0	0	0	0	0	0	0	0	0	0	0	0	0	0	0	0	0	1.3e-05	0	0	0	0	0	0	0
d__Bacteria; p__Firmicutes; c__Clostridia; o__Lachnospirales; f__Lachnospiraceae; g__Lachnoclostridium	433e16c6e21042a76b3d616b7a951980|Lac_Lachnospiraceae	Species	0.00093	0.000173	0	0.005369	6.9e-05	2e-06	0.001588	0	0.000205	0.00011	1e-06	1e-06	0.000127	0.000371	0.002306	0.001698	0	0	0.014477	0.002736	0	0.000224	0	0	0.002049	0.000469	0.001323	0.002386	0.001975	0.002137	1.6e-05	1e-06	0	0.000112	5.8e-05	0	0.007706	0.033114	0	0.000196	0	1e-06	6e-06	1e-06	0	0.004101	0
d__Bacteria; p__Firmicutes; c__Negativicutes; o__Acidaminococcales; f__Acidaminococcaceae; g__Phascolarctobacterium; s__uncultured_Firmicutes	4350da4c615c3f711998453fee6bdf17|Aci_Acidaminococcaceae	Species	0	0	0	0	0	0	0	0	0	0	0	0	0	0	0	2e-06	0	0	0	0	0	0	0	0	0	0	0	0	0	0	0	0	0	4.3e-05	0	5.2e-05	0	0	0	0	0	0	0	0	0	0	0
d__Bacteria; p__Firmicutes; c__Clostridia; o__Lachnospirales; f__Lachnospiraceae	437a6d99d4191ccfed1476ede792ff8f|Lac_Lachnospiraceae	Species	0	0	0	0	0	0	0	0	0	0	0	0	0	0	0	0	0	0	0	0	0	0	0	0	0	0	0	0	0	0	0	0	0	0	0	0	0	0	0	0	0	0	0	0	0	4e-06	0
d__Bacteria; p__Proteobacteria; c__Gammaproteobacteria; o__Pseudomonadales; f__Pseudomonadaceae; g__Pseudomonas	437ea5ad715209ec456d9275a19ec81e|Pse_Pseudomonadaceae	Species	0	0	0	0	0	0	0	0	0	0	0	0	0	0	0	1e-06	0	0	0	0	0	0	0	0	0	0	0	0	1e-06	0	0	0	0	0	9e-06	0	0	0	0	0	0	0	0	0	0	0	0
d__Bacteria; p__Actinobacteriota; c__Coriobacteriia; o__Coriobacteriales; f__Atopobiaceae; g__Coriobacteriaceae_UCG-002; s__uncultured_bacterium	438ed059bb23fd5b2a8d25da3116c53f|Cor_Atopobiaceae	Species	0	0	0	0	0	0	0	0	0	0	0	0	0	0	0	0	0	0	0	0	0	0	0	0	0	0	0	0	0	0	0	0	0	0	0	0	0	0	0	0	0	0	0	0	0	0	0
d__Bacteria; p__Firmicutes; c__Clostridia; o__Lachnospirales; f__Lachnospiraceae	43ab8712a00e92b30117f069072db890|Lac_Lachnospiraceae	Species	0	0	0	0	0	0	1.4e-05	0	0	0	0	0	0	0	0	0	0	0	0	0	0	0	0	0	0	0	0	0	0	0	0	0	0	0	0	0	0	0	0	0	0	0	0	0	0	0	0
d__Bacteria; p__Firmicutes; c__Negativicutes; o__Veillonellales-Selenomonadales; f__Veillonellaceae; g__Veillonella; s__unidentified	43ae8e354c547a24431cd1609cd6e5f6|Vei_Veillonellaceae	Species	0	0	0	0	0	1e-06	0	0	0	0	0	0	0	0	0	0	0	6.8e-05	0	0	0	0	0	0	0	0	0	1e-06	0	0	0	0	0	0	0	0	0	0	0	0	0	0	0	0	0	0	0
d__Bacteria; p__Bacteroidota; c__Bacteroidia; o__Bacteroidales; f__Bacteroidaceae; g__Bacteroides; s__Bacteroides_plebeius	43c13a74356edec235cec4ff696b9917|Bac_Bacteroidaceae	Species	0	1e-06	0	0	0	0	8e-06	0	0	0	0	0	2e-06	0	1e-06	0	1e-06	0	0	0	0	0	0	0	0	0	0	0	0	0	0	0	0	2e-06	0	0	0	0	0	0	0	0	0	0	0	0	0
d__Bacteria; p__Firmicutes; c__Clostridia; o__Lachnospirales; f__Lachnospiraceae; g__Lachnospiraceae_NK4A136_group; s__uncultured_bacterium	43c1acead025e48444249af55e18f69c|Lac_Lachnospiraceae	Species	0	0	0	1e-06	0	0	0	0	0	0	0	0	0	0	0	0	0	0	0	0	0	0	0	0	0	0	0	0	0	0	0	0	0	0	0	0	6e-06	0	0	0	0	0	0	0	0	0	0
d__Bacteria; p__Firmicutes; c__Negativicutes; o__Veillonellales-Selenomonadales; f__Veillonellaceae; g__Dialister	43c9f32eaf011482c0656839eb8cae4f|Vei_Veillonellaceae	Species	0	0	0	0	0	0	0	0	0	0	0	0	0	0	0	0	0	0	0	0	0	0	0	0	0	0	0	0	0	0	0	0	0	0	0	0	0	0	0	0	0	0	0	0	0	0	0
d__Bacteria; p__Firmicutes; c__Clostridia; o__Christensenellales; f__Christensenellaceae; g__Christensenellaceae_R-7_group	43d1e3304eef8b1cb048a28216ab14f9|Chr_Christensenellaceae	Species	0	0	0	0	0	0	0	0	0	0	0	0	0	0	0	0	0	0	0	0	0	0	0	0	0	0	0	0	0	0	0	0	0	0	0	0	0	0	0	0	0	0	0	0	0	0	0
d__Bacteria; p__Firmicutes; c__Bacilli; o__Lactobacillales; f__Streptococcaceae; g__Streptococcus	43ed6e6b045950a3bd8f68ac281d6b71|Lac_Streptococcaceae	Species	0	0	0	0	0	0	0	0	0	0	0	0	0	0	0	0	0	0	0	0	0	0	0	0	0	0	0	0	0	0	0	0	0	0	0	0	0	0	0	0	0	0	0	0	0	0	0
d__Bacteria; p__Firmicutes; c__Bacilli; o__Erysipelotrichales; f__Erysipelotrichaceae; g__Faecalitalea; s__Absiella_argi	43f853ca69da4a1b5a6c461624b11cf1|Ery_Erysipelotrichaceae	Species	0	0	0	0	0	0	5e-06	0	0	0	0	0	0	0	0	0	0	0	0	0	0	0	0	0	0	0	0	0.000241	0	0	0	0	0	0	0	0	0	0	0	0	0	0	0	0	0	1.4e-05	0
d__Bacteria; p__Proteobacteria; c__Gammaproteobacteria; o__Enterobacterales; f__Enterobacteriaceae; g__Enterobacter; s__Citrobacter_europaeus	441751f97f02070b333d15259777bc43|Ent_Enterobacteriaceae	Species	0	1e-06	2e-06	0	2e-06	1e-06	1e-06	0	0	0	1e-06	2e-06	5e-06	3e-06	9e-06	0	0	2.3e-05	2e-06	0	0	0	3e-06	0	8e-06	0	2e-06	3e-06	0	7e-06	0	2e-06	2e-06	6e-06	0	0	4.4e-05	2.7e-05	4.2e-05	0	1.9e-05	5e-06	0	0	0	0	0
d__Bacteria; p__Firmicutes; c__Negativicutes; o__Acidaminococcales; f__Acidaminococcaceae; g__Phascolarctobacterium; s__Ruminococcus_sp.	44253bffe2a89a9193875199e562c2dd|Aci_Acidaminococcaceae	Species	0	0	0	0	0	0	0	0	0	0	0	0	0	0	0	0	0	0	0	0	0	0	0	0	0	0	0	0	0	0	0	0	0	0	0	0	0	0	0	0	0	0	0	0	0	0	0
d__Bacteria; p__Firmicutes; c__Clostridia; o__Oscillospirales; f__Oscillospiraceae; g__UCG-002	442ac7f0058efc5f1fa8539007a85a70|Osc_Oscillospiraceae	Species	0	0	0	0	0	0	0	0	0	0	0	0	0	0	0	0	0	0	0	0	0	0	0	0	0	0	0	0	0	0	0	0	0	0	0	0	0	0	0	0	0	0	0	0	0	0	0
d__Bacteria; p__Firmicutes; c__Bacilli; o__Lactobacillales; f__Lactobacillaceae; g__Lactobacillus; s__Lactobacillus_ingluviei	442e0ebd1e2b7e1dc6c1731542ec62fa|Lac_Lactobacillaceae	Species	0	0	0	0	0	0	0	0	0	0	0	0	0	0	0	0	0	0	0	0	0	0	0	0	0	0	0	0	0	0	0	0	0	0	0	0	0	0	0	0	7e-06	1.6e-05	0	0	0	0	0
d__Bacteria; p__Bacteroidota; c__Bacteroidia; o__Bacteroidales; f__Tannerellaceae; g__Parabacteroides; s__Parabacteroides_johnsonii	4445527eee6a4d708d61a3212c84a2a1|Bac_Tannerellaceae	Species	0	0	0	1.4e-05	0	0	0	0	0	0	0	0	0	0	0	0	0	0	0	0	0	0	0	0	0	0	0	0	0	0	0	0	0	0	0	0	0	0	0	0	0	1e-06	0	0	0	1e-06	0
d__Bacteria; p__Bacteroidota; c__Bacteroidia; o__Bacteroidales; f__Bacteroidaceae; g__Bacteroides	4446023361154f36e50cd34161f8b1de|Bac_Bacteroidaceae	Species	1.8e-05	1e-06	0	0	1e-05	0	1e-06	0	0	4e-06	1.9e-05	4e-06	1e-06	0	1e-06	0	0	2e-06	5e-06	2e-06	0	0	0	0	0	0	3e-06	0	1e-06	1.4e-05	1.6e-05	1e-05	2e-05	0	0	0	0	0	0	7.7e-05	5e-05	1.7e-05	1.7e-05	5e-06	7e-06	5e-06	0
d__Bacteria; p__Firmicutes; c__Clostridia; o__Oscillospirales; f__Oscillospiraceae; g__uncultured	4448dc7b024f5c7a0daf6b79b3a531e0|Osc_Oscillospiraceae	Species	0	0	0	0	0	0	0	0	0	0	0	0	3e-06	2e-06	0	0	0	0	0	0	0	0	0	0	0	0	0	0	0	0	0	0	0	0	0	0	0	0	0	0	0	0	0	0	0	0	0
d__Bacteria; p__Proteobacteria; c__Gammaproteobacteria; o__Burkholderiales; f__Oxalobacteraceae	444d66b05c8021d50ef6bbab561d777c|Bur_Oxalobacteraceae	Species	0	0	0	0	0	0	1.2e-05	2e-06	0	0	0	0	0	0	0	0	0	0	0	0	0	0	0	0	0	0	0	0	0	0	0	0	0	0	0	0	0	0	0	0	0	0	0	0	0	0	0
d__Bacteria; p__Firmicutes; c__Clostridia; o__Lachnospirales; f__Lachnospiraceae	4468b4430d6ba5db33609d18f7b1b064|Lac_Lachnospiraceae	Species	0	0	0	0	0	0	0	0	0	0	0	0	0	0	0	0	1e-06	0	0	0	0	0	0	0	0	0	0	0	0	0	0	0	0	0	3.3e-05	0	0	0	0	0	0	0	0	0	0	0	0
d__Bacteria; p__Firmicutes; c__Clostridia; o__Oscillospirales; f__Butyricicoccaceae; g__UCG-009	447bb52d55828279267a0bf00ef9fde0|Osc_Butyricicoccaceae	Species	0	0	0	0	0	0	1e-06	0	0	0	0	0	0	0	0	0	0	0	0	0	0	0	0	0	0	0	3e-06	1.1e-05	0	1e-06	0	0	0	0.00029	1.5e-05	0	0	0	0	0	0	0	0	0	0	0	0
d__Bacteria; p__Firmicutes; c__Clostridia; o__Lachnospirales; f__Lachnospiraceae	44c271e2421c4d6799899d099d6d3510|Lac_Lachnospiraceae	Species	0	0	0	0	0	0	0	0	0	0	0	0	0	0	0	0	0	0	0	0	0	0	0	0	0	0	0	0	0	0	0	0	0	0	0	0	0	0	0	0	0	0	0	0	0	0	0
d__Bacteria; p__Bacteroidota; c__Bacteroidia; o__Bacteroidales; f__Prevotellaceae; g__Prevotella; s__Trichuris_trichiura	44dd360b8205b151a2ac4ff08ff13a30|Bac_Prevotellaceae	Species	0	1e-06	0	1e-06	0	0	0	0	0	0	0	0	3e-06	1e-06	0	7e-06	0	0	0	0	3e-06	0	0	1e-06	0	0	1e-06	0	0	0	0	0	0	0	0	0	0	2e-06	0	0	0	0	0	0	0	0	0
d__Bacteria; p__Actinobacteriota; c__Coriobacteriia; o__Coriobacteriales; f__Atopobiaceae; g__Libanicoccus	44dff422ab6493a8f0ef79638f84edf8|Cor_Atopobiaceae	Species	0	0	0	0	0	0	0	0	0	0	0	0	0	0	0	0	0	0	0	0	0	0	0	0	0	0	0	0	0	0	0	0	0	0	0	0	0	0	0	0	0	0	0	0	0	0	0
d__Bacteria; p__Bacteroidota; c__Bacteroidia; o__Bacteroidales; f__Bacteroidaceae; g__Bacteroides; s__Bacteroides_plebeius	44e724a36b00a30ba893b037feee27b5|Bac_Bacteroidaceae	Species	0	0	0	0	0	0	0	0	0	0	0	0	0	0	0	0	0	0	0	0	0	0	0	0	0	0	1e-06	0	0	0	0	0	0	0	0	0	0	0	2e-06	0	0	0	0	0	0	0	0
d__Bacteria; p__Bacteroidota; c__Bacteroidia; o__Bacteroidales; f__Bacteroidaceae; g__Bacteroides; s__Bacteroides_coprocola	44f26f07c632ca9a79481fd63256bd8a|Bac_Bacteroidaceae	Species	1e-06	0	1e-06	0	0	3.5e-05	0.003452	5.4e-05	9.3e-05	2e-06	0	0	6.2e-05	1.4e-05	0	1e-06	0	0	0	1e-06	2e-06	5e-05	0	7e-06	0	0	0	0	3e-06	0	3.6e-05	1.5e-05	0	0	6.2e-05	0	0	0	1e-06	0	0	0	0	0	0	0	0
d__Bacteria; p__Bacteroidota; c__Bacteroidia; o__Bacteroidales; f__Bacteroidaceae; g__Bacteroides	44f56f298f831dccdc899ec3d8b81d90|Bac_Bacteroidaceae	Species	0	2e-06	1e-06	0	2e-06	0	0	0	0	0	1e-06	1e-06	0	0	3e-06	0	0	1e-06	0	0	2e-06	0	0	0	0	0	2e-06	0	0	0	1e-06	0	2e-06	0	0	0	0	0	0	1.1e-05	1e-06	0	0	0	4e-06	0	0
d__Bacteria; p__Firmicutes; c__Clostridia; o__Lachnospirales; f__Lachnospiraceae	44fbabef3068797446c62cfa6723fe32|Lac_Lachnospiraceae	Species	0	0	0	0	0	0	0	0	0	0	0	0	0	0	0	0	0	0	0	0	0	0	0	0	0	0	0	0	0	0	0	0	0	0	0	0	0	0	0	0	0	0	0	0	0	0	0
d__Bacteria; p__Firmicutes; c__Clostridia; o__Oscillospirales; f__Oscillospiraceae; g__uncultured; s__uncultured_bacterium	4510ac697252eb3125f8284224f423c7|Osc_Oscillospiraceae	Species	0	0	0	0	0	0	0	0	0	0	0	0	0	0	0	0	0	0	0	0	0	0	0	0	0	0	0	0	0	0	0	0	0	0	0	0	0	0	0	0	0	0	0	0	0	0	0
d__Bacteria; p__Bacteroidota; c__Bacteroidia; o__Bacteroidales; f__Bacteroidaceae; g__Bacteroides	4517561861b0bf9414655a4043f9dfd9|Bac_Bacteroidaceae	Species	0	0	0	0	0	0	0	0	0	0	0	0	0	0	0	0	0	0	0	0	0	0	0	0	0	0	0	0	0	0	0	0	0	0	0	0	0	0	0	1.2e-05	3e-06	0	0	0	2e-06	0	0
d__Bacteria; p__Firmicutes; c__Clostridia; o__Lachnospirales; f__Lachnospiraceae	4517693989d838995cd76ae5ba0975c3|Lac_Lachnospiraceae	Species	0	0	0	0	0	0	0	0	0	0	0	0	0	0	0	0	0	0	0	0	0	0	0	0	0	0	0	0	0	0	0	0	0	0	0	0	0	0	0	0	0	0	0	0	0	0	0
d__Bacteria; p__Bacteroidota; c__Bacteroidia; o__Bacteroidales; f__Prevotellaceae; g__Alloprevotella	45260d6013e5127d8558e363075206d2|Bac_Prevotellaceae	Species	0	0	0	0	0	0	0	0	0	0	0	0	0	0	0	0	0	0	0	0	0	0	0	0	0	0	0	0	0	0	0	0	0	0	0	0	0	0	0	0	0	0	0	0	0	0	0
d__Bacteria; p__Firmicutes; c__Bacilli; o__Lactobacillales; f__Streptococcaceae; g__Streptococcus; s__Streptococcus_porcorum	452daa3bdb630437ca3ed8848cb051d6|Lac_Streptococcaceae	Species	0	0	0	0	0	0	0	0	0	0	0	0	0	0	0	0	0	0	0	0	0	0	0	0	0	0	0	0	0	0	0	0	0	0	0	0	0	0	0	0	0	0	0	0	0	0	0
d__Bacteria	4532473e77d6a260935a55e1f4dc0ee8|NA_NA	Species	0	2e-06	0	2e-06	8e-06	0	1e-06	0	0	0	0	0	1e-06	0	3e-06	0	0	0	0	1e-06	0	1e-06	0	1e-06	1e-06	0	1e-06	0	0	0	0	9e-06	0	0	0	0	0	0	0	0	5e-06	1e-06	0	0	0	0	0
d__Bacteria; p__Actinobacteriota; c__Actinobacteria; o__Actinomycetales; f__Actinomycetaceae; g__Actinomyces	45681630ab0fb02152ec3b5c9f1be923|Act_Actinomycetaceae	Species	0	0	0	0	0	0	0	0	0	0	0	0	0	0	0	0	0	0	0	0	0	0	0	0	0	0	0	0	0	0	0	0	0	1e-06	5.1e-05	0	0	0	0	0	0	0	0	0	0	0	0
d__Bacteria; p__Firmicutes; c__Clostridia; o__Oscillospirales; f__Oscillospiraceae; g__UCG-002	457623f0a435aaf07cb661e9a6914dfb|Osc_Oscillospiraceae	Species	0	0	0	0	0	0	0	0	0	0	0	0	0	0	0	0	0	0	0	0	0	0	0	0	0	0	0	0	0	0	0	0	0	0	0	0	0	0	0	0	0	0	0	0	0	0	0
d__Bacteria; p__Bacteroidota; c__Bacteroidia; o__Bacteroidales; f__Bacteroidaceae; g__Bacteroides	457b0ce4d7883efdf7e010cdc9df4bda|Bac_Bacteroidaceae	Species	0	0	0	0	0	0	0	0	0	0	0	0	0	0	0	0	0	0	0	0	0	0	0	0	0	0	0	0	0	0	0	0	0	0	0	0	0	0	0	0	0	0	0	0	0	0	0
d__Bacteria; p__Patescibacteria; c__Saccharimonadia; o__Saccharimonadales; f__Saccharimonadaceae; g__Saccharimonadaceae; s__uncultured_bacterium	459e0a2b6983dd7aa734e2ccadbdcb51|Sac_Saccharimonadaceae	Species	0	0	0	0	0	0	0	0	0	0	0	0	0	0	0	0	0	0	0	0	0	0	0	0	0	0	0	0	0	0	0	0	0	0	0	0	0	0	0	0	0	0	0	0	0	0	0
d__Bacteria; p__Firmicutes; c__Clostridia; o__Oscillospirales; f__Ruminococcaceae	45ab13772fa7d8cd58381acf4d8e3bdf|Osc_Ruminococcaceae	Species	0	0	0	2e-06	0	0	0	0	0	0	0	0	2e-06	5e-06	3e-06	0	0	0	0	0	0	0	0	0	1.4e-05	0	1e-06	3e-06	0	0	0	0	0	0	0	0	0	0	0	0	0	0	0	0	0	2e-06	0
d__Bacteria; p__Firmicutes; c__Clostridia; o__Lachnospirales; f__Lachnospiraceae	45bbd3b7fd727830d4ab5beab6535e0c|Lac_Lachnospiraceae	Species	0	0	0	0	0	0	0	0	0	0	0	0	1e-06	1e-06	0	0	0	0	0	0	0	0	0	0	0	0	0	0	0	0	0	0	0	3e-06	0	0	0	0	0	0	0	0	0	0	0	0	0
d__Bacteria; p__Firmicutes; c__Clostridia; o__Oscillospirales; f__Ruminococcaceae; g__UBA1819; s__uncultured_organism	45e0da75fe1b40d5b142008b1f7dc9aa|Osc_Ruminococcaceae	Species	0	0	0	0	0	0	0	0	0	0	0	0	0	0	0	0	0	0	0	0	0	0	0	0	0	2e-06	0	0	0	1e-06	2e-06	0	0	0	0	0	1e-06	0	5e-06	1e-05	5e-06	2e-06	0	0	0	0	1e-06
d__Bacteria; p__Firmicutes; c__Clostridia; o__Oscillospirales; f__Oscillospiraceae	45e84e02f86fcc31ebe4be86d2f5d84c|Osc_Oscillospiraceae	Species	0	0	0	0	0	0	0	0	0	0	0	0	0	0	0	0	0	0	0	0	0	0	0	0	0	0	0	0	0	0	0	0	0	0	0	0	0	0	0	0	0	0	0	0	0	0	0
d__Bacteria; p__Actinobacteriota; c__Actinobacteria; o__Micrococcales; f__Micrococcales_Incertae_Sedis; g__Timonella	461d976f30feadbe7dff7d89a5f92d3f|Mic_Micrococcales_Incertae_Sedis	Species	0	0	0	0	0	0	0	0	0	0	0	0	0	0	0	0	0	0	0	0	0	0	0	0	0	0	0	0	0	0	0	0	0	0	9e-06	0	0	0	0	0	0	0	0	0	0	0	0
d__Bacteria; p__Firmicutes; c__Clostridia; o__Lachnospirales; f__Lachnospiraceae	462500a350d92840601a93c5faaa435b|Lac_Lachnospiraceae	Species	0	0	0	0	0	0	0	0	0	0	0	0	0	0	0	0	0	0	0	0	0	0	0	0	0	0	0	0	0	0	0	0	0	0	0	0	0	0	0	0	0	0	0	0	0	0	0
d__Bacteria; p__Bacteroidota; c__Bacteroidia; o__Bacteroidales	4648e712b8c83c144afa089e2e6d0a29|Bac_NA	Species	0	0	0	0	0	0	3e-06	1e-06	0	0	0	0	0	0	0	0	0	3e-06	0	0	0	0	0	0	0	0	0	1e-06	2e-05	1e-05	0	0	0	0	0	0	0	0	0	0	0	0	0	0	0	0	0
d__Bacteria; p__Firmicutes; c__Clostridia	465d7b3397c3650f3474571b146d2256|NA_NA	Species	0	0	0	0	0	0	0	0	0	0	0	0	0	0	0	0	0	0	0	0	0	0	0	0	0	0	0	0	0	0	0	0	0	0	0	0	0	0	0	0	0	0	0	0	0	0	0
d__Bacteria; p__Firmicutes; c__Bacilli; o__Erysipelotrichales; f__Erysipelotrichaceae; g__Faecalitalea; s__Absiella_dolichum	465f90bc92f35aa6045404aa8b5911a9|Ery_Erysipelotrichaceae	Species	0	0	0	0	0	0	0	0	0	0	0	0	0	0	0	0	0	0	0	0	0	0	0	0	0	6e-06	0	0	0	0	0	0	0	0	0	0	0	0	0	0	0	0	0	0	0	0	0
d__Bacteria; p__Firmicutes; c__Clostridia; o__Oscillospirales; f__Oscillospiraceae	46848356eccbd7df1debaf5c391b4653|Osc_Oscillospiraceae	Species	0	0	0	0	0	0	0	0	0	0	0	0	0	0	0	0	0	0	0	0	0	0	0	0	0	1e-06	0.000106	0	0	0	0	0	0	0	0	0	0	0	0	0	0	0	0	0	0	0	0
d__Bacteria; p__Firmicutes; c__Clostridia; o__Lachnospirales; f__Lachnospiraceae; g__[Ruminococcus]_gnavus_group	468d94dd21e9bfe296ee62867485520e|Lac_Lachnospiraceae	Species	0	0	0	0	0	0	0	0	0	0	0	0	0	2e-06	0	0	0	0	0	1.2e-05	0	0	0	0	0	9e-06	0	0	0	0	0	0	0	1e-06	0	0	0	0	0	0	0	0	0	0	0	1e-06	0
d__Bacteria; p__Firmicutes; c__Clostridia; o__Lachnospirales; f__Lachnospiraceae	46a95425765074bedb39df22d48c3532|Lac_Lachnospiraceae	Species	0	0	0	1e-06	0	0	0	0	0	0	0	0	0	0	0	0	0	0	0	0	0	0	0	0	1e-06	8e-06	0	0	0	0	0	0	0	0	0	0	0	0	0	0	0	0	0	0	0	0	0
d__Bacteria; p__Actinobacteriota; c__Coriobacteriia; o__Coriobacteriales; f__Atopobiaceae; g__Coriobacteriaceae_UCG-002; s__uncultured_bacterium	46c088a1ae0f91031fd7ed19bb90c1ee|Cor_Atopobiaceae	Species	0	0	0	0	0	0	0	0	0	0	0	0	0	0	0	0	0	0	0	0	0	0	0	0	0	0	0	0	0	0	0	0	0	0	0	0	0	0	0	0	0	1e-06	0	0	0	0	0
d__Bacteria; p__Firmicutes; c__Clostridia; o__Oscillospirales; f__Ruminococcaceae	46cd7aa8c81b2c82c75d5de4c5141389|Osc_Ruminococcaceae	Species	0	0	0	0	0	0	0	0	0	0	0	0	0	0	0	0	0	0	0	0	0	0	0	0	1.2e-05	2e-06	3e-06	0	0	0	0	0	0	0	0	0	0	0	0	0	0	0	0	0	0	0	0
d__Bacteria; p__Bacteroidota; c__Bacteroidia; o__Bacteroidales; f__Bacteroidaceae; g__Bacteroides	46cfe621771ad7332e202bcec6359f6d|Bac_Bacteroidaceae	Species	0	0	0	0	0	0	0	0	0	0	0	0	0	0	0	0	0	0	0	0	0	0	0	0	0	0	0	0	0	0	0	0	0	0	0	0	0	0	0	1.2e-05	0	0	0	0	0	0	0
d__Bacteria; p__Firmicutes; c__Bacilli; o__RF39; f__RF39; g__RF39; s__uncultured_bacterium	46e1f2b1e4ece297f35eb7b2011e9f4b|RF3_RF39	Species	0	0	0	0	0	0	0	0	0	0	0	0	0	0	0	0	0	0	0	0	0	0	0	0	0	0	0	0	0	0	0	0	0	0	0	0	0	0	0	0	0	0	0	0	0	0	0
d__Bacteria; p__Firmicutes; c__Negativicutes; o__Veillonellales-Selenomonadales; f__Veillonellaceae; g__Dialister	46f88972843a2c125d8a1c4630c35b50|Vei_Veillonellaceae	Species	0	0	0	0	0	0	0	0	0	0	0	0	0	0	0	0	0	0	0	0	0	0	0	0	0	0	0	7e-06	0	0	0	0	0	0	0	0	0	0	0	0	0	0	0	0	0	0	0
d__Bacteria; p__Patescibacteria; c__Saccharimonadia; o__Saccharimonadales; f__Saccharimonadaceae; g__Saccharimonadaceae; s__uncultured_bacterium	46f92138ce27b1a19c94787084fff141|Sac_Saccharimonadaceae	Species	0	0	0	0	0	0	0	0	0	7e-06	0	0	0	6e-06	0	0	0	0	0	0	0	0	0	0	3e-06	0	0	0	0	0	0	0	0	5e-06	6e-06	0	0	0	0	0	0	0	0	0	0	0	0
d__Bacteria; p__Firmicutes; c__Clostridia; o__Lachnospirales; f__Lachnospiraceae	46fbdf9a3f03772a6c5d998f7fa4e198|Lac_Lachnospiraceae	Species	0	0	0	0	0	0	0	0	0	0	0	0	0	0	0	0	0	0	0	0	0	0	0	0	0	0	0	0	0	0	0	0	0	0	0	0	0	0	0	0	0	0	0	0	0	0	0
d__Bacteria; p__Firmicutes; c__Clostridia; o__Lachnospirales; f__Lachnospiraceae	470316647ec73ce2ae089365233efd99|Lac_Lachnospiraceae	Species	0	0	0	0	0	0	0	0	0	0	0	0	0	0	0	0	0	0	0	0	0	0	0	0	0	0	0	0	0	0	0	0	0	0	0	0	0	0	0	0	0	0	0	0	0	1e-06	0
d__Bacteria; p__Firmicutes; c__Bacilli; o__Lactobacillales; f__Lactobacillaceae; g__Lactobacillus	4711a8efc60bdca2ffd5731c2e9b824e|Lac_Lactobacillaceae	Species	0	0	0	0	0	0	0	0	0	0	0	0	0	0	0	0	0	0	0	0	0	0	0	0	0	0	0	0	0	0	0	0	0	0	0	0	0	0	0	0	1e-06	2e-06	0	0	0	0	0
d__Bacteria; p__Firmicutes; c__Clostridia; o__Lachnospirales; f__Lachnospiraceae; g__Lachnospiraceae_NK4A136_group	4718d8f41dcf1c802bd79eb1da60aac4|Lac_Lachnospiraceae	Species	1e-06	1e-06	0	0	0	0	4e-06	0	0	0	0	1e-06	0	0	0	0	0	0	1e-06	1e-06	1e-06	0	0	0	0	0	0	0	0	0	0	0	0	7e-06	0	0	0	0	0	0	0	0	0	0	0	0	0
d__Bacteria; p__Firmicutes; c__Clostridia; o__Oscillospirales; f__Oscillospiraceae; g__UCG-002	471b4f5e252022728e7d5158b98ecb11|Osc_Oscillospiraceae	Species	0	0	0	0	0	0	1e-06	0	0	0	0	0	6e-06	0	0	0	0	0	0	0	0	0	0	0	6e-06	0	1.1e-05	3e-06	0	0	0	0	0	1e-06	0	0	0	0	0	0	0	0	0	0	0	0	0
d__Bacteria; p__Bacteroidota; c__Bacteroidia; o__Bacteroidales; f__Bacteroidaceae; g__Bacteroides	4726533141774119050d5e38850d1b7f|Bac_Bacteroidaceae	Species	0	0	0	0	0	0	1e-06	0	0	0	0	0	0	0	0	0	0	0	0	0	0	0	0	0	0	0	0	0	0	1.4e-05	0	0	0	0	0	0	0	0	0	0	0	0	0	0	0	0	0
d__Bacteria; p__Bacteroidota; c__Bacteroidia; o__Bacteroidales; f__Bacteroidaceae; g__Bacteroides	473642cad44967c120fed13637a88cf7|Bac_Bacteroidaceae	Species	0	2e-06	0	0	0	0	0	0	0	0	0	0	0	0	0	0	0	0	0	0	0	0	0	0	0	0	0	0	0	0	3e-06	1e-06	0	0	0	0	0	0	0	1.1e-05	8e-06	0	3e-06	0	1e-06	1e-06	0
d__Bacteria; p__Firmicutes; c__Bacilli; o__Lactobacillales; f__Leuconostocaceae; g__Leuconostoc; s__Leuconostoc_mesenteroides	474f7acde2e6638e9a57a21b268c8608|Lac_Leuconostocaceae	Species	0	0	0	0	0	0	0	0	0	0	0	0	0	0	0	0	0	0	0	0	0	0	0	0	0	0	0	0	0	0	0	0	0	0	0	0	0	0	0	0	0	0	0	0	0	0	0
d__Bacteria; p__Firmicutes; c__Clostridia; o__Lachnospirales; f__Lachnospiraceae	47629b9658e7ada083d541d367924359|Lac_Lachnospiraceae	Species	0	0	0	0	0	0	0	0	0	0	0	0	0	0	0	0	0	0	0	0	0	0	0	0	0	0	0	0	0	0	0	0	0	0	0	0	0	0	0	0	0	0	0	0	0	0	0
d__Bacteria; p__Firmicutes; c__Clostridia; o__Oscillospirales; f__[Eubacterium]_coprostanoligenes_group; g__[Eubacterium]_coprostanoligenes_group	476aced8231114d20ef22a9ede67e2d6|Osc_[Eubacterium]_coprostanoligenes_group	Species	0	0	0	0	0	0	0	0	0	0	0	0	0	0	0	0	0	0	0	0	0	0	0	0	0	0	0	0	0	0	0	0	0	0	0	0	0	0	0	0	0	0	0	0	0	0	0
d__Bacteria; p__Bacteroidota; c__Bacteroidia; o__Bacteroidales; f__Prevotellaceae; g__Prevotella; s__Prevotella_intermedia	4777d2e9497c670ddc582d3047cea0b2|Bac_Prevotellaceae	Species	0	0	0	0	0	0	0	2e-06	0	0	0	0	0	0	0	0	0	0	0	0	0	0	0	0	0	0	0	1e-06	0	0	0	0	0	0	3e-05	0	0	0	0	0	0	0	0	0	0	0	0
d__Bacteria; p__Firmicutes; c__Clostridia; o__Oscillospirales; f__Ruminococcaceae; g__Subdoligranulum	4788a8fc5da5fa07222740c6a09606c9|Osc_Ruminococcaceae	Species	0	0	0	2.3e-05	0	1e-06	1e-06	0	0	0	0	0	4.2e-05	0.001696	1.8e-05	0	0	0	0	0	0	0	0	0	0	0	0	6.8e-05	8.4e-05	0.000261	3.1e-05	8e-06	4e-06	0	0	0	0	0	0	0	0	0	0	0	0	0	0
d__Bacteria; p__Firmicutes; c__Clostridia; o__Christensenellales; f__Christensenellaceae; g__Christensenellaceae_R-7_group; s__uncultured_soil	478cdacdcf62e5307003228283fcc60c|Chr_Christensenellaceae	Species	0	0	0	0	0	0	0	0	0	0	0	0	0	0	0	0	0	0	0	0	0	0	0	0	0	0	0	7e-06	0	0	0	0	0	0	0	0	0	0	0	0	0	0	0	0	0	0	0
d__Bacteria; p__Firmicutes; c__Clostridia; o__Oscillospirales; f__Ruminococcaceae; g__Faecalibacterium	479a3f6494874f2215ce0ece8dab8323|Osc_Ruminococcaceae	Species	0	0	0	0	0	0	0	0	0	0	0	0	0	0	0	0	0	0	0	0	0	0	0	0	0	0	0	0	0	0	0	0	0	0	0	0	0	0	0	0	0	0	0	0	0	0	0
d__Bacteria; p__Bacteroidota; c__Bacteroidia; o__Bacteroidales; f__Prevotellaceae; g__Paraprevotella	479adce8025ccd63a8a3b9314fb28f8f|Bac_Prevotellaceae	Species	0	1e-06	0	7e-06	2.7e-05	0	0	0	0	0	0	0	0	0	0	0	0	0	0	0	0	0	0	0	0	0	0	0	1e-06	0	0	0	0	0	0	0	0	0	0	0	0	0	0	0	0	0	0
d__Bacteria; p__Proteobacteria; c__Gammaproteobacteria; o__Burkholderiales; f__Sutterellaceae; g__Sutterella; s__Sutterella_stercoricanis	47b0bf11adc67b88a891d282910a3928|Bur_Sutterellaceae	Species	0	0	0	0	0	0	0	0	0	0	0	0	0	0	0	0	0	0	0	0	0	2e-06	0	0	0	0	0	0	0	0	0	0	0	0	0	0	0	0	0	0	0	0	0	0	0	0	0
d__Bacteria; p__Proteobacteria; c__Gammaproteobacteria; o__Burkholderiales; f__Sutterellaceae; g__Sutterella; s__Sutterella_stercoricanis	47b27c4f1b19caa04a9255739ad7d7ec|Bur_Sutterellaceae	Species	0	0	0	0	0	0	0	0	0	0	0	0	0	0	0	0	0	0	0	0	0	0	0	0	0	0	0	0	0	0	0	0	0	0	0	0	0	0	0	0	0	0	0	0	0	0	0
d__Bacteria; p__Actinobacteriota; c__Coriobacteriia; o__Coriobacteriales; f__Atopobiaceae; g__Libanicoccus	47c3c714ed439f2558d3270d58644a7d|Cor_Atopobiaceae	Species	0	0	0	0	0	0	0	0	0	0	0	0	0	0	0	0	0	0	0	0	0	0	0	0	0	0	0	0	0	0	0	0	0	0	0	0	0	0	0	0	0	0	0	0	0	0	0
d__Bacteria; p__Firmicutes; c__Bacilli; o__Lactobacillales; f__Streptococcaceae; g__Streptococcus; s__Streptococcus_anginosus	47c8d99985ef15cda035cd7624fa9ebf|Lac_Streptococcaceae	Species	0	0	0	0	0	0	1e-06	0	0	1e-06	1e-06	0	5.2e-05	8.5e-05	2e-06	2e-06	0	0	2e-06	0	0	1e-06	0	0	3.1e-05	2.1e-05	0	0.000128	2e-06	6e-06	3e-06	0	0	0.000176	0.00016	1e-06	7e-06	0	0	0	0	0	1e-06	0	0	2.9e-05	0
d__Bacteria; p__Firmicutes; c__Bacilli; o__Lactobacillales; f__Lactobacillaceae; g__Lactobacillus; s__Lactobacillus_gasseri	482df3f3a772fdc639b36f4fa6cb3de4|Lac_Lactobacillaceae	Species	0	0	0	0	0	0	0	0	0	0	0	0	0	0	0	0	0	0	0	0	0	0	0	0	0	0	0	0	0	0	0	0	0	0	0	0	0	0	0	0	0	0	0	0	0	0	0
d__Bacteria; p__Firmicutes; c__Clostridia; o__Lachnospirales; f__Lachnospiraceae	486774e37f984d57ef8a6239137ca364|Lac_Lachnospiraceae	Species	0	0	0	0	0	0	0	0	0	0	0	0	0	0	0	0	0	0	0	0	0	0	0	0	0	0	0	0	0	0	0	0	0	0	0	0	0	0	0	0	0	0	0	0	0	0	0
d__Bacteria; p__Proteobacteria; c__Gammaproteobacteria; o__Pseudomonadales; f__Moraxellaceae; g__Acinetobacter; s__Acinetobacter_johnsonii	488cd129a919f55777990396305ca1b3|Pse_Moraxellaceae	Species	0	0	0	0	0	0	0	0	0	0	0	0	0	0	0	0	0	0	0	0	0	0	0	0	0	0	0	0	0	0	0	0	0	0	1e-06	0	0	0	0	0	0	0	0	0	0	0	0
d__Bacteria; p__Firmicutes; c__Clostridia; o__Lachnospirales; f__Lachnospiraceae; g__[Eubacterium]_eligens_group; s__uncultured_bacterium	48b84e10a8ad28516ea9ac5a483613e7|Lac_Lachnospiraceae	Species	0	7e-06	0	2e-06	0	1e-06	0	0	0	0	2e-06	0	2e-06	2e-06	0	1e-06	1e-06	1e-06	0	1e-06	1e-06	0.000597	1e-06	4e-06	0	0	0	0	0	1e-06	1.3e-05	0	0	7e-06	3.3e-05	0	0	0	0	0	0	0	1e-06	0	0	0	1e-06
d__Bacteria; p__Firmicutes; c__Clostridia; o__Oscillospirales; f__Oscillospiraceae; g__Flavonifractor; s__unidentified	48d651def93624c6f23a9acd56c675e7|Osc_Oscillospiraceae	Species	0	0	0	0	0	0	0	0	0	0	0	0	0	0	0	0	0	0	0	0	0	0	0	0	0	0	0	0	0	0	0	0	0	0	0	0	0	0	2e-06	1e-05	0	0	0	0	0	3e-06	0
d__Bacteria; p__Firmicutes; c__Clostridia; o__Lachnospirales; f__Lachnospiraceae; g__Agathobacter; s__[Eubacterium]_rectale	48d652ba6afb2a7d42d2c057742f8856|Lac_Lachnospiraceae	Species	1.7e-05	7e-06	1e-06	0	2e-06	3e-05	0.000165	1e-06	0	1e-06	2e-06	2e-06	0	2e-06	1e-06	1.4e-05	0	3e-06	1e-06	2e-06	0	0	2e-06	4e-06	2e-06	2e-06	1e-06	0	2e-06	0	3.8e-05	0	1e-06	4.1e-05	0.000104	3e-06	0	0	0	0	2e-06	0	0	0	0	5e-06	0
d__Bacteria; p__Firmicutes; c__Clostridia; o__Lachnospirales; f__Lachnospiraceae	48dcb4b28a20b89ce9b897235fa1b3e3|Lac_Lachnospiraceae	Species	0	0	0	1e-06	0	0	0	0	0	0	0	0	0	0	1e-06	0	0	0	2e-06	2e-06	0	0	0	0	1e-06	0	0	0	0	0	0	0	0	0	0	0	0	1e-06	0	0	0	0	0	0	0	9e-06	0
d__Bacteria; p__Firmicutes; c__Clostridia; o__Oscillospirales; f__Ruminococcaceae; g__UBA1819; s__uncultured_organism	490a14bb96420f8f637b7994424870ea|Osc_Ruminococcaceae	Species	0	0	0	0	0	0	0	0	0	0	0	0	0	0	0	0	0	0	0	0	0	0	0	0	0	0	0	0	0	0	1e-06	0	0	0	0	0	0	0	0	0	4e-06	0	0	0	0	0	0
d__Bacteria; p__Bacteroidota; c__Bacteroidia; o__Bacteroidales; f__Bacteroidaceae; g__Bacteroides; s__Bacteroides_massiliensis	4940b171740ed6c523941b3493904a50|Bac_Bacteroidaceae	Species	0	0	0	0	0	0	0.000135	0.000196	0.000442	0	0	0	1.3e-05	3.5e-05	1e-06	0	0	0	1e-06	0	0	0	3e-06	0	0	0	0	0	0	0	0	0	0	0	0	0	0	0	0	0	0	0	0	0	0	0	0
d__Bacteria; p__Fusobacteriota; c__Fusobacteriia; o__Fusobacteriales; f__Fusobacteriaceae; g__Fusobacterium; s__uncultured_bacterium	4944d18ec3e3df5eb32476846c59ba35|Fus_Fusobacteriaceae	Species	0	0	0	0	0	0	0	0	0	0	0	0	0	0	0	1.2e-05	0	0.000304	0	0	0	0	0	0	0	0	0	0	0	0	0	0	0	0	0	0	0	0	0	0	0	0	0	0	0	1e-06	0
d__Bacteria; p__Bacteroidota; c__Bacteroidia; o__Bacteroidales; f__Bacteroidaceae; g__Bacteroides	494744431dfb8a2d452f0db64a18de70|Bac_Bacteroidaceae	Species	0	0	0	0	0	0	0	0	0	0	0	0	0	0	0	0	0	0	0	0	0	0	0	0	0	0	0	0	0	0	0	0	0	0	0	0	0	0	0	1.2e-05	0	0	0	0	0	0	0
d__Bacteria; p__Firmicutes; c__Clostridia; o__Oscillospirales; f__Oscillospiraceae; g__uncultured	494d661698d29948c6189181246eeb55|Osc_Oscillospiraceae	Species	0	0	0	0	0	0	0	0	0	0	0	0	0	0	0	0	0	0	0	0	0	0	0	0	0	0	0	0	0	0	0	0	0	0	0	0	0	0	0	0	0	0	0	0	0	0	0
d__Bacteria; p__Firmicutes; c__Negativicutes; o__Veillonellales-Selenomonadales; f__Veillonellaceae; g__Veillonella	4959ac34e803a943fb270f20b0bbbd32|Vei_Veillonellaceae	Species	0	0	0	0	0	0	0	0	0	0	0	0	0	0	0	0	0	0	0	0	0	0	0	0	0	0	0	0	0	0	0	0	0	0	0	0	0	0	0	1e-05	0	0	0	0	0	0	0
d__Bacteria; p__Firmicutes; c__Clostridia; o__Clostridia_vadinBB60_group; f__Clostridia_vadinBB60_group; g__Clostridia_vadinBB60_group; s__uncultured_bacterium	4992f9427c94b874d469968c90f0d681|Clo_Clostridia_vadinBB60_group	Species	0	0	0	0	0	0	0	0	0	0	0	0	0	0	0	0	0	0	0	0	0	0	0	0	3.9e-05	0	0	0	0	0	0	0	0	0	0	0	0	0	0	0	0	0	0	0	0	0	0
d__Bacteria; p__Bacteroidota; c__Bacteroidia; o__Bacteroidales; f__Rikenellaceae; g__Alistipes	49bf04b9bde97bb696dac1da940c3ae1|Bac_Rikenellaceae	Species	0	0	0	0	0	0	0	0	0	0	0	0	0	0	0	0	0	0	0	0	0	0	0	0	0	0	0	0	0	0	0	0	0	0	0	0	0	0	0	0	0	0	0	0	0	0	0
d__Bacteria; p__Bacteroidota; c__Bacteroidia; o__Bacteroidales; f__Bacteroidaceae; g__Bacteroides; s__unidentified	49e23f8a5480975ff2d6d16ca0cb5194|Bac_Bacteroidaceae	Species	2e-06	0	0	2e-06	0	0	2.6e-05	1e-06	1e-06	2e-06	5.3e-05	4e-06	0	0	0	7e-06	0	4e-06	9e-06	5e-06	2.8e-05	7e-06	0	0	0	0	0	3e-06	0	0	0	0	0	0	0	0	0	0	0	0	0	0	2.7e-05	1.2e-05	6e-06	4e-06	0
d__Bacteria; p__Proteobacteria; c__Gammaproteobacteria; o__Enterobacterales; f__Enterobacteriaceae; g__Enterobacter; s__Citrobacter_europaeus	49fde2d42a49ad8026619934a4d897c4|Ent_Enterobacteriaceae	Species	0	1e-06	0	0	0	0	7e-06	0	1e-06	0	0	0	8e-06	0	7e-06	1e-06	0	0	0	0	0	2e-06	0	0	7e-06	0	1e-06	6e-06	4e-06	1.5e-05	0	0	0	3e-06	0	0	1.2e-05	0.000315	0	0	3e-06	2e-06	0	0	0	0	0
d__Bacteria; p__Bacteroidota; c__Bacteroidia; o__Bacteroidales; f__Rikenellaceae; g__Alistipes; s__uncultured_bacterium	4a22cdb039b71f6d001c1ea9abb680b5|Bac_Rikenellaceae	Species	0	0	0	0	0	0	0	0	0	0	0	0	0	0	0	0	0	0	0	0	0	0	0	0	0	0	0	0	0	0	0	0	0	0	0	0	0	0	0	1.6e-05	0	0	0	0	0	0	0
d__Bacteria; p__Bacteroidota; c__Bacteroidia; o__Bacteroidales; f__Prevotellaceae; g__Alloprevotella; s__Prevotellaceae_bacterium	4a241e2ee1ba98bdcb619dec0550ffda|Bac_Prevotellaceae	Species	0	0	0	0	0	0	0	0	0	0	0	0	0	0	0	0	0	0	0	0	0	0	0	0	0	0	0	0	0	0	0	0	0	0	0	0	0	0	0	0	0	0	0	0	0	0	0
d__Bacteria; p__Verrucomicrobiota; c__Verrucomicrobiae; o__Verrucomicrobiales; f__Akkermansiaceae; g__Akkermansia; s__uncultured_bacterium	4a2caa5685c6c445acc6624fe1d55434|Ver_Akkermansiaceae	Species	0	0	0	0	0	0	0	0	0	0	0	2.2e-05	2e-06	0	0	0	2.1e-05	2.8e-05	0	0	0	0	0	0	7e-06	0	0	0	0	0	1.8e-05	3.2e-05	3e-05	0	0	0	7.1e-05	2e-06	0	0	0	0	0	0	0	0	0
[truncated: 2,426 more rows]
[truncated: 73 more columns]
